# Supplementary material for: Analysis of issues related to nursing law: Examination of news articles using topic modeling
Source: PLoS One. 2024 Aug 22;19(8):e0308065. doi: 10.1371/journal.pone.0308065 (PMC11341052; doi:10.1371/journal.pone.0308065)
Supplement: S1 Dataset — (XLSX) [file pone.0308065.s001.xlsx]

## Sheet: dataset_mecab_tagged_articles_a
URL	date	media	title	article
http://www.segye.com/content/html/2023/08/17/20230817514918.html	20230817	세계일보	간호협회 “준법투쟁 간호사 6명 부당해고”	['간호법', '제정', '부결', '국면', '의료법', '의사', '몫', '처방', '수술', '대리', '거부', '준법투쟁', '간호사', '일부', '부당', '해고', '주장', '대한간호협회', '국민', '권익', '위원회', '불법', '의료', '행위', '조사', '미적대', '불법', '진료', '신고', '센터', '운영', '방안', '검토', '으름장', '김영경', '간협', '회장', '서울', '중구', '간협', '서울', '연수원', '간호법', '관련', '준법투쟁', '진행', '결과', '발표', '기자', '회견', '불법', '진료', '행위', '거부', '초반', '있', '따돌림', '위협', '겁박', '이제', '부당', '해고', '사례', '나오'…
http://www.hani.co.kr/arti/society/health/1104713.html	20230817	한겨레	간호협회 “의사가 할 일 거부하자 폭언 위협에 부당해고도”	['김영경', '대한간호협회', '회장', '서울', '중구', '대한간호협회', '서울', '연수원', '간호법', '관련', '준법투쟁', '진행', '결과', '발표', '기자', '회견', '발언', '대한간호협회', '제공', '의사', '의료', '행위', '거부', '간호사', '준법', '투쟁', '참여', '일부', '부당', '해고', '주장', '대한간호협회', '간협', '서울', '중구', '간협', '서울', '연수원', '기자', '회견', '열', '병원', '불법', '진료', '강요', '신고', '거부', '간호사', '피해', '사례', '협회', '지속', '접수', '위협', '겁박', '이제', '부당', '해고', '사례', '나오', '실정', '주장', '간협…
https://www.joongang.co.kr/article/25185343	20230817	중앙일보	의사가 할 일 간호사가 떠맡아" 간협 "불법신고했더니 해고""	['간호법', '제정', '안', '윤석열', '대통령', '재의', '요구', '거부', '행사', '반발', '대리', '처방', '불법', '진료', '행위', '거부', '준법', '투쟁', '참여', '일부', '간호사', '부당', '해고', '주장', '대한간호협회', '간협', '오전', '서울', '중구', '대한간호협회', '서울', '연수원', '층', '간호법', '관련', '준법투쟁', '진행', '결과', '발표', '기자', '회견', '열', '김영경', '간협', '회장', '자리', '불법', '진료', '행위', '거부', '초반', '있', '따돌림', '위협', '겁박', '이제', '부당', '해고', '사례', '나오', '실정', '말', '간협', '불법', '…
http://www.naeil.com/news_view/?id_art=470549	20230817	내일신문	'불법의료 강요' 신고에도, 권익위는 미적	['간호사', '불법', '의료', '행위', '강요', '전국', '의료', '기관', '곳', '국민', '권익', '위원회', '국민신문고', '신고', '권익', '위', '발표', '기약', '준법투쟁', '참여', '간호사', '해고', '이어지', '간호협회', '오전', '간호법', '관련', '준법투쟁', '진행', '결과', '발표', '기자', '회견', '열', '국민', '권익', '위원회', '국민신문고', '신고', '후', '사회', '민감', '사항', '시간', '소요', '협회', '대표자', '연락', '법률', '판례', '검토', '의료', '기관', '내용', '정리', '분류', '답변', '받', '의료', '기관', '변호사', '노', '무사', '관련', …
https://m.kmib.co.kr/view_amp.asp?arcid=0924314422	20230802	국민일보	[단독] ‘간호사 교대제’ 신청 30곳 늘어 “현장 호응 높아”	['보건복지부', '간호법', '대치', '상황', '당근', '책', '간호사', '교대제', '신청', '의료', '기관', '추가', '인건비', '최대', '지원', '영향', '크', '간호사', '단체', '지속', '예산', '지원', '가능', '관련', '법', '제정', '요구', '국민', '일보', '취재', '종합', '지난달', '마감', '간호', '인력', '교대제', '개선', '사업', '모집', '기관', '참여', '의사', '확인', '이전', '차례', '모집', '기관', '참여', '모집', '전체', '추가', '기존', '기관', '인력', '신청', '추가', '방식', '중복', '지원', '있', '점', '고려', '현장', '호응', '높', '복지부…
http://www.hani.co.kr/arti/politics/assembly/1101983.html	20230727	한겨레	민주당, 윤 대통령이 거부한 간호법 재추진	['대한간호협회', '회원', '국회', '앞', '간호법', '제정', '촉구', '집회', '하', '윤', '운', '선임', '기자', '더불', '민주당', '윤석열', '대통령', '재의', '요구', '거부', '행사', '이후', '폐기', '간호법', '제정', '안', '새롭', '마련', '국정', '감사', '이전', '재발', '하', '이소영', '원내', '대변인', '정책', '의원', '총회', '뒤', '기자', '국민', '힘', '간호법', '공동', '발의', '재의', '표결', '반대', '국민', '기만', '행위', '민주당', '사회', '보건', '의료', '대응', '체계', '선진', '국민', '복지', '향상', '있', '간호법', '재추진', '간…
http://www.munhwa.com/news/view.html?no=2023072701039930173001	20230727	문화일보	민주당, ‘尹 거부권 행사’ 한 양곡관리법-간호법 재추진	['클릭', '이미지', '보', '있', '오전', '국회', '더불', '민주당', '정책', '총', '이재명', '오른쪽', '대표', '비롯', '참석', '의원', '국민', '례', '하', '곽성호', '기자', '더불', '민주당', '양곡', '관리법', '개정안', '간호법', '제정', '안', '재추진', '법안', '윤석열', '대통령', '재의', '요구', '거부', '행사', '폐기', '민주당', '직역', '갈등', '초래', '최소', '법안', '만든', '구상', '이소영', '민주당', '원내', '대변인', '정책', '의원', '총회', '이후', '기자', '대통령', '거부', '처리', '무산', '간호법', '재추진', '예정', '말', '간호법', '…
https://www.hankookilbo.com/News/Read/A2023071114220000281	20230719	한국일보	“동네의원이면 환자 집으로 왕진 가야죠” 가정 진료 시대는 올 수 있을까	['거동', '어르신', '장애인', '있', '가정', '병원', '가', '전쟁', '집', '질환', '키우', '약', '처방', '받', '현실', '요양', '병원', '여생', '보내', '있', '미래', '서울', '은평구', '살림', '의료', '복지', '사회', '협동조합', '살림', '의원', '설립', '방문', '진료', '왕진', '시작', '추', '혜인', '살림', '의원', '원장', '가정', '의학', '전문의', '의료인', '시간', '효율', '쓰', '탄생', '병원', '공간', '설명', '추', '원장', '의료', '의원', '급', '의사', '방문', '진료', '하', '맞', '생각', '가정', '의학', '내과', '소아과', '의원', …
https://www.joongang.co.kr/article/25177404	20230714	중앙일보	환자 불안 이어지자 결국 총파업 중단"...일부 병원 장기화 우려도"	['이틀', '총파업', '이', '전국', '보건', '의료', '산업', '노동조합', '보건의료노조', '파업', '잠정', '중단', '파업', '환자', '불편', '커지', '노조', '요구', '사안', '정부', '협의', '의지', '이유', '병원', '개별', '파업', '보건의료노조', '서울', '영등포구', '보건의료노조', '생명', '홀', '기자', '회견', '열', '이틀', '산별', '총파업', '중단', '나순자', '노조', '위원장', '오후', '산별', '총파업', '종료', '현장', '교섭', '현장', '파업', '전환', '위원장', '투쟁', '노조', '요구', '정당', '사회', '공감대', '확인', '환자', '겪', '안전', '문제', '…
https://www.donga.com/news/Opinion/article/all/20230712/120207478/1	20230713	동아일보	[사설]수술 취소하고 입원 환자 내보내고 누굴 위한 파업인가	['오늘', '시작', '보건의료노조', '총파업', '의료', '공백', '현실', '양산', '부산대', '병원', '넘', '병', '환자', '퇴원', '전원', '조치', '전국', '곳곳', '병원', '입원', '환자', '내보내', '일', '수술', '외래', '진료', '일정', '취소', '국립대', '병원', '응급', '진료', '불가', '통보', '종합', '상황실', '환자', '이송', '자제', '요청', '상태', '총파업', '참여', '인력', '서울', '소재', '주요', '상급', '종합', '병원', '비롯', '병원', '근무', '간호사', '간호조무사', '방사선사', '인력', '확충', '불법', '의료', '근절', '간호', '간병', '통합', '…
http://www.segye.com/content/html/2023/07/10/20230710519238.html	20230711	세계일보	보건의료노조 13일 총파업 돌입 의료공백 ‘비상’	['오', '대학', '병원', '전국', '주요', '대형', '의료', '기관', '진료', '차질', '휴업', '사태', '겪', '간호법', '제정', '부결', '사태', '이후', '총파업', '예고', '전국', '민주', '노동조합', '연맹', '산하', '전국', '보건', '의료', '산업', '노조', '이날', '총파업', '돌입', '결정', '보건의료노조', '조합원', '간호사', '비롯', '이번', '총파업', '필수', '의료', '인력', '제외', '의료', '직역', '조합원', '참여', '전망', '보건의료노조', '서울', '영등포구', '노조', '본부', '기자', '회견', '열', '지난달', '이달', '지부', '사업장', '조합원', '대상', '…
https://www.donga.com/news/Society/article/all/20230711/120169653/1	20230711	동아일보	의료노조 13일 파업 145개 병원 비상	['참여', '입원', '환자', '받', '암', '수술', '취소', '노조', '만성', '간호', '인력', '부족', '해결', '정부', '정치', '파업', '현장', '남', '국민주', '노동조합', '연맹', '민노총', '산하', '전국', '보건', '의료', '산업', '노동조합', '보건의료노조', '총파업', '돌입', '보건의료노조', '전국', '의료', '기관', '일', '간호사', '의료', '기사', '간호조무사', '영양사', '약사', '구성', '일선', '의료', '현장', '혼란', '공백', '불가피', '보건의료노조', '기자', '회견', '열', '지난주', '찬반', '투표', '조합원', '파업', '찬성', '보건의료노조', '총파업', '의료',…
https://www.joongang.co.kr/article/25176339	20230711	중앙일보	[사설] 의료노조 파업 임박 정부가 진정성 보이며 설득하라	['민주', '노총', '산하', '보건', '의료', '노조', '파업', '선언', '파업', '하', '요구', '관철', '무기', '파업', '돌입', '파업', '대상', '기관', '안팎', '병원', '노조', '수술실', '응급실', '중환자실', '필수', '인력', '두', '하', '파업', '강행', '병실', '외래', '진료소', '혼란', '명약관화', '의료인', '사람', '목숨', '현장', '떠나', '이유', '정당', '어렵', '정부', '노조', '대화', '타협', '촉구', '노조', '요구', '핵심', '간호사', '간호조무사', '의료', '기사', '근무', '강도', '처우', '개선', '공공', '의료', '기관', '지원', '확대', '노조',…
http://www.segye.com/content/html/2023/07/10/20230710513506.html	20230710	세계일보	보건의료노조 소속 4만5000명 “13일부터 전면 총파업 투쟁 돌입” [오늘의 정책 이슈]	['대학', '병원', '전국', '대형', '의료', '기관', '휴업', '예상', '국회', '본회의', '간호법', '제정', '최종', '부결', '사태', '이후', '총파업', '예고', '전국', '민주', '노동조합', '연맹', '산하', '전국', '보건', '의료', '산업', '노조', '보건의료노조', '예고', '이날', '총파업', '돌입', '보건의료노조', '조합원', '수', '간호사', '포함', '이번', '총파업', '필수', '의료', '인력', '제외', '조합원', '참여', '전망', '보건의료노조', '서울', '영등포구', '노조', '본부', '기자', '회견', '열', '지난달', '이달', '지부', '사업장', '조합원', '대상', '총파업', …
http://www.naeil.com/news_view/?id_art=466308	20230707	내일신문	[보건의료 파업투쟁│인터뷰 - 나순자 전국보건의료산업노조위원장 ] 코로나19 영웅들에게 정당한 보상을""	['세계', '코', '끝', '시기', '그동안', '헌신', '강요', '권리', '의식', '폭발', '영국', '호주', '미국', '병원', '파업', '투쟁', '동시', '다발', '일어나', '나라', '오', '동안', '코로나', '시기', '온몸', '환자', '곁', '코로나', '전담', '병원', '현장', '보건', '의료', '노동자', '총파업', '투쟁', '보건', '의료', '노동자', '그동안', '코로나', '영웅', '덕분', '캠페인', '수많', '찬사', '칭찬', '말', '성찬', '생각', '정부', '병원', '사용', '보건', '의료', '현장', '체감', '있', '실질', '조치', '취하', '이후', '총파업', '보건', '의료', '노동…
http://www.segye.com/content/html/2023/06/29/20230629525278.html	20230630	세계일보	간호법 폐기 ‘달래기’ 나선 복지부 간호사들 호응할까? [뉴스+]	['정부', '간호사', '열악', '근무', '환경', '개선', '유연근', '무제', '시범', '사업', '전면', '확대', '간호법', '제정', '안', '폐기', '여진', '사그라지', '정부', '갈등', '중재', '간호사', '처우', '개선', '속도', '내', '불법', '의료', '행위', '논란', '되', '진료', '지원', '인력', '개선', '논의', '본격', '보건복지부', '간호사', '근무', '방식', '선택', '있', '하', '교대제', '개선', '시범', '사업', '전면', '시행', '발표', '간호', '인력', '지원', '종합', '대책', '후속', '조치', '당초', '지난해', '간', '시범', '사업', '진행', '뒤', '사업…
http://www.segye.com/content/html/2023/06/29/20230629520514.html	20230629	세계일보	‘간호사 유연근무제’ 1년9개월 앞당겨 시행 처우 개선 속도	['정부', '간호사', '열악', '근무', '환경', '개선', '유연근', '무제', '시범', '사업', '전면', '확대', '간호법', '제정', '안', '폐기', '여진', '사그라지', '정부', '갈등', '중재', '간호사', '처우', '개선', '속도', '내', '불법', '의료', '행위', '논란', '되', '진료', '지원', '인력', '개선', '논의', '본격', '보건복지부', '간호사', '근무', '방식', '선택', '있', '하', '교대제', '개선', '시범', '사업', '전면', '시행', '발표', '간호', '인력', '지원', '종합', '대책', '후속', '조치', '당초', '지난해', '간', '시범', '사업', '진행', '뒤', '사업…
http://www.segye.com/content/html/2023/06/28/20230628519949.html	20230629	세계일보	[세계타워] ‘코이 물고기’ 이야기 다시 들을 수 있을까	['의원', '지역', '정하', '여의도', '정치', '사람', '만나', '듣', '말', '내년', '총선', '정치인', '출마', '초미', '관심사', '국민', '힘', '김예지', '의원', '논의', '발', '여성', '시각', '장애', '의원', '헌정사', '처음', '정부', '질문', '김', '의원', '점자', '원고', '손', '읽', '한덕수', '국무총리', '한동훈', '법무부', '장관', '상대', '차분', '논리', '정연', '질의', '하', '여야', '의원', '기립', '박수', '받', '장애', '학대', '범죄', '특례법', '제정', '장애', '예산', '확대', '필요', '주장', '막말', '삿대', '대신', '공감', '언어', …
https://news.kmib.co.kr/article/view.asp?arcid=0924308925	20230627	국민일보	간호사 4만3021명 면허증 반납	['대한간호협회', '정부세종청사', '보건복지부', '항', '방문', '간호사', '면허', '반납', '면허증', '사본', '전달', '간호법', '제정', '무산', '과정', '복지부', '간호법', '직역', '갈등', '유발', '간호법', '반대', '입장', '항의', '의미', '영란', '간호협회', '부회장', '근거', '없', '거짓', '주장', '발표', '미래', '간호법', '숭고', '가치', '훼손', '비판', '면허증', '반납', '법', '효력', '없', '의료인', '자발', '면허증', '반납', '정부', '접수', '있', '근거', '없', '간호협회', '불법', '진료', '행위', '강요', '이유', '의료', '기관', '곳', '국민', '…
https://www.khan.co.kr/national/health-welfare/article/202306262121005	20230626	경향신문	‘내가 이러려고 간호사 됐나’ 면허증 반납	['간호사', '간호법', '제정', '무산', '과정', '정부', '간호사', '자긍심', '간호법', '가치', '훼손', '항', '표시', '보건', '복지', '부', '면허증', '반납', '복지부', '간호', '준법투쟁', '과정', '진료', '보조', '간호사', '업무', '범위', '문제', '해결', '촉구', '간호법', '무관', '문제', '유감', '표명', '복지부', '간호사', '문제', '해결', '협의', '체', '가동', '대한간호협회', '간협', '종시', '복지부', '청사', '방문', '전국', '회원', '면허증', '사본', '전달', '의료인', '자발', '면허증', '반납', '면허', '취소', '간협', '간호법', '제정', '무산', '…
http://www.segye.com/content/html/2023/06/26/20230626520193.html	20230626	세계일보	간호협회 4만3021명 면허 반납 ‘간호법 무산’ 실력행사	['간호법', '제정', '무산', '관련', '간호사', '단체', '면허증', '반납', '본격', '실력', '행사', '나서', '정부', '깊', '유감', '표명', '협의', '틀', '해법', '논의', '촉구', '대한간호협회', '지도부', '정부세종청사', '보건복지부', '항', '방문', '자리', '간호법', '제정', '촉구', '준법투쟁', '과정', '간호사', '면허증', '사본', '전달', '영란', '간협', '간호사', '준법투쟁', '태', '포스', '위원장', '자리', '간호법', '제정', '과정', '복지부', '행태', '국민', '건강', '보호', '반문', '복지', '부가', '근거', '없', '거짓', '주장', '간호사', '자긍심', '미래…
https://www.joongang.co.kr/article/25172645	20230626	중앙일보	간호사 4만3000명 면허증 반납 정부가 불법진료 묵인했다""	['대한간호협회', '간협', '보건', '복지', '부가', '의료', '현장', '만연', '불법', '진료', '묵인', '이제', '복지부', '책임지', '간호사', '업무', '범위', '하', '나서', '촉구', '간협', '이날', '세종', '복지부', '청사', '앞', '기자', '회견', '열', '현장', '의료법', '모호', '규정', '빌미', '간호사', '면허', '의료', '행위', '강요', '정부', '불분명', '업무', '범위', '방치', '책임', '간호사', '지', '간협', '기자', '회견', '후', '복지', '부', '방문', '전국', '회원', '면허증', '사본', '반납', '간호법', '제정', '무산', '정부', '간호사', '자긍심'…
https://news.kmib.co.kr/article/view.asp?arcid=0018400258&code=61121111&cp=kd	20230626	국민일보	간호사 4만3천명 면허증 반납 “정부가 간호법 가치 훼손”	['대한간호협회', '소속', '간호사', '오전', '종시', '정부세종청사', '보건복지부', '앞', '기자', '회견', '뒤', '간호사', '면허증', '반납', '보건복지부', '청사', '들어가', '연합뉴스', '간호사', '간호법', '입법', '무산', '과정', '정부', '간호사', '자긍심', '간호법', '가치', '훼손', '보건', '복지', '부', '면허증', '반납', '대한간호협회', '정부세종청사', '보건복지부', '방문', '전국', '회원', '면허증', '사본', '전달', '복지부', '중립', '유지', '간호사', '업무', '범위', '명확', '촉구', '영란', '부회장', '오전', '종시', '정부세종청사', '보건복지부', '앞', '간호사',…
http://www.hani.co.kr/arti/society/health/1097490.html	20230626	한겨레	간호사 4만3021명 면허증 반납 “불법진료 강요 81곳 신고”	['대한간호협회', '소속', '간호사', '오전', '종시', '정부세종청사', '보건복지부', '앞', '간호법', '허위', '사실', '유포', '불법', '진료', '묵인', '보건', '복지', '규탄', '기자', '회견', '뒤', '간호사', '면허증', '규탄', '항의서', '전달', '보건복지부', '청사', '이동', '연합뉴스', '대한간호협회', '간협', '간호사', '대리', '처방', '수술', '불법', '의료', '행위', '강요', '의료', '기관', '곳', '국민', '권익', '위원회', '신고', '간협', '지난달', '간협', '온라인', '불법', '진료', '신고', '센터', '간호사', '불법', '의료', '행위', '지시', '의료', '기관',…
http://www.seoul.co.kr/news/newsView.php?id=20230626500141	20230626	서울신문	간호사 4만 3021명, 복지부에 면허 반납 “정부가 중립성 외면”	['간호', '협', '복지', '부가', '의사', '입장', '대변', '면허증', '반납', '불법', '진료', '지시', '병원', '신고', '불법', '진료', '거부', '간호사', '해고', '간호협회', '소속', '간호사', '오전', '종시', '정부세종청사', '보건복지부', '앞', '간호법', '허위', '사실', '유포', '불법', '진료', '묵인', '보건', '복지', '규탄', '기자', '회견', '뒤', '간호사', '면허증', '반납', '보건복지부', '청사', '들어가', '연합뉴스', '간호사', '간호법', '제정', '무산', '과정', '보건복지부', '중립', '지키', '항의', '표시', '간호사', '면허증', '반납', '대한간호협회', '간호…
https://www.hankookilbo.com/News/Read/A2023062614160002273	20230626	한국일보	복지부가 중립 어겨" 간호사 4만3000명 면허증 반납 시위"	['대한간호협회', '간호법', '제정', '무산', '과정', '소관', '부처', '보건복지부', '중립', '지키', '종시', '복지부', '청사', '항', '방문', '협회', '항', '표시', '간호사', '면허증', '반납', '조규홍', '장관', '사과', '요구', '영란', '협회', '부회장', '항', '방문', '진행', '기자', '회견', '간호법', '제정', '과정', '복지부', '행태', '국민', '건강', '보호', '의료', '입장', '대변', '복지부', '행태', '나라', '국가', '보건', '의료', '정책', '책임지', '조직', '맞', '의심', '비판', '복지부', '다양', '이해', '관계자', '중립', '업무', '수행', '필요',…
https://www.khan.co.kr/national/health-welfare/article/202306261357001	20230626	경향신문	“간호법 허위사실 유포 항의” 간호사 4만3000여명 면허증 복지부에 반납	['간호사', '간호법', '제정', '무산', '과정', '정부', '간호사', '자긍심', '간호법', '가치', '훼손', '항', '표시', '보건', '복지', '부', '면허증', '반납', '복지부', '간호', '준법투쟁', '과정', '간호사', '업무', '범위', '문제', '해결', '촉구', '간호법', '무관', '문제', '유감', '표명', '복지부', '간호사', '문제', '해결', '협의', '체', '가동', '대한간호협회', '간협', '오전', '세종', '복지부', '청사', '방문', '전국', '회원', '면허증', '사본', '전달', '의료인', '자발', '면허증', '반납', '면허', '취소', '간협', '간호법', '제정', '무산', '과정', '…
http://www.munhwa.com/news/view.html?no=2023062601039910019011	20230626	문화일보	간호협회, 간호사 4만여명 면허증 반납...‘간호법 허위사실 유포’ 등 복지부 항의방문	['클릭', '이미지', '보', '있', '대한간호협회', '종시', '정부세종청사', '보건복지부', '앞', '간호사', '자긍심', '미래', '간호법', '숭고', '가치', '훼손', '조규홍', '장관', '사과', '항', '표시', '전국', '간호사', '면허증', '반납', '밝히', '뉴시스', '협회', '자체', '개설', '불법', '진료', '신고', '센터', '접수', '사례', '의료', '기관', '선정', '익위', '신고', '간호법', '제정', '무산', '반발', '간호사', '협회', '간호법', '숭고', '가치', '훼손', '전국', '회원', '항의', '표시', '간호사', '면허증', '보건', '복지', '부', '반납', '간호협회', '종시',…
https://www.chosun.com/national/welfare-medical/2023/06/26/4GZV3CEJUBAOHG4UBS63ZNXZYQ/?utm_source=bigkinds&utm_medium=original&utm_campaign=news	20230626	조선일보	간협, 간호법 폐기 항의 표시로 ‘간호사 면허증 반납’	['대한간호협회', '이하', '간협', '간호법', '허위', '사실', '유포', '불법', '진료', '묵인', '보건', '복지', '부', '항', '방문', '조규홍', '보건복지부', '장관', '책임', '있', '사과', '더불', '중립', '유지', '촉구', '간협', '간호사', '자긍심', '미래', '간호법', '숭고', '가치', '훼손', '항', '표시', '전국', '회원', '간호사', '면허증', '복지', '부', '반납', '간호사', '불법', '진료', '행위', '강요', '의료', '기관', '곳', '국민', '권익', '위원회', '국민신문고', '신고', '간협', '의료', '기관', '간호사', '불법', '진료', '행위', '지', '수행', '…
https://www.joongang.co.kr/article/25172002	20230623	중앙일보	[시론] ‘진료 지원인력’ 양성 시스템 정비해야	['진료', '지원', '인력', '의료', '용어', '등장', '속칭', '불리', '국내', '병상', '수', '급증', '시작', '중반', '부족', '의사', '인력', '대신', '병원', '근무', '시작', '전국', '추산', '진료', '지원', '인력', '최근', '사회', '주목', '받', '배경', '있', '의사', '주요', '업무', '진료', '지원', '인력', '수행', '법', '보호', '받', '민원', '제기', '필자', '정부', '의뢰', '받', '진료', '지원', '인력', '실태', '조사', '수행', '경험', '있', '병원', '과거', '전공의', '전문의', '주요', '의료', '행위', '상당', '부분', '진료', '지원', '…
http://www.hani.co.kr/arti/society/health/1097123.html	20230622	한겨레	간호협회 “간호사 불법 의료행위 지시한 병원 79곳 신고”	['최훈', '간호협회', '정책', '자문', '위원', '오전', '서울', '중구', '대한간호협회', '서울', '연수원', '강당', '간호사', '준법투쟁', '진행', '결과', '준법투쟁', '현장', '실태', '조사', '분석', '결과', '발표', '윤', '운', '선임', '기자', '대한간호협회', '간협', '간호사', '불법', '의료', '행위', '강요', '병원', '곳', '국민', '권익', '위원회', '국민신문고', '신고', '간협', '지난달', '온라인', '불법', '진료', '신고', '센터', '설치', '의사', '의료', '행위', '간호사', '하', '강요', '의료', '기관', '신', '받', '신고', '센터', '오후', '접수', '간…
http://www.munhwa.com/news/view.html?no=2023062201039921293001	20230622	문화일보	간호협회 “간호사에 ‘불법의료행위’ 강요한 병원 79곳 신고 1만4490건 신고 접수”	['클릭', '이미지', '보', '있', '간호협회', '불법', '진료', '병원', '수도', '집중', '병원', '의사', '고발', '서울', '중구', '대한간호협회', '서울', '연수원', '간호법', '준법투쟁', '진행', '결과', '발표', '기자', '회견', '최훈', '간호협회', '정책', '전문', '위원', '발언', '간호협회', '간호사', '업무', '범위', '하', '운영', '불법', '진료', '신고', '센터', '신고', '수도', '의료', '기관', '집중', '준법투쟁', '간호사', '의료', '기관', '의사', '부당', '방해', '확인', '연합뉴스', '복지부', '항', '방문', '면허증', '반납', '예정', '대한간호협회', '간호…
https://www.khan.co.kr/national/health-welfare/article/202306221647001	20230622	경향신문	간호협회 “불법 의료행위 지시 의료기관 79곳 고발”	['대한간호협회', '간협', '간호사', '불법', '의료', '행위', '강요', '의료', '기관', '곳', '고발', '간협', '보도', '자료', '지난달', '불법', '진료', '신고', '센터', '접수', '신고', '건수', '오후', '집계', '간협', '간호법', '제정', '촉구', '불법', '의료', '행위', '강요', '의료', '기관', '신고', '불법', '진료', '신고', '센터', '열', '지난달', '국회', '본회의', '간호법', '폐기', '후', '유지', '간협', '오', '의료법', '위반', '신고', '건수', '이상', '의료', '기관', '곳', '상급', '종합', '병원', '국공립', '병원', '병', '이상', '대형', '병…
http://www.seoul.co.kr/news/newsView.php?id=20230616500191	20230616	서울신문	국회입법조사처 “간호법 재추진하려면 필요성 과학적 검증해야”	['지난달', '국회', '본회의', '윤석열', '대통령', '재의', '요구', '거부', '행사', '간호법', '제정', '안', '표결', '끝', '부결', '뒤', '대한간호협회', '회원', '방청석', '나서', '연합뉴스', '간호법', '제정', '재추진', '간호사', '업무', '범위', '지역', '사회', '확대', '필요', '과학', '검증', '지적', '제기', '국회', '입', '법조', '사처', '간호법', '제정', '논의', '발전', '방향', '보고서', '간호', '법안', '편익', '객관', '실증', '분석', '간호', '법안', '수용', '가능', '높이', '이해', '관계', '조정', '요구', '입', '법조', '사처', '간호', '서…
https://www.joongang.co.kr/article/25170406	20230616	중앙일보	100만명 간호조무사에 공 들이는 與 학력제한 폐지해야""	['간호법', '부결', '간호사', '업계', '거리', '멀', '국민', '힘', '최근', '간호조무사', '업계', '관계', '설정', '공', '들이', '윤재옥', '국민', '힘', '원내대표', '국회', '의원', '회관', '간호조무사', '시험', '응시', '자격', '학력', '폐지', '토론회', '참석', '간호조무사', '응시', '자격', '학력', '폐지', '관련', '현장', '목소리', '전문가', '의견', '검토', '대안', '모색', '직역', '갈등', '완화', '계기', '국민', '힘', '지속', '간호조무사', '협회', '소통', '말', '간호조무사', '제외', '직종', '학력', '상한', '제한', '간호조무사', '응시', '자격', …
https://www.donga.com/news/Society/article/all/20230615/119782632/2	20230615	동아일보	간호사 면허자 절반만 병원서 근무 OECD 중 ‘최하위권’	['대한간호협회', '간호사', '열악', '근무', '환경', '병원', '떠나', '근무', '환경', '처우', '개선', '촉구', '간호협회', '국민', '건강보험공단', '건강', '보험', '심사', '평가', '원', '발간', '건강', '보험', '통계', '보건복지부', '보건', '의료', '인력', '실태', '조사', '자료', '자체', '분석', '결과', '지난해', '말', '전체', '간호사', '면허', '의료', '기관', '근무', '임상', '간호사', '경제', '협력', '개발', '기구', '평균', '비율', '비교', '최하위권', '수준', '간호협회', '설명', '나라', '간호사', '신규', '면허', '평균', '증가', '국가', '평균', …
https://www.hankookilbo.com/News/Read/A2023061317310005782	20230615	한국일보	[뉴스이용자위원회] '의사캐슬' 필수과 의사 의료 취약지 환자들 조명 차별화 독자들 큰 호응	['한국일보', '뉴스', '이용자', '위원회', '위원장', '양승찬', '숙명', '여대', '미디어', '학부', '교수', '지난달', '서울', '중구', '한국일보사', '층', '회의실', '정기', '회의', '열', '한국일보', '지면', '온라인', '플랫폼', '기획', '시리즈', '기사', '의견', '이날', '회의', '위원장', '비롯', '손경호', '케이스', '팀장', '이현우', '한국', '언론', '진흥', '재단', '선임', '연구', '위원', '최원석', '미디어', '리터', '러시', '교육', '활동가', '김수아', '레터', '팀', '편집부', '위원', '참석', '한국일보', '이태규', '논설위원', '실장', '조철환', '피니언', '에…
http://www.naeil.com/news_view/?id_art=463760	20230614	내일신문	[기고] 국민건강의 바로미터, 간호인력 문제	['영란', '대한간호협회', '부회장', '의료', '현장', '다양', '보건', '의료', '현장', '간호', '인력', '부족', '얘기', '오늘', '일', '간호사', '배치', '수준', '환자', '사망률', '패혈증', '입원', '건강', '결과', '직접', '영향', '말', '적정', '간호사', '배치', '간호', '인력', '역량', '수준', '환자', '안전', '국민', '생명', '보장', '있', '중요', '정부', '간호학', '신설', '입학', '정원', '증가', '유휴', '간호사', '재취업', '활성', '추진', '간호', '인력', '확보', '지속', '실패', '정책', '활동', '간호', '인력', '적정', '확보', '실효', '만성',…
http://www.segye.com/content/html/2023/06/07/20230607519734.html	20230608	세계일보	‘간호사 불법진료’ 3곳 중 1곳은 서울 경기 병원	['간호사', '간호사', '업무', '검체', '채취', '치료', '처치', '지시', '의료', '기관', '곳', '곳', '서울', '경기', '위치', '간호법', '제정', '무산', '반발', '간호협회', '준법', '투쟁', '참여', '간호사', '상당수', '병원', '해고', '사직', '권고', '추가', '업무', '배정', '이익', '받', '조사', '간호협회', '서울', '중구', '서울', '연수원', '간호법', '관련', '준법투쟁', '진행', '결과', '발표', '기자', '회견', '열', '달', '이달', '간협', '운영', '불법', '진료', '신고', '센터', '접수', '불법', '진료', '유형', '검사', '검체', '채취', '천자', …
https://www.khan.co.kr/national/health-welfare/article/202306072052015	20230607	경향신문	간호협회 “불법 강요 의료기관 고발”	['대한간호협회', '간협', '간호사', '불법', '진료', '강요', '의료', '기관', '고발', '준법투쟁', '하', '간호사', '이익', '사례', '수집', '간협', '이날', '오전', '서울', '중구', '간협', '서울', '연수원', '강당', '기자', '회견', '열', '간호법', '관련', '준법투쟁', '진행', '결과', '향후', '대응', '전략', '발표', '간협', '간호법', '제정', '촉구', '지난달', '불법', '진료', '신고', '센터', '열', '신고', '센터', '오후', '접수', '지난달', '발표', '때', '늘', '실명', '신고', '병원', '급', '이상', '의료', '기관', '곳', '간협', '따르', '지난달',…
http://www.hani.co.kr/arti/society/health/1094950.html	20230607	한겨레	간협 “병원 359곳 고발 불법 의료 지시 1만4천건 접수” [영상]	['서울', '중구', '대한간호협회', '서울', '연수원', '간호법', '준법투쟁', '진행', '결과', '발표', '기자', '회견', '최훈', '간호협회', '정책', '전문', '위원', '발언', '연합뉴스', '대한간호협회', '간협', '의사', '대신', '간호사', '처방', '수술', '불법', '의료', '행위', '지시', '병원', '곳', '의료법', '위반', '경찰', '고발', '간협', '서울', '중구', '간협', '서울', '연수원', '기자', '회견', '열', '윤석열', '대통령', '간호법', '재의', '요구', '반발', '개설', '온라인', '불법', '진료', '신고', '센터', '신고', '접수', '간호사', '의사', '일', '불법',…
http://www.segye.com/content/html/2023/06/07/20230607515638.html	20230607	세계일보	간호협회 “병원 의사 준법투쟁 참여 간호사들에 권고사직 등 엄포”	['간호사', '의사', '업무', '검체', '채취', '치료', '처치', '지시', '의료', '기관', '곳', '곳', '서울', '경기', '위치', '간호법', '제정', '무산', '반발', '간호협회', '준법', '투쟁', '참여', '간호사', '상당수', '병원', '해고', '사직', '권고', '이익', '받', '조사', '간호협회', '서울', '중구', '서울', '연수원', '간호법', '관련', '준법투쟁', '진행', '결과', '발표', '기자', '회견', '열', '달', '이달', '간협', '운영', '불법', '진료', '신고', '센터', '접수', '불법', '진료', '유형', '검사', '검체', '채취', '천자', '처방', '기록', '튜브', '…
https://news.kmib.co.kr/article/view.asp?arcid=0018338524&code=61121111&cp=kd	20230607	국민일보	간호협회 “준법투쟁 간호사들 부당해고 등 불이익 병원장 의사 고발할 것”	['의사', '불법', '진료', '지시', '거부', '준법투쟁', '참여', '간호사', '부당', '해고', '사직', '권고', '대한간호협회', '간협', '실명', '신고', '내용', '바탕', '의료', '기관장', '행위', '교사', '의사', '고발', '예정', '간협', '서울', '중구', '대한간호협회', '서울', '연수원', '강당', '간호법', '관련', '준법투쟁', '진행', '결과', '발표', '기자', '회견', '열', '준법투쟁', '참여', '이익', '받', '간호사', '부당', '해고', '사직', '권고', '받', '사례', '이외', '간호', '업무', '추가', '업무', '배정', '개인', '의사', '반영', '부당', '근무', '표',…
https://www.chosun.com/national/welfare-medical/2023/06/07/VE4QNZAS7NFNTOVO4VRVDDPO2I/?utm_source=bigkinds&utm_medium=original&utm_campaign=news	20230607	조선일보	간호협회 “불법진료 실명신고 359곳...병원장 의사 고발할 것”	['대한간호협회', '간협', '간호사', '불법', '진료', '강요', '병원', '급', '의료', '기관', '곳', '고발', '조치', '하', '간협', '오전', '기자', '회견', '열', '간호법', '관련', '준법투쟁', '진행', '결과', '향후', '대응', '전략', '발표', '간협', '간호법', '제정', '촉구', '지난달', '불법', '진료', '신고', '센터', '운영', '간호법', '폐기', '후', '준법투쟁', '이', '간협', '따르', '오후', '오후', '불법', '진료', '신고', '센터', '접수', '내용', '집계', '지난달', '발표', '때', '늘', '실명', '신고', '병원', '급', '이상', '의료', '기관', '기관…
http://www.naeil.com/news_view/?id_art=463090	20230607	내일신문	간호사 불법진료 행위 신고 '검사'가 가장 많아	['간호법', '관련', '준법투쟁', '이', '대한간호협회', '간협', '실명', '대리', '신고', '자문', '변호', '사단', '운영', '불법', '진료', '강요', '의료', '기관', '고발', '간협', '협회', '홈페이지', '실명', '대리', '신고', '자문', '변호', '사단', '국민', '권익', '위원회', '신고', '안내', '시스템', '구축', '국민', '건강', '안정', '공공', '이익', '침해', '의료', '기관', '신고', '행정', '처분', '받', '있', '지원', '계획', '공익', '신고자', '보호법', '공익', '신고자', '되', '회원', '신고', '피해', '받', '비밀', '보장', '이익', '조치', '금지',…
http://www.naeil.com/news_view/?id_art=462993	20230607	내일신문	간협, 불법진료 강요 병원 고발	['대한간호협회', '간협', '불법', '진료', '간호사', '강요', '의료', '기관', '고발', '오후', '자체', '신고', '센터', '접수', '불법', '진료', '사례', '넘', '간협', '발표', '간호법', '관련', '준법투쟁', '진행', '결과', '따르', '간호사', '업무', '범위', '하', '간협', '운영', '불법', '진료', '신고', '센터', '실명', '신고', '병원', '급', '이상', '의료', '기관', '곳', '곳', '수도', '위치', '조사', '간협', '홈페이지', '국민', '권익', '위원회', '신고', '안내', '시스템', '갖추', '실명', '대리', '신고', '자문', '변호', '사단', '간호사', '불법',…
https://www.khan.co.kr/national/health-welfare/article/202306071202001	20230607	경향신문	간협 “준법투쟁 간호사에 ‘부당해고’ 불법 강요하는 의료기관 고발”	['대한간호협회', '간협', '간호사', '불법', '진료', '강요', '의료', '기관', '고발', '준법투쟁', '하', '간호사', '이익', '사례', '수집', '간협', '이날', '오전', '서울', '중구', '간협', '서울', '연수원', '강당', '기자', '회견', '열', '간호법', '관련', '준법투쟁', '진행', '결과', '향후', '대응', '전략', '발표', '간협', '간호법', '제정', '촉구', '지난달', '불법', '진료', '신고', '센터', '열', '지난달', '국회', '표결', '간호법', '폐기', '후', '준법투쟁', '이', '신고', '센터', '오후', '접수', '지난달', '발표', '때', '늘', '실명', '신고', '병…
http://www.segye.com/content/html/2023/06/06/20230606509375.html	20230607	세계일보	문책성 경질? 복지부 향한 경고장? 尹, 복지부 실장 직위해제	['윤석열', '대통령', '최근', '건강', '보험', '수', '개편', '의대', '정원', '확대', '협의', '진두지휘', '보건복지부', '실장', '직위', '해제', '확인', '최근', '간호', '법안', '비대', '진료', '시범', '사업', '추진', '과정', '혼란', '책임', '물', '문책성', '경질', '해석', '대통령실', '의사', '증원', '건보', '연금', '개혁', '국정', '과제', '속도', '있', '정책', '추진', '복지', '부', '사실', '경고장', '시각', '있', '복지부', '따르', '대통령실', '임인택', '보건', '의료', '정책', '실장', '직위', '해제', '대기발령', '인사', '보건', '의료', '정…
https://www.khan.co.kr/national/national-general/article/202306061442001	20230606	경향신문	PA들 “절개, 봉합 의사 오더대로 해도 책임은 다 우리 몫”[경향시소]	['간호법', '국회', '통과', '대통령', '거부', '행사', '둘러싸', '의사', '간호사', '간호조무사', '갈등', '수면', '위', '나', '의료', '서비스', '논의', '직능', '직군', '이해관계', '논쟁', '불거지', '정쟁', '소재', '악용', '평가', '많', '과정', '간호사', '의사', '역할', '하', '간호사', '모순', '불안', '없', '현재', '상황', '주목', '받', '경향신문', '유튜브', '채널', '경향', '뉴스', '해설', '콘텐츠', '경향', '시소', '시사', '소믈리에', '동안', '일', '일반', '간호사', '분과', '오선영', '전국', '보건', '의료', '산업', '노동조합', '정책', '국장'…
https://www.khan.co.kr/national/health-welfare/article/202306061138001	20230606	경향신문	복지부 보건의료실장 갑자기 ‘직위 해제’ 간호법 관련 경질?	['보건복지부', '보건', '의료', '관련', '정책', '총괄', '보건', '의료', '정책', '실장', '최근', '갑작스럽', '직위', '해제', '복지', '부', '따르', '임인택', '보건', '의료', '정책', '실장', '일자', '직위', '해제', '대기', '발령', '받', '임', '실장', '지난해', '승진', '보건', '의료', '정책', '실장', '임명', '복지', '보건', '의료', '정책', '실장', '고위', '공무원', '가급', '인사', '대통령', '갖', '복지부', '이번', '인사', '정확', '사유', '배경', '알', '후임', '인사', '일정', '인물', '보건', '의료', '정책', '실장', '의사', '간호사', '보…
http://www.seoul.co.kr/news/newsView.php?id=20230606008005	20230606	서울신문	조규홍 장관 “의대 정원 확대, 2025년도 입시에 반영하겠다”	['라디오', '인터뷰', '증원', '의지', '보상', '특정', '진료', '쏠림', '예방', '하반기', '행위', '수', '개혁', '발표', '조규홍', '오른쪽', '보건복지부', '장관', '연합뉴스', '조규홍', '보건복지부', '장관', '의대', '정원', '확대', '입시', '반영', '조', '장관', '라디오', '김태현', '정치', '쇼', '출연', '의대', '정원', '확대', '강력', '의지', '가지', '추진', '입시', '요강', '의대', '정원', '반영', '있', '최대한', '노력', '의사', '선생', '반대', '하', '의료', '수요', '늘어나', '의료', '국민', '건강', '보호', '증진', '최우선', '목표', '하', '…
https://www.joongang.co.kr/article/25167737	20230605	중앙일보	복지장관 “의대정원 확대 강력 추진...2025년 입시 반영”	['조규홍', '보건복지부', '장관', '의대', '정원', '확대', '강력', '추진', '입시', '반영', '복지부', '동결', '의대', '정원', '확대', '추진', '구체', '확대', '시점', '이번', '처음', '조', '장관', '이날', '라디오', '김태현', '정치', '쇼', '출연', '의대', '정원', '확대', '관련', '인구', '의사', '수', '경제', '협력', '개발', '기구', '최저', '수준', '강력', '의지', '갖', '의대', '정원', '확대', '추진', '말', '조', '장관', '입시', '요강', '의대', '정원', '반영', '최대한', '노력', '말', '인구', '감소', '의사', '수', '필요', '없', '주장…
https://www.khan.co.kr/national/health-welfare/article/202306051620001	20230605	경향신문	“신규 간호사 절반은 1년 안에 병원 떠났다”	['신규', '간호사', '절반', '이상', '이내', '병원', '간호사', '평균', '근무', '연수', '일반', '직장인', '절반', '수준', '대한간호협회', '병원', '간호', '사회', '병원', '간호', '인력', '배치', '현황', '실태', '조사', '분석', '공개', '자료', '보', '신규', '간호사', '이내', '사직', '기록', '사직', '이유', '업무', '부적응', '많', '병원', '이동', '질병', '신체', '이유', '직종', '전환', '순', '실태', '조사', '최근', '간', '자료', '분석', '간호사', '평균', '근무', '연수', '일반', '직장', '평균', '근무', '연수', '절반', '수준', '사직', '가…
http://www.segye.com/content/html/2023/06/05/20230605508224.html	20230605	세계일보	조규홍 강력한 의지 갖고 의대 정원 확대 2025년 입시 반영”"	['조규홍', '보건복지부', '장관', '재진', '원급', '의료', '기관', '처', '방약', '직접', '수령', '비대', '진료', '시범', '사업', '원칙', '관련', '국민', '건강', '보호', '증진', '최우선', '목표', '설명', '조', '장관', '필수', '의료', '공백', '사태', '해결', '근본', '해법', '거론', '의사', '증원', '관련', '강력', '의지', '갖', '학년도', '의대', '정원', '반영', '있', '노력', '조', '장관', '이날', '라디오', '김태현', '정치', '쇼', '출연', '비대', '시범', '사업', '설계', '중점', '안전', '문제', '강조', '조', '장관', '재진', '환자', '…
https://news.kmib.co.kr/article/view.asp?arcid=0018331047&code=61121111&cp=kd	20230605	국민일보	조규홍 “의대 정원확대, 강력 의지로 추진 2025년 입시 반영”	['오전', '서울', '용산구', '대통령실', '인근', '경제', '정의', '실천', '시민', '연합', '관계자', '공공', '신설', '의대', '정원', '확대', '요구', '기자', '회견', '열', '구호', '외치', '연합뉴스', '조규홍', '보건복지부', '장관', '의대', '정원', '확대', '강력', '의지', '추진', '입시', '반영', '조', '장관', '라디오', '김태현', '정치', '쇼', '출연', '의대', '정원', '확대', '문제', '인구', '의사', '수', '경제', '협력', '개발', '기구', '최저', '수준', '강력', '의지', '갖', '추진', '말', '입시', '요강', '의대', '정원', '반영', '최대한', '…
https://news.kmib.co.kr/article/view.asp?arcid=0924305487&code=11131100&cp=nv	20230605	국민일보	간호사도 아닌 연구원에 대리처방 맡긴 종합병원	['국내', '빅', '병원', '곳', '상급', '종합', '병원', '일부', '교수', '개인', '연구', '보좌', '목적', '채용', '연구원', '간호사', '역할', '의사', '처방', '업무', '대신', '확인', '연구원', '간호사', '면허', '없', '불법', '의료', '행위', '논란', '국민', '일보', '취재', '종합', '해당', '종합', '병원', '일부', '과', '교수', '연구', '지원', '채용', '연구원', '병동', '오가', '간호사', '역할', '맡', '연구원', '의사', '아이디', '병원', '내부망', '접속', '대리', '처방', '파악', '현행', '의료법', '진단서', '작성', '처방', '의사', '있', '간호…
https://www.khan.co.kr/national/health-welfare/article/202306030900021	20230603	경향신문	18년째 3058명 의대 정원 확대할 때 병든 시스템에도 ‘처방전’을	['주간경향', '의대', '정원', '확대', '방안', '검토', '의대', '정원', '지금', '동결', '상태', '의약', '분업', '당시', '정부', '의사', '반발', '달래', '의대', '정원', '감축', '이후', '의대', '정원', '조금', '줄', '현재', '유지', '문재', '정부', '공공', '신설', '골자', '향후', '간', '의대', '정원', '늘리', '방안', '추진', '지역', '의사', '배출', '수도', '지역', '의료', '난', '해소', '의사', '코로나', '한창', '상황', '파업', '불사', '강력', '대응', '정부', '코로나', '안정', '이후', '의사', '협회', '의협', '협의', '합의', '보건복지부'…
https://www.chosun.com/politics/assembly/2023/06/03/6PJ35M5T75H6HFZLYTRROSHOIA/?utm_source=bigkinds&utm_medium=original&utm_campaign=news	20230603	조선일보	표 의식한 정치권 ‘제2의 타다 사태’ 언제든 터질 수도	['대법원', '타', '합법', '판단', '정치', '신사업', '입법', '관련', '표', '이익', '단체', '눈치', '보', '타', '사태', '있', '지적', '더불', '민주당', '김병욱', '의원', '대표', '여야', '의원', '작년', '발', '공인', '중개사', '법', '개정안', '직방', '금지법', '한국', '공인', '중개사', '협회', '공인', '중개사', '의무', '가입', '하', '협회', '징계권', '부여', '직방', '같', '테크', '부동산', '기술', '업계', '타격', '우려', '회원', '징계권', '변호사', '협회', '법률', '플랫', '폼', '변호사', '징계', '공인', '중개사', '협회', '직방', '이용…
https://www.hankookilbo.com/News/Read/A2023060215000005084	20230602	한국일보	의대 정원을 300명 늘릴 때 생기는 일?[메아리]	['해', '복지', '의료', '담당', '부서', '장', '맡', '때', '의사회', '임원진', '회사', '찾', '동네', '병원', '과잉', '진료', '지적', '기사', '사례', '가짜', '뉴스', '격분', '내용', '허위', '제시', '당장', '기사', '내리', '가만두', '겁박', '소송', '법원', '기각', '의사', '카르텔', '무소불위', '힘', '그때', '지금', '막강', '간호법', '폐기', '대통령', '국민', '힘', '의사', '지역', '수요', '증가', '간호', '환경', '변화', '밥그릇', '사수', '앞', '힘', '쓰', '탈', '넘', '진행', '비대', '진료', '의사', '강력', '로비', '우스꽝', '시범'…
https://www.khan.co.kr/opinion/column/article/202306020300095	20230602	경향신문	[세상읽기] 다시, 간호법과 기능 분화	['칼럼', '간호법', '제정', '기능', '분화', '관점', '접근', '제안', '직역', '밥그릇', '싸움', '정치', '전략', '표', '계산', '보수', '진보', '이념', '투쟁', '언론', '뒤덮', '여론', '살피', '윤석열', '대통령', '결국', '거부', '행사', '국회', '간호법', '제정', '안', '심의', '정치', '공학', '숫자', '싸움', '국회', '본회', '표결', '부결', '폐기', '예상', '어긋남', '시나리오', '진행', '의료', '환경', '변화', '간호법', '필요', '인정', '지난번', '제안', '설득력', '높이', '체계', '이론가', '루만', '논의', '계층', '분화', '사회', '기능', '분화'…
https://www.joongang.co.kr/article/25166828	20230601	중앙일보	[중앙시평] 거부권에 갇힌 민주당의 부조리 정치	['승산', '없', '싸움', '알', '운명', '도전', '인간', '비장미', '있', '알베르', '카뮈', '수필', '시시포스', '신화', '조명', '부조리', '철학', '국민', '삶', '개선', '정당', '무망', '싸움', '반복', '자신', '정치', '철학', '과시', '기반', '넓히', '효용', '있', '이해', '있', '상대', '타격', '생각', '입', '내상', '아랑곳', '자해', '셈법', '비장미', '부조리', '법', '정부', '여당', '의견', '반영', '인정', '입법부', '결론', '민주당', '소속', '전해철', '국회', '환경', '노동', '위원장', '봉투', '법', '본회', '부', '요구', '표결', '강행', …
https://www.hankookilbo.com/News/Read/A2023053018170002264	20230531	한국일보	[김희원의 질문] 김예지 당론보다 양심 믿었다... 입법기관이니까""	['간호사', '의사', '벼랑', '끝', '대치', '간호법', '제정', '윤석열', '대통령', '거부', '행사', '국회', '의결', '투표', '끝', '무산', '여야', '타협', '실종', '넌더리', '가운데', '꼿꼿', '역할', '하', '말', '쐐기', '박', '의원', '있', '김예지', '국민', '힘', '의원', '국회', '간호법', '반대', '당론', '찬성표', '던지', '의료', '단체', '분쟁', '있', '옳', '일', '미루', '옳', '말', '독립', '헌법', '기관', '당론', '민의', '대변', '김', '의원', '지난해', '이준석', '당시', '국민', '힘', '대표', '전국', '장애', '차별', '철폐', '연대',…
http://www.naeil.com/news_view/?id_art=462466	20230531	내일신문	간호계, 간호법 재추진한다	['간호', '대통령', '거부', '행사', '간호법', '결국', '폐기', '이번', '국회', '임기', '안', '간호법', '재추진', '대한간호협회', '회장', '김영경', '전국', '간호인', '국회', '임기', '만료', '전', '간호법', '재추진', '국가', '권력', '부당', '공권력', '행사', '부당', '불법', '진료', '지시', '거부', '준법투쟁', '참여', '내년', '총선', '부패', '정치', '관료', '심판', '예고', '간호협회', '국회', '본관', '앞', '긴급', '기자', '회견', '열', '국회', '본회의', '상정', '간호', '법안', '재투표', '국민', '힘', '자신', '발의', '심의', '간호법', '명줄',…
http://www.segye.com/content/html/2023/05/30/20230530517601.html	20230531	세계일보	결국 '간호법 폐기' ‘정치 무능’ 드러내고 논란만 키워	['국민', '입장', '부당', '입법', '폭주', '저지', '부결', '당론', '국민', '힘', '윤재옥', '원내대표', '국민', '뜻', '받', '원칙', '재투표', '더불', '민주당', '박광온', '원내대표', '여야', '양당', '원내대표', '국회', '본회', '직전', '당', '간호법', '제정', '투표', '방침', '말', '여야', '목소리', '국민', '부르짖', '결과', '그렇', '국회', '보건', '복지', '위원회', '본회의', '직', '회부', '이후', '의료', '직역', '갈등', '극한', '간호법', '제정', '안', '결국', '상처', '이날', '본회', '재투표', '재석', '의원', '찬성', '반대', '무효', '부결'…
https://news.kmib.co.kr/article/view.asp?arcid=0924304706	20230531	국민일보	중재자 역할 대신 ‘강대강’ 여야 정쟁 속 2년 논의 물거품	['간호법', '제정', '안', '국회', '본회', '재투표', '부결', '후', '폐기', '여야', '중재자', '역할', '실패', '비판', '제기', '국민', '힘', '더불', '민주당', '정치', '이익', '노리', '의료', '갈등', '조정', '악화', '주장', '설득력', '얻', '여야', '중재', '노력', '부재', '속', '간호사', '처우', '개선', '노력', '물거품', '여야', '간호법', '제정', '논의', '본격', '시작', '간호법', '제정', '안', '지난해', '보건', '복지', '위원회', '전체', '회의', '통과', '법제', '사법', '위원회', '계류', '논의', '진척', '철저', '당리당략', '결과물', '복지',…
https://www.donga.com/news/Health/article/all/20230531/119549878/1	20230531	동아일보	간호협회 “현 21대 국회서 간호법 재추진”	['부결', '직후', '국회', '앞', '긴급', '회견', '내년', '총선', '법안', '반대', '정치', '심판', '투쟁', '수위', '상향', '추가', '조치', '고려', '대한간호협회', '간협', '국회', '본회의', '간호법', '표결', '끝', '부결', '간호법', '반대', '정치인', '내년', '총선', '낙선', '운동', '벌이', '한편', '국회', '입법', '추진', '이날', '김영경', '간협', '회장', '간호법', '부결', '직후', '국회', '본청', '앞', '긴급', '기자', '회견', '열', '국회', '본회의', '상정', '간호', '법안', '재투표', '국민', '힘', '자신', '발의', '심의', '간호법', '명줄', …
http://www.seoul.co.kr/news/newsView.php?id=20230531004006	20230531	서울신문	국회로 돌아온 간호법 결국 폐기 노란봉투법은 헌재 심판대로	['강행', '폐기', '반복', '협', '없', '국회', '간호법', '재의', '찬성', '넘', '공공', '의료', '강화', '후속', '입법', '예고', '봉투', '법', '방송법', '저지', '총력', '임시', '국회', '필리', '버스터', '예고', '윤관석', '이성만', '체포', '동의', '보', '총력', '저지', '국민', '힘', '김기현', '오른쪽', '대표', '윤재옥', '원내대표', '국회', '본회의', '대화', '하', '안주영', '전문', '기자', '윤석열', '대통령', '재의', '요구', '거부', '행사', '간호법', '제정', '안', '국회', '본회의', '표결', '부결', '폐기', '양곡', '관리법', '개정안', '야당'…
https://www.donga.com/news/Opinion/article/all/20230530/119549412/1	20230531	동아일보	[사설]간호법 재투표 부결 이젠 與가 ‘의료난맥’ 해법 낼 때	['윤석열', '대통령', '재의', '요구', '거부', '행사', '간호법', '제정', '안', '국회', '표결', '결과', '부결', '국민', '힘', '당론', '반대', '출석', '의원', '이상', '찬성', '의결', '요건', '미치', '간호법', '제정', '안', '지난해', '국회', '보건', '복지', '위원회', '통과', '폐기', '의료법', '규정', '간호사', '자격', '역할', '처우', '떼', '별도', '규정', '간호법', '제정', '놓', '의료', '간호', '간호사', '양분', '의사', '단체', '간호사', '업무', '영역', '지역', '사회', '확대', '결국', '간호사', '병원', '주장', '임상', '병리', '방사선사',…
http://www.segye.com/content/html/2023/05/30/20230530514530.html	20230530	세계일보	[사설] 간호법 끝내 폐기, 의료계 직역이기주의 버리고 머리 맞댈 때	['윤석열', '대통령', '재의', '요구', '거부', '행사', '간호법', '국회', '본회의', '상정', '결국', '부결', '폐기', '초과', '생산', '쌀', '정부', '의무', '매입', '하', '양곡', '관리법', '거부', '행사', '법안', '국회', '의결', '국회의원', '과반', '출석', '출석', '의원', '찬성', '하', '이날', '출석', '의원', '찬성', '표', '반대', '표', '무효', '표', '부결', '야당', '법안', '단독', '처리', '대통령', '거부', '행사', '국회', '재의', '부결', '반복', '무한', '소모전', '이어지', '답답', '노릇', '국회', '권위', '실추', '간호법', '애초', '더불…
https://www.khan.co.kr/politics/assembly/article/202305302123005	20230530	경향신문	간호법도 결국 폐기 여야 갈등, 극한으로	['지난달', '양곡', '법', '단독', '입법', '거부', '폐기', '반복', '봉투', '법', '강행', '예고', '윤관석', '이성만', '체포', '보', '민주당', '가결', '동참', '여부', '주목', '윤석열', '대통령', '취임', '후', '재의', '요구', '거부', '행사', '간호법', '제정', '안', '국회', '표결', '부결', '폐기', '임시', '국회', '방송법', '개정안', '봉투', '법', '노동조합', '노동관계', '조정법', '개정안', '두', '야당', '단독', '처리', '후', '대통령', '거부', '행사', '경색', '국면', '전망', '국회', '이날', '본회의', '출석', '의원', '찬성', '표', '반대', …
https://www.khan.co.kr/national/health-welfare/article/202305302123015	20230530	경향신문	간호협회, 재제정 추진 선언 “총선서 국민의힘 심판할 것”	['간호법', '제정', '안', '국회', '본회', '표결', '부결', '간호협회', '간협', '간호인', '시민', '저항권', '발동', '반발', '간협', '내년', '총선', '간호법', '반대', '국민', '힘', '심판', '국회', '임기', '간호법', '제정', '추진', '간호법', '제정', '논쟁', '속', '부각', '간호사', '처우', '개선', '의사', '수', '확충', '정책', '과제', '정부', '해결', '목소리', '높', '김영경', '간협', '회장', '이날', '오후', '국회', '본회', '표결', '간호법', '제정', '안', '부결', '국회', '본청', '앞', '기자', '회견', '열', '윤석열', '대통령', '후보', '시…
https://www.khan.co.kr/opinion/editorial/article/202305302045015	20230530	경향신문	[사설] 정치 실종이 폐기한 간호법, ‘환자 중심 의료입법’ 서둘러야	['윤석열', '대통령', '재의', '요구', '거부', '행사', '간호법', '제정', '안', '국회', '폐기', '지난달', '더불', '민주당', '주도', '본회의', '통과', '이날', '재투표', '재석', '의원', '찬성', '반대', '무효', '가결', '요건', '과반', '출석', '찬성', '채우', '의료', '현장', '극심', '갈등', '법', '추진', '논의', '원점', '사태', '여야', '통렬', '자성', '촉구', '달', '여야', '대치', '보', '간호법', '폐기', '예견', '수순', '정치', '실종', '좌초', '간호법', '여야', '대선', '약속', '윤석열', '정부', '집권', '후', '국민', '힘', '일부', '의원'…
http://www.segye.com/content/html/2023/05/30/20230530516350.html	20230530	세계일보	양곡법 이어 간호법 폐기 '野강행→거부권'반복에 정국 더 냉각	['거대', '야당', '더불', '민주당', '단독', '처리', '간호법', '제정', '안', '윤석열', '대통령', '재의', '요구', '거부', '행사', '결국', '폐기', '정국', '얼어붙', '다수', '쟁점', '법안', '앞', '같', '장면', '도돌이표', '연출', '가능', '정국', '상당', '기간', '지속', '전망', '국회', '본회의', '윤석열', '대통령', '취임', '후', '거부', '행사', '간호법', '제정', '안', '표결', '결국', '부결', '폐기', '현행', '의료법', '간호', '관련', '조항', '분리', '내용', '두', '의료', '내부', '직역', '갈등', '해당', '법안', '여당', '반대', '속', '민주…
https://www.joongang.co.kr/article/25166406	20230530	중앙일보	간호법 부결에 간호협회장 눈물 내년 총선서 與 심판할 것""	['윤석열', '대통령', '재의', '요구', '간호법', '제정', '안', '국회', '본회의', '부결', '결국', '폐기', '간호', '저항권', '발동', '간호법', '재추진', '국회', '이날', '오후', '간호법', '제정', '안', '이하', '간호법', '재의', '건', '무기명', '투표', '결과', '재석', '의원', '가운데', '찬성', '반대', '무효', '부결', '간호법', '지난달', '야당', '주도', '국회', '본회의', '통과', '윤석열', '대통령', '거부', '행사', '국회', '표결', '대통령', '거부', '법안', '재적', '의원', '과반수', '출석', '출석', '의원', '이상', '찬성', '가결', '김진표', '국회'…
http://www.munhwa.com/news/view.html?no=2023053001039921293001	20230530	문화일보	간호법 부결에 간호협회 “내년 총선서 불공정 국회의원 심판할 것 내년 4월 국회 임기 내 간호법 재추진”	['대한간호협회', '대통령', '재의', '요구', '거부', '행사', '국회', '간호법', '오후', '국회', '본회', '표결', '부결', '폐기', '저항권', '발동', '반발', '간호협회', '이날', '본회', '표결', '이후', '국회', '본관', '앞', '긴급', '기자', '회견', '열', '국회', '임기', '만료', '전', '간호법', '재추진', '부당', '불법', '진료', '지시', '거부', '준법투쟁', '참여', '내년', '총선', '부패', '정치', '관료', '심판', '김영경', '간호협회', '회장', '국민', '힘', '자신', '발의', '심의', '간호법', '명줄', '끊', '총선', '공정', '상식', '국회의원', '심판', …
http://www.segye.com/content/html/2023/05/30/20230530515029.html	20230530	세계일보	직역 갈등만 부추긴 ‘간호법’ 본회의 재투표서 폐기 [뉴스분석]	['국민', '입장', '부당', '입법', '폭주', '저지', '부결', '당론', '국민', '힘', '윤재옥', '원내대표', '국민', '뜻', '받', '원칙', '재투표', '더불', '민주당', '박광온', '원내대표', '여야', '양당', '원내대표', '국회', '본회', '직전', '당', '간호법', '제정', '투표', '방침', '말', '여야', '목소리', '국민', '부르짖', '결과', '그렇', '국회', '보건', '복지', '위원회', '본회의', '직', '회부', '이후', '의료', '직역', '갈등', '극한', '간호법', '제정', '안', '결국', '상처', '이날', '본회', '재투표', '폐기', '정부', '여야', '간호법', '제정', '안'…
https://www.joongang.co.kr/article/25166393	20230530	중앙일보	野 강행 간호법도 결국 부결 양곡관리법 이어 또 폐기	['윤석열', '대통령', '재의', '요구', '거부', '행사', '간호법', '제정', '안', '국회', '본회', '표결', '부결', '거부', '행사', '법안', '양곡', '관리법', '개정안', '지난달', '표결', '부결', '거부', '행사', '법안', '폐기', '수순', '밟', '이날', '국회', '본회의', '실시', '무기명', '투표', '결과', '간호법', '재석', '의원', '찬성', '반대', '무효', '부결', '대통령', '거부', '행사', '재투표', '법안', '재적', '의원', '과반수', '출석', '출석', '의원', '이상', '찬성', '필요', '당초', '간호법', '표결', '본회', '안건', '더불', '민주당', '의원', '본…
http://www.segye.com/content/html/2023/05/30/20230530515835.html	20230530	세계일보	尹거부권 행사 간호법, 본회의 재투표 부결 간호협회 “재추진할 것”	['윤석열', '대통령', '재의', '요구', '거부', '행사', '국회', '간호법', '제정', '안', '오후', '국회', '본회', '표결', '부결', '폐기', '국회', '이날', '오후', '본회의', '간호법', '제정', '재의', '건', '무기명', '투표', '실시', '표결', '결과', '재석', '의원', '찬성', '반대', '무효', '부결', '간호협회', '국회', '본관', '앞', '긴급', '기자', '회견', '열', '국회', '임기', '만료', '전', '간호법', '재추진', '부당', '불법', '진료', '지시', '거부', '준법투쟁', '참여', '내년', '총선', '부패', '정치', '관료', '심판', '김영경', '간호협회', '회장'…
https://news.kmib.co.kr/article/view.asp?arcid=0018313283&code=61111111&cp=kd	20230530	국민일보	‘타협 없는 쌈박질’에 2년 공들인 간호법 결국 폐기	['국회', '본회의', '윤석열', '대통령', '재의', '요구', '거부', '행사', '간호법', '제정', '안', '표결', '끝', '부결', '뒤', '대한간호협회', '회원', '방청석', '나서', '연합뉴스', '간호법', '제정', '안', '국회', '본회', '재투표', '부결', '후', '폐기', '여야', '중재자', '역할', '실패', '비판', '제기', '국민', '힘', '더불', '민주당', '각각', '정치', '이익', '노리', '의료', '갈등', '조정', '악화', '주장', '설득력', '얻', '여야', '중재', '노력', '부재', '속', '간호사', '처우', '개선', '노력', '물거품', '여야', '간호법', '제정', '논의', '본격…
http://www.hani.co.kr/arti/society/society_general/1093909.html	20230530	한겨레	간호협회 “국힘이 간호법 생명줄 끊었다 의원들 심판할 것”	['서울', '중구', '세종대로', '일대', '간호법', '거부', '국민', '규탄', '대회', '참석', '간호사', '간호', '대학', '학생', '손', '팻말', '들', '구호', '외치', '김혜윤', '기자', '간호법', '제정', '안', '국회', '본회', '무기명', '투표', '부결', '간호협회', '간협', '윤석열', '대통령', '간호법', '거부', '행사', '국회', '본회의', '상정', '간호법', '재투표', '국민', '힘', '자신', '발의', '심의', '간호법', '마지막', '생명', '줄', '끊', '강력', '반발', '간협', '간호법', '제정', '무산', '과정', '책임', '있', '정치인', '상대', '내년', '총선', '낙…
https://www.joongang.co.kr/article/25166383	20230530	중앙일보	'간호법 부결'에 간호협회 부당 거부 총선 전 부활시킬 것""	['김영경', '대한간호협회', '회장', '간호법', '제정', '안', '국회', '본회', '표결', '부결', '결국', '폐기', '관련', '총선', '전', '간호법', '부활', '김', '회장', '이날', '오후', '국회', '본회의', '간호', '법안', '재의', '투표', '부결', '뒤', '국회', '본청', '앞', '간호법', '재추진', '성명', '발표', '말', '국가', '권력', '조작', '날조', '간호법', '실체', '진실', '가능', '수단', '동원', '국민', '알리', '윤석열', '대통령', '부당', '간호법', '거부', '간호사', '의사', '의료', '기관', '부당', '불법', '진료', '지시', '거부', '총선', '공정',…
http://www.hani.co.kr/arti/politics/politics_general/1093908.html	20230530	한겨레	간호법 결국 폐기 노란봉투법 방송법도 험난한 앞날	['국회', '본회의', '윤석열', '대통령', '재의', '요구', '거부', '행사', '간호법', '제정', '안', '표결', '끝', '부결', '뒤', '대한간호협회', '회원', '방청석', '나서', '연합뉴스', '윤석열', '대통령', '양곡', '관리법', '개정안', '재의', '요구', '거부', '행사', '간호법', '제정', '안', '국회', '본회', '표결', '부결', '코로나', '시기', '방역', '투입', '간호사', '노동', '환경', '처우', '문제', '조명', '받', '입법', '탄력', '받', '여권', '반대', '폐기', '여당', '반대', '속', '야당', '본회의', '직', '회부', '봉투', '법', '노동조합', '노동관계', …
http://www.seoul.co.kr/news/newsView.php?id=20230530500165	20230530	서울신문	尹대통령이 거부권 행사한 간호법 폐기 노란봉투법은 헌재 심판대로	['윤석열', '대통령', '재의', '요구', '거부', '행사', '간호법', '제정', '안', '국회', '본회의', '표결', '부결', '폐기', '양곡', '관리법', '개정안', '야당', '강행', '처리', '대통령', '재의', '요구', '행사', '본회', '의결', '부결', '폐기', '수순', '밟', '여야', '대립', '심화', '전망', '국회', '이날', '오후', '본회의', '열', '간호법', '제정', '안', '무기명', '투표', '출석', '의원', '찬성', '반대', '무효', '부결', '대통령', '거부', '행사', '법안', '의결', '필요', '재', '의원', '과반수', '출석', '출석', '의원', '이상', '찬성', '요건', '…
https://www.khan.co.kr/national/health-welfare/article/202305301650011	20230530	경향신문	간협 “62만 간호인 ‘저항권’ 발동 간호법 재제정 추진”	['발걸음', '국회', '본회의', '윤석열', '대통령', '재의', '요구', '거부', '행사', '간호법', '제정', '안', '표결', '끝', '부결', '뒤', '대한간호협회', '회원', '방청석', '나서', '연합뉴스', '윤석열', '대통령', '취임', '후', '재의', '요구', '거부', '행사', '간호법', '제정', '안', '국회', '본회', '표결', '부결', '결국', '폐기', '국회', '이날', '오후', '본회의', '간호법', '제정', '재의', '건', '무기명', '투표', '실시', '표결', '결과', '재석', '의원', '찬성', '반대', '무효', '부결', '현행', '의료법', '간호', '관련', '내용', '분리', '골자', '…
http://www.hani.co.kr/arti/opinion/column/1093875.html	20230530	한겨레	간호법 갈등이 드러낸 의료계 카스트 [아침햇발]	['윤석열', '대통령', '간호법', '재의', '요구', '행사', '반발', '서울', '중구', '세종대로', '일대', '간호법', '거부', '국민', '규탄', '대회', '참석', '간호사', '간호', '대학', '학생', '손', '팻말', '들', '구호', '외치', '김혜윤', '기자', '황보연', '논설위원', '미국', '언론인', '작가', '이저벨', '윌커슨', '저서', '카스트', '인류', '역사', '카스트', '체제', '크', '지목', '사람', '공포', '떨', '만들', '비극', '치닫', '진압', '나치', '독일', '카스트', '공식', '폐지', '기색', '없', '인도', '카스트', '드러나', '언급', '인종', '기반', '미국', …
https://www.donga.com/news/Politics/article/all/20230530/119543192/1	20230530	동아일보	野, ‘尹거부권’ 간호법 재투표 강행 부결돼 법안 폐기	['윤석열', '대통령', '재의', '요구', '거부', '행사', '간호법', '제정', '안', '국회', '본회의', '진행', '재투표', '통과', '폐기', '법안', '국회', '본회의', '통과', '윤', '대통령', '거부', '행사', '국회', '이날', '오후', '본회의', '간호법', '제정', '재의', '건', '무기명', '투표', '실시', '더불', '민주당', '이날', '본회의', '의사일정', '변경', '신청', '간호법', '의결', '추진', '표결', '결과', '재석', '의원', '찬성', '반대', '무효', '부결', '헌법', '대통령', '거부', '행사', '법안', '국회', '통과', '재적', '의원', '과반', '출석', '출석', '…
http://www.hani.co.kr/arti/politics/assembly/1093872.html	20230530	한겨레	‘윤 거부권’ 간호법 결국 폐기 국회 재투표서 부결	['대한간호협회', '회원', '지난달', '국회', '앞', '간호법', '제정', '촉구', '집회', '하', '윤', '운', '선임', '기자', '윤석열', '대통령', '재의', '요구', '거부', '행사', '간호법', '제정', '안', '재투표', '부결', '간호법', '이날', '국회', '본회', '무기명', '투표', '결과', '재석', '표', '찬성', '표', '반대', '표', '무효', '표', '부결', '대통령', '재의', '요구', '행사', '법안', '국회', '통과', '재적', '의원', '과반수', '출석', '출석', '의원', '이상', '동의', '얻', '전체', '의석수', '이상', '국민', '힘', '간호법', '반대', '당론', '부결…
http://www.seoul.co.kr/news/newsView.php?id=20230530500144	20230530	서울신문	[속보] 尹 재의요구 간호법안, 국회 재투표서 부결 법안 폐기	['윤석열', '대통령', '취임', '후', '재의', '요구', '거부', '행사', '간호법', '제정', '안', '국회', '본회', '표결', '부결', '결국', '폐기', '국회', '이날', '오후', '본회의', '간호법', '제정', '재의', '건', '무기명', '투표', '실시', '표결', '결과', '재석', '의원', '찬성', '반대', '무효', '부결', '현행', '의료법', '간호', '관련', '내용', '분리', '골자', '의료', '내부', '직역', '첨예', '갈등', '간호법', '제정', '안', '국민', '힘', '반대', '속', '더불', '민주당', '야당', '주도', '지난달', '본회의', '통과', '윤', '대통령', '법안', '유관…
https://www.hankookilbo.com/News/Read/A2023053014020005465	20230530	한국일보	[속보] 윤 대통령 '2호 거부권' 간호법, 재투표 끝 부결	['발걸음', '국회', '본회의', '윤석열', '대통령', '재의', '요구', '거부', '행사', '간호법', '제정', '안', '표결', '끝', '부결', '뒤', '대한간호협회', '회원', '방청석', '나서', '연합뉴스', '윤석열', '대통령', '취임', '후', '재의', '요구', '거부', '행사', '간호법', '제정', '안', '국회', '본회', '표결', '부결', '결국', '폐기', '국회', '이날', '오후', '본회의', '간호법', '제정', '재의', '건', '무기명', '투표', '실시', '표결', '결과', '재석', '의원', '찬성', '반대', '무효', '부결', '현행', '의료법', '간호', '관련', '내용', '분리', '골자', '…
https://www.khan.co.kr/politics/assembly/article/202305301627001	20230530	경향신문	‘윤 대통령 거부권’ 간호법 제정안, 본회의 재투표서 부결	['윤석열', '대통령', '취임', '후', '재의', '요구', '거부', '행사', '간호법', '제정', '안', '국회', '표결', '부결', '폐기', '임시', '국회', '방송법', '개정안', '봉투', '법', '노동조합', '노동관계', '조정법', '개정안', '두', '야당', '단독', '처리', '후', '대통령', '거부', '행사', '경색', '국면', '전망', '국회', '이날', '본회의', '출석', '의원', '찬성', '표', '반대', '표', '무효', '표', '간호법', '제정', '안', '최종', '부결', '부결', '예상', '수순', '대통령', '거부', '행사', '법률안', '국회', '통과', '출석', '의원', '이상', '찬성', '…
http://www.naeil.com/news_view/?id_art=462245	20230530	내일신문	민주당, '간호법 재의결' 시도 '무기명 표결'이 변수되나	['더불', '민주당', '간호법', '의결', '투표', '무기명', '비밀', '투표', '점', '주목', '간호법', '공동', '발의', '여당', '의원', '소신', '투표', '독려', '간호법', '통과', '당시', '개별', '의원', '투표', '결과', '공개', '이번', '그렇', '여당', '이탈', '표', '최소', '당론', '반대', '결정', '부결', '가능', '높', '이유', '발언', '국민', '힘', '윤재옥', '원내대표', '국민', '힘', '윤재옥', '원내대표', '오전', '국회', '원내', '대책', '회의', '발언', '연합뉴스', '이정훈', '기자', '민주당', '부결', '경우', '여당', '윤석열', '대통령', '기득', '공…
https://news.kmib.co.kr/article/view.asp?arcid=0924304473	20230530	국민일보	17년째 3058명 의대 정원, 이번엔 의사들 반발 넘어설까	['정부', '의료', '의과', '대학', '정원', '확대', '논의', '재개', '계획', '입장', '차', '상황', '정원', '확대', '핵심', '이유', '꼽히', '필수', '의료', '분야', '의사', '부족', '문제', '두', '의사', '인력', '늘리', '필수', '인력', '재배치', '맞서', '진통', '예상', '보건', '복지', '부', '따르', '복지부', '오', '대한의사협회', '의료', '현안', '협의', '체', '회의', '열', '의대', '정원', '포함', '논의', '예정', '이날', '회의', '필수', '의료', '분야', '의사', '근무', '여건', '개선', '방안', '논의', '계획', '의사', '필수', '의료', '분…
https://www.joongang.co.kr/article/25166187	20230530	중앙일보	[서경호의 시시각각] 간호법 파동이 남긴 것	['넘', '논란', '간호법', '제정', '안', '국회', '본회의', '상정', '윤석열', '대통령', '거부', '행사', '사실', '폐기', '수순', '밟', '동안', '간호법', '주장', '눈길', '한겨레', '게재', '강원도', '왕진', '의사', '양창모', '칼럼', '전하', '왕진', '현장', '사연', '속', '의료', '사각지대', '많', '간호법', '논의', '중요', '환자', '집단', '주장', '공감', '간호법', '논쟁', '본질', '간호협회', '의사', '협회', '이익', '집단', '싸움', '병원', '집', '집', '나오', '환자', '일', '있', '병원', '없', '의협', '밥그릇', '싸움', '적', '방문', '진료'…
http://www.segye.com/content/html/2023/05/29/20230529510435.html	20230530	세계일보	[채희창칼럼] 기득권 안 내려놓는 의사들	['사회', '의사', '만족도', '높', '직업', '선망', '대상', '지난해', '보건', '복지', '자료', '보', '의사', '평균', '연봉', '넘', '의대', '대학', '입시', '서열', '최상위', '오래', '의대', '블랙홀', '우려', '최고', '인재', '빨아들이', '학원', '가', '초등학생', '의대', '준비', '반', '성행', '정도', '소아과', '진료', '붕괴', '상태', '대구', '서울', '청소년', '어린이', '환자', '응급실', '뺑뺑이', '돌', '목숨', '잃', '지방', '의료', '원', '연봉', '내걸', '의사', '애', '먹', '정상', '간호법', '파동', '여파', '요즘', '의료', '시끄럽', '윤석…
https://www.joongang.co.kr/article/25166032	20230529	중앙일보	내일 간호법 재의결 간협, '준법투쟁 버튼달기' SNS 인증하며 총력 투쟁	['오', '간호법', '제정', '안', '이하', '간호법', '표결', '앞두', '간호협회', '불법', '업무', '지시', '거부', '간호법', '제정', '버튼', '달기', '챌린지', '이', '총력전', '돌입', '표결', '당일', '국회', '앞', '간호법', '제정', '촉구', '집회', '예고', '윤석열', '대통령', '재의', '요구', '거부', '행사', '국회', '간호법', '여야', '대치', '끝', '더불', '민주당', '주도', '국회', '본회의', '표결', '강행', '전망', '간협', '지도부', '포함', '회원', '이날', '오전', '국회', '정문', '앞', '간호법', '제정', '약속', '이행', '촉구', '집회', '계획',…
http://www.segye.com/content/html/2023/05/29/20230529508395.html	20230529	세계일보	간호대 男교수회 “정부 여당이 간호법에 악법 프레임 씌워. 단체행동 적극 지지”	['한국', '간호', '대학', '남자', '교수회', '정부', '여당', '간호법', '악법', '프레임', '씌우', '하', '간호', '단체', '행동', '지지', '입장', '문', '발표', '남자', '교수회', '이날', '발표', '입장', '문', '간호법', '국회', '본회의', '통과', '보건', '복지', '위원회', '여야', '관련', '단체', '조율', '동안', '논의', '대통령', '선거', '전', '여야', '후보', '간호협회', '적극', '돕', '약속', '국민', '힘', '자신', '대표', '발', '간호법', '간', '호조', '산법', '국민', '생명', '볼모', '하', '입법', '독주', '법', '나라', '없', '의료', '체…
http://www.hani.co.kr/arti/opinion/editorial/1093646.html	20230529	한겨레	[사설] 간호사의 상처 소독도 불법인 현실, 방치 안 된다	['윤석열', '대통령', '간호법', '제정', '안', '재의', '요구', '거부', '행사', '오전', '서울', '용산', '대통령실', '앞', '대한간호협회', '김영경', '회장', '임원', '기자', '회견', '열', '간호법', '제정', '약속', '폐기', '윤', '대통령', '정치', '책임', '묻', '밝히', '김정효', '기자', '여야', '오', '열리', '국회', '본회의', '윤석열', '대통령', '재의', '요구', '거부', '행사', '간호법', '제정', '안', '표결', '예정', '대통령', '재의', '요구', '법안', '의결', '재적', '의원', '과반수', '출석', '출석', '의원', '이상', '찬성', '필요', '국민', '힘…
http://www.hani.co.kr/arti/society/health/1093645.html	20230529	한겨레	의사 중심 의료체계가 갈등 초래 “직역마다 불만 쌓여”	['의사', '협회', '비롯', '단체', '보건', '복지', '의료', '연대', '대표자', '서울', '용산구', '대한의사협회', '회관', '앞', '기자', '회견', '열', '간호법', '폐기', '촉구', '투쟁', '일정', '발표', '김혜윤', '기자', '더불', '민주당', '오', '간호법', '제정', '표결', '추진', '가운데', '법', '발의', '본회', '표결', '대통령', '재의', '요구', '거부', '행사', '거치', '동안', '정부', '거동', '불편', '병원', '닿', '집', '의료진', '기다리', '취약', '의료', '사각지대', '메우', '국민', '건강', '최우선', '가치', '두', '간호사', '업무', '영역', '보건…
http://www.hani.co.kr/arti/society/society_general/1093644.html	20230529	한겨레	재택치료 급한데 “보건소 간호사는 소독만 해도 불법”	['서울', '성모병원', '가정', '간호', '센터', '소속', '간호사', '최근', '거동', '불편', '환자', '가정', '방문', '건강', '상태', '확인', '모습', '서울', '성모병원', '제공', '김원석', '가명', '중풍', '다리', '마비', '아버지', '집', '돌보', '집', '근처', '장기', '요양', '기관', '방문', '간호', '신청', '포기', '현행', '노인', '장기', '요양', '보험법', '방문', '간호사', '집', '환자', '보', '의사', '방문', '간호', '지시', '받', '하', '아버지', '치료', '요양', '병원', '서류', '발급', '거부', '병원', '제도', '알', '외부', '기관', '간호사'…
https://www.chosun.com/opinion/chosun_column/2023/05/29/K4C3BFUFYRFSJI7R7UFA4ATPFA/?utm_source=bigkinds&utm_medium=original&utm_campaign=news	20230529	조선일보	[朝鮮칼럼] 민주당의 대통령 거부권 유도전략 遺憾	['정치인', '표', '눈', '사람', '표', '일부', '국민', '아부', '얻', '있', '국민', '일', '표', '연결', '생각', '경향', '있', '쌀', '농가', '위하', '간호사', '위하', '취업', '노동자', '위', '하', '취업', '젊은이', '국민', '위하', '경우', '없', '일자리', '만들', '집값', '안정', '같', '국민', '일', '참담', '실패', '경험', '야당', '정부', '경제', '정책', '실패', '만들', '강박감', '나라', '경제', '부담', '되', '정부', '거부', '행사', '없', '일', '몰두', '작정', '같', '양곡', '관리법', '보', '국제', '경쟁', '가격', '수입', '먹…
https://www.donga.com/news/Opinion/article/all/20230529/119519185/1	20230529	동아일보	[독자위원회]전세사기, 범죄와 사고 구분하고 제도적 해법 제시해야	['한미', '양국', '여론', '조사', '핵', '공유', '현안', '인식', '간호법', '여야', '대립', '짚', '총선', '의식', '속내', '지적', '전기차', '글로벌', '전쟁', '기획', '유익', '한국', '기업', '선방', '부문', '소개', '윤석열', '대통령', '미국', '국빈', '방문', '조', '바이든', '대통령', '정상', '회담', '회담', '직전', '미', '정보', '기관', '동맹국', '도감', '청', '기밀', '문건', '유출', '사건', '발생', '부동산', '시장', '전세', '사기', '피해자', '속출', '정부', '정치', '대책', '마련', '분주', '야당', '양곡', '관리법', '간호법', '일방', '…
http://www.munhwa.com/news/view.html?no=2023052601039910226011	20230526	문화일보	이준석 “우리당 익명정치로 조소받아 후쿠시마 시찰단마저 익명으로 활동”	['클릭', '이미지', '보', '있', '이준석', '국민', '힘', '당', '대표', '오후', '서울', '성북구', '국민대', '학교', '논쟁', '사회', '고민', '주제', '특강', '하', '뉴시스', '시찰단', '투명', '운영', '되', '비판', '받', '명단', '공개', '하', '납득', '간호법', '대선', '때', '후보', '약속', '말', '뒤집기', '한동훈', '총선', '지역구', '선택', '평가', '이준석', '국민', '힘', '대표', '정부', '후쿠시마', '파견', '오염', '수', '시찰단', '시찰단', '투명', '운영', '비판', '받', '시찰단', '국민', '세금', '명단', '공개', '납득', '어렵', '전', …
https://www.hankookilbo.com/News/Read/A2023052621080002562	20230526	한국일보	이준석 후쿠시마 시찰단 운영 투명하지 못해...명단 공개해야""	['이준석', '국민', '힘', '대표', '정부', '일본', '후쿠시마', '파견', '원전', '염수', '시찰단', '시찰단', '투명', '운영', '비판', '받', '시찰단', '명단', '공개', '요구', '전', '대표', '이날', '서울', '성북구', '국민대', '학교', '부관', '논쟁', '사회', '고민', '특강', '뒤', '기자', '당', '소위', '익명', '정치', '조소', '사', '부분', '있', '시찰단', '익명', '활동', '시찰단', '국민', '세금', '명단', '공개', '납득', '어렵', '말', '본인', '접근', '있', '데이터', '부족', '얘기', '하', '국민', '신뢰', '얻', '지금', '시찰단', '투명', '…
http://www.segye.com/content/html/2023/05/25/20230525522728.html	20230525	세계일보	닷새 미뤄진 간호법 재투표 여야 막판 절충 가능성은 '먹구름'	['여야', '윤석열', '대통령', '재의', '요구', '거부', '행사', '간호법', '제정', '안', '국회', '본회의', '재투표', '미루', '막판', '절충', '시도', '여야', '입장', '평행선', '닷새', '뒤', '본회의', '재투표', '법안', '폐기', '불가피', '전망', '간호법', '지난달', '더불', '민주당', '주도', '국회', '본회의', '통과', '윤', '대통령', '재의', '요구', '행사', '대통령', '재의', '요구', '법안', '의결', '재적', '의원', '과반수', '출석', '출석', '의원', '이상', '찬성', '필요', '지난달', '간호법', '제정', '통과', '주도', '민주당', '야당', '협조', '얻',…
http://www.hani.co.kr/arti/politics/politics_general/1093284.html	20230525	한겨레	‘간호법 서명 안 했으니 공약 아니다’ 윤 대통령이 했다는 말	['국민', '힘', '윤석열', '대선', '후보', '오후', '서울', '중구', '대한간호협회', '방문', '코', '나위', '기대', '간호사', '간담회', '레벨', '방호복', '입', '공동', '취재', '사진', '대통령실', '참모', '국회', '운영', '위원회', '전체', '회의', '출석', '간호법', '제정', '안', '내용', '간호법', '윤석열', '대통령', '대선', '때', '공약', '없', '주장', '더불', '민주당', '주도', '국회', '통과', '간호법', '윤', '대통령', '재의', '요구', '거부', '행사', '여야', '오', '열리', '국회', '본회의', '간호법', '표결', '예정', '김대기', '대통령실', '비서',…
http://www.naeil.com/news_view/?id_art=461947	20230525	내일신문	오염수-수산물 별개" 간호법엔 "공약 아냐""	['대통령실', '일본', '후쿠시마', '원전', '염수', '방류', '문제', '관련', '국제', '원자력', '기구', '조사', '결과', '존중', '입장', '재확인', '일본', '수산물', '수입', '허용', '거리', '대통령실', '김대기', '비서', '실장', '조태용', '국가', '안보', '실장', '비롯', '비서관', '급', '이상', '참모', '진과', '이날', '국회', '운영', '위원회', '출석', '김', '실장', '염수', '종합', '결과', '말', '염수', '안전', '담보', '양보', '없', '김', '실장', '정부', '정의용', '외교부', '장관', '기준', '따르', '사전', '협의', '방류', '반대', '입장', '지적'…
https://www.joongang.co.kr/article/25165177	20230525	중앙일보	간호사 앞 약속한 간호법 거부 30일 본회의 재의결 추진	['더불', '민주당', '윤석열', '대통령', '간호사', '앞', '약속', '간호법', '거부', '행사', '공약', '이행', '촉구', '오', '본회의', '간호법', '관련', '재투표', '추진', '입장', '김성주', '정책', '위', '수석', '부의장', '이날', '오전', '국회', '당', '정책', '조정', '회의', '윤', '대통령', '직역', '갈등', '우려', '간호법', '제정', '안', '거부', '두', '국민', '지지', '얻', '거짓', '약속', '민주주의', '심각', '도전', '비판', '윤', '대통령', '후보', '시절', '정부', '맡', '되', '의료', '기득', '영향', '받', '믿', '약속', '국민', '건강', …
http://www.segye.com/content/html/2023/05/25/20230525506934.html	20230525	세계일보	간호법 파장 與 野 날선 공방 “尹 공약 아냐” VS “거짓말”	['국회', '운영', '위원회', '윤석열', '대통령', '재의', '요구', '거부', '행사', '간호법', '제정', '안', '놓', '공방', '이', '야당', '대통령', '국민', '약속', '공약', '지키', '사과', '요구', '여당', '대통령', '공약', '없', '송기헌', '더불', '민주당', '의원', '이날', '오후', '국회', '운영', '위원회', '전체', '회의', '김대기', '대통령실', '비서', '실장', '윤석열', '대통령', '간호법', '공약', '맞', '간호협회', '방문', '간호협회', '염원', '알', '숙원', '최선', '하', '하', '지적', '윤석열', '공약', '위키', '의료', '공정', '상식', '지키', '간…
http://www.segye.com/content/html/2023/05/25/20230525506365.html	20230525	세계일보	김대기 “간호법, 대선 공약 아냐. 대통령에 직접 확인”	['김대기', '대통령', '비서', '실장', '간호법', '윤석열', '대통령', '대선', '공약', '대통령', '확인', '김', '실장', '이날', '국회', '운영', '위원회', '출석', '내용', '간호법', '공약', '없', '대통령', '공약', '사항', '말', '김', '실장', '대통령', '공약', '간호사', '근무', '환경', '처우', '개선', '말', '사인', '하', '트', '대통령', '물', '설명', '간호', '반발', '집회', '앞두', '경찰', '교육부', '대학', '압박', '정황', '있', '지적', '학생', '사찰', '하', '모르', '사실', '일축', '한편', '일부', '고위', '공직자', '주식', '백지', '신탁'…
http://www.segye.com/content/html/2023/05/25/20230525504173.html	20230525	세계일보	김대기 “간호법, 尹대통령 대선 공약 아니다”	['김대기', '대통령', '비서', '실장', '국회', '운영', '위원회', '출석', '간호법', '윤석열', '대통령', '대선', '공약', '김', '실장', '내용', '간호법', '공약', '없', '대통령', '공약', '사항', '말', '김', '실장', '대통령', '공약', '간호사', '근무', '환경', '처우', '개선', '말', '사인', '하', '트', '대통령', '물', '설명', '간호', '반발', '집회', '앞두', '경찰', '교육부', '대학', '압박', '정황', '있', '지적', '학생', '사찰', '하', '모르', '사실', '일축', '한편', '일부', '고위', '공직자', '주식', '백지', '신탁', '반발', '움직임', '실태'…
https://www.joongang.co.kr/article/25165128	20230525	중앙일보	[단독]경찰 기자서 여야 핫라인으로 월요일마다 밥먹는 두 남자	['정오', '서울', '여의도', '중', '식당', '윤재옥', '국민', '힘', '원내대표', '박광온', '더불', '민주당', '원내대표', '원탁', '가운데', '두', '원내', '대표', '웃', '얼굴', '담소', '나누', '분위기', '무르익', '화제', '국회', '본회의', '재투표', '간호법', '얘기', '윤', '원내대표', '박', '원내대표', '제안', '중재', '안', '간호협회', '상의', '하', '박', '원내대표', '적극', '검토', '고개', '윤석열', '대통령', '간호법', '재의', '요구', '거부', '행사', '절충안', '찾', '원내', '대표', '머리', '원내', '대표', '공개', '주례', '회동', '여야', '관계'…
https://news.kmib.co.kr/article/view.asp?arcid=0924303817	20230525	국민일보	민주 “美서 대통령실 도청했나” 조태용 “인정하지 않는다”	['국회', '운영', '위원회', '미국', '정보', '기관', '대통령실', '도', '감청', '의혹', '간호법', '제정', '안', '두', '여야', '충돌', '국회', '운영', '위', '전체', '회의', '열', '대통령실', '국가', '보', '대상', '현안', '질의', '진행', '지난해', '정기', '국회', '국정', '감사', '이후', '반년', '대통령실', '김대기', '비서', '실장', '이관섭', '국정', '기획', '수석', '수석', '전원', '참석', '국가', '보', '조태용', '실장', '김태효', '차장', '자리', '더불', '민주당', '미국', '정보', '기관', '대통령실', '도', '감청', '의혹', '공세', '쏟', '…
https://www.chosun.com/opinion/editorial/2023/05/25/FK6RWY72SFDCROV2X7PWV6RENY/?utm_source=bigkinds&utm_medium=original&utm_campaign=news	20230525	조선일보	[사설] 민주당, 집권 때는 못 하던 노란봉투법 지금 하는 이유라도 밝혀야	['더불', '민주당', '정의당', '국회', '환경', '노동', '위원회', '봉투', '법', '불리', '노동조합법', '개정안', '본회', '직', '회부', '의결', '법안', '국민', '힘', '반대', '속', '환노위', '전체', '회의', '통과', '법', '사위', '회부', '상태', '야당', '국민', '힘', '소속', '법사', '위원장', '법안', '처리', '수', '우위', '직', '회부', '노조', '일방', '유리', '법안', '민주당', '의지', '회의', '강행', '처리', '있', '봉투', '법', '노조', '파업', '범위', '하청', '업체', '직원', '원청', '기업', '단체교섭', '요구', '파업', '있', '기업', '…
https://www.joongang.co.kr/article/25165029	20230524	중앙일보	김대기 “이런 간호법 공약 안했다, 대통령께 팩트체크했다”	['김대기', '대통령', '비서', '실장', '간호법', '대통령', '공약', '주장', '내용', '간호법', '공약', '없', '트', '대통령', '물', '정면', '반박', '김', '비서', '실장', '국회', '운영', '위원회', '전체', '회의', '더불', '민주당', '송기헌', '의원', '질', '응답', '하', '간호법', '논쟁', '공약', '맞', '송', '의원', '추궁', '김', '비서', '실장', '간호사', '처우', '개선', '말', '답', '송', '의원', '그렇', '방문', '간호협회', '염원', '알', '염원', '완성', '최선', '하', '정식', '공약', '따지', '말씀', '국민', '드리', '말씀', '공세', '김'…
https://www.khan.co.kr/politics/president/article/202305242311001	20230524	경향신문	김대기 비서실장 “간호법 공약한 적 없어 윤 대통령에 직접 팩트 확인”	['더불', '민주당', '대통령실', '국민', '힘', '국회', '윤석열', '대통령', '대선', '후보', '시절', '간호법', '제정', '공약', '두', '공방', '윤', '대통령', '민주당', '야권', '단독', '국회', '본회의', '통과', '간호법', '제정', '안', '거부', '재의', '요구', '행사', '이날', '여야', '국회', '운영', '위원회', '전체', '회의', '열', '대통령실', '상대', '현안', '질의', '밤늦', '질의', '가운데', '운영', '위', '야당', '간사인', '송기헌', '민주당', '의원', '김대기', '대통령', '비서', '실장', '윤', '대통령', '간호법', '공약', '물', '김', '실장', '거…
https://www.khan.co.kr/national/national-general/article/202305242116005	20230524	경향신문	PA 간호사들 “출근해 하는 모든 일이 불법진료”	['검체', '채취', '검사', '대리', '수술', '레지던트', '대신', '항암', '처방', '중증', '환자', '외면', '쉽', '상황', '대한간호협회', '간협', '운영', '불법', '진료', '신고', '센터', '새간', '넘', '신고', '접수', '현장', '진료', '지원', '인력', '간호사', '출근', '하', '일', '불법', '진료', '사례', '간협', '간호법', '관련', '준법투쟁', '진행', '결과', '발표', '기자', '회견', '열', '간', '불법', '진료', '신고', '센터', '접수', '간협', '윤석열', '대통령', '간호법', '제정', '안', '거부', '행사', '준법투쟁', '불법', '의료', '행위', '리스트',…
http://www.segye.com/content/html/2023/05/24/20230524521513.html	20230524	세계일보	‘간호사 불법진료’ 5일간 1만2000건 접수	['간호사', '대장', '내시경', '검사', '조직', '채취', '사망', '환자', '사망', '선언', '사례', '간호협회', '불법', '진료', '신고', '센터', '접수', '의료법', '규정', '간호사', '업무', '범위', '명백', '불법행위', '의사', '임상', '병리', '직역', '업무', '간호사', '수행', '경우', '의료', '현장', '비일비재', '조사', '결과', '병원', '의사', '부족', '직역', '업무', '범위', '모호', '규정', '탓', '간호사', '불법', '진료', '행위', '내몰리', '지적', '간협', '서울', '중구', '간협', '서울', '연수원', '강당', '간호법', '관련', '준법투쟁', '진행', '결과'…
https://www.hankookilbo.com/News/Read/A2023052413500001697	20230524	한국일보	간호협회 불법진료 신고 5일 새 1만여건... 종합병원 41.4%""	['간호법', '거부', '행사', '반발', '준법투쟁', '벌이', '대한간호협회', '간호사', '불법', '진료', '실태', '조사', '결과', '넘', '사례', '접수', '간호사', '불법', '진료', '종합', '병원', '교수', '지시', '응답', '많', '간호협회', '서울', '중구', '간호협회', '회관', '간호법', '관련', '준법투쟁', '진행', '결과', '발표', '기자', '회견', '열', '불법', '진료', '신고', '센터', '사례', '접수', '현황', '발표', '간호협회', '간호사', '업무', '범위', '넘어서', '진료', '행위', '불법', '규정', '거부', '준법투쟁', '벌이', '불법행위', '리스트', '만들', '병원'…
https://www.joongang.co.kr/article/25164990	20230524	중앙일보	"사망 선언도 간호사가 한다"...간협 불법진료 1.2만건 폭로	['윤석열', '대통령', '간호법', '재의', '요구', '거부', '행사', '반발', '준법투쟁', '벌이', '대한간호협회', '기자', '회견', '환자', '사망', '선언', '인턴', '의사', '교육', '수술', '부위', '봉합', '대장', '폴립', '용종', '제거', '의사', '일', '알', '간호사', '하', '폭로', '간협', '이날', '오후', '오후', '간', '불법', '진료', '신고', '센터', '익명', '접수', '사례', '바탕', '진행', '결과', '발표', '신고', '대상', '병원', '유형', '종합', '병원', '많', '상급', '종합', '병원', '병원', '기타', '의원', '보건소', '순', '불법', '진료', '행위…
http://www.hani.co.kr/arti/society/health/1093133.html	20230524	한겨레	‘간호사에 불법 지시’ 신고 1만2천건 32%는 “할 사람 없어서”	['최훈', '간호협회', '정책', '전문', '위원', '오전', '서울', '중구', '대한간호협회', '강당', '간호법', '관련', '준법투쟁', '진행', '결과', '발표', '기자', '회견', '열', '불법', '진료', '신고', '센터', '접수', '불법', '업무', '분석', '결과', '공개', '가운데', '협회', '관계자', '손', '팻말', '들', '김혜윤', '기자', '간호사', '의료', '현장', '검사', '처방', '사망', '선언', '불법', '진료', '지시', '받', '신고', '닷새', '넘', '병원', '의사', '없', '불법', '알', '진료', '답', '대한간호협회', '간협', '닷새', '불법', '진료', '신고', '센터',…
https://www.khan.co.kr/national/health-welfare/article/202305241525001	20230524	경향신문	“출근해서 하는 모든 일이 불법진료” 간호사 ‘자진신고’만 1만건	['대한간호협회', '간협', '운영', '불법', '진료', '신고', '센터', '닷새', '간', '넘', '신고', '접수', '현장', '진료', '지원', '인력', '간호사', '출근', '하', '일', '불법', '진료', '사례', '간협', '간호법', '관련', '준법투쟁', '진행', '결과', '발표', '기자', '회견', '열', '간', '불법', '진료', '신고', '센터', '접수', '간협', '윤석열', '대통령', '간호법', '제정', '안', '거부', '행사', '준법투쟁', '불법', '의료', '행위', '리스트', '현장', '간호사', '배포', '신고', '센터', '운영', '신고', '센터', '접수', '불법', '진료', '행위', '유형', …
https://www.donga.com/news/Society/article/all/20230524/119454970/2	20230524	동아일보	간협 “5일간 불법진료 1만건 넘어 불법지시, 교수 가장 많아”	['대한간호협회', '협회', '불법', '진료', '신고', '센터', '간', '불법', '진료', '사례', '접수', '간협', '이날', '회관', '강당', '간호법', '관련', '준법투쟁', '진행', '결과', '발표', '기자', '회견', '열', '발표', '간협', '신고', '센터', '접수', '내용', '분석', '결과', '구체', '불법', '진료', '행위', '신고', '유형', '검사', '검체', '채취', '천자', '많', '처방', '기록', '튜브', '관리', '튜브', '튜브', '교환', '기관', '순', '신고', '대상', '병원', '유형', '종합', '병원', '많', '상급', '종합', '병원', '병원', '전문', '병원', '포함', …
http://www.segye.com/content/html/2023/05/24/20230524512589.html	20230524	세계일보	“심지어 사망 선언까지 간호사가 한다” 간협에 5일간 ‘1만2189건’ 불법진료 신고 쇄도	['윤석열', '대통령', '간호법', '제정', '거부', '행사', '반발', '간호사', '준법투쟁', '일환', '운영', '불법', '진료', '신고', '센터', '간', '신고', '접수', '간호사', '의료', '기관', '의사', '없', '본인', '밖', '환자', '치료', '하', '없', '상황', '처하', '위력', '고용', '위협', '불법', '의료', '행위', '하', '파악', '대한간호협회', '전언', '간협', '운', '중구', '소재', '협회', '서울', '연수원', '강당', '간호법', '관련', '준법투쟁', '진행', '결과', '발표', '기자', '회견', '열', '온라인', '불법', '진료', '신고', '센터', '개설', '오후', …
http://www.naeil.com/news_view/?id_art=461848	20230524	내일신문	위력 고용위협에 불법진료 내몰려""	['의료', '기관', '많', '간호사', '위력', '고용', '위협', '교수', '전공의', '불법', '진료', '요구', '받', '간호법', '거부', '행사', '규탄', '간호사', '간호협회', '회원', '서울', '종로구', '세종대로', '일대', '윤석열', '대통령', '간호법', '거부', '행사', '규탄', '총궐기', '대회', '구호', '외치', '연합뉴스', '서대연', '기자', '대한간호협회', '간호법', '관련', '준법투쟁', '진행', '결과', '발표', '기자', '회견', '오후', '간', '불법', '진료', '신고', '센터', '접수', '내용', '접수', '내용', '보', '불법', '진료', '행위', '지시', '교수', '받', '경…
https://www.khan.co.kr/national/health-welfare/article/202305241046001	20230524	경향신문	간호협회 “5일간 불법진료 신고 1만2189건 불법 지시, 교수 가장 많아”	['간호법', '거부', '행사', '반발', '준법투쟁', '대한간호협회', '간협', '간', '불법', '진료', '신고', '센터', '접수', '간협', '이날', '간호법', '관련', '준법투쟁', '진행', '결과', '발표', '기자', '회견', '열', '운영', '불법', '진료', '신고', '센터', '접수', '신고', '현황', '공개', '간협', '윤석열', '대통령', '간호법', '제정', '안', '거부', '행사', '불법', '의료', '지시', '거부', '준법투쟁', '일환', '불법', '진료', '신고', '센터', '운영', '이날', '공개', '진행', '결과', '보', '오후', '오후', '간', '불법', '진료', '신고', '센터', '접수'…
https://www.joongang.co.kr/article/25164780	20230524	중앙일보	불법 신고하라" 폭로전까지 간호사 업무 어디까지? 물어봤다"	['간호협회', '준법', '투쟁', '이어지', '간호사', '의사', '진료', '선', '보조', '있', '두', '논란', '거세', '대한간호협회', '이하', '간협', '윤석열', '대통령', '간호법', '거부', '행사', '다음', '날', '소위', '준법', '투쟁', '간협', '간호', '업무', '불법', '업무', '지시', '거부', '준법', '투쟁', '이름', '회원', '불법', '행위', '신고', '받', '공개', '간협', '의사', '하', '의료', '행위', '공개', '일', '간호사', '하', '경우', '불법', '신고', '대리', '처방', '수술', '기록', '대리', '기록', '대리', '수술', '수술', '수', '입력', '수술',…
https://news.kmib.co.kr/article/view.asp?arcid=0924303446	20230524	국민일보	[사설] 의료시스템 효율화 차원에서 PA 간호사 법제화 검토하길	['윤석열', '대통령', '거부', '행사', '간호법', '논란', '진료', '보조', '간호사', '문제', '쟁점', '간호사', '수술', '보조', '검사', '시술', '보조', '응급', '상황', '보조', '의사', '영역', '해당', '의료', '행위', '일부', '대신', '간호사', '말', '의사', '인력', '필수', '의료', '기피', '현상', '등장', '주당', '시간', '달하', '전공', '수련', '시간', '시간', '제한', '이후', '확산', '의사', '인력', '부족', '숙련', '간호사', '메우', '일', '관행', '전국', '안팎', '간호사', '활동', '대학', '병원', '보통', '간호사', '두', '문제', '법', '지위…
https://www.chosun.com/opinion/taepyeongro/2023/05/24/RGPKCQIA7BGELHN2W4RMSDRGY4/?utm_source=bigkinds&utm_medium=original&utm_campaign=news	20230524	조선일보	[태평로] 간호법 파동, 의사 간호사 조무사 모두 패배자	['간호법', '제정', '파동', '의사', '간호사', '간호조무사', '얻', '잃', '직역', '넘', '간호법', '제정', '저지', '힘', '쏟', '기진맥진', '모습', '대통령', '거부', '행사', '직역', '패배자', '간호협회', '원', '간호법', '제정', '무산', '위기', '원인', '법', '필요', '국민', '설득', '실패', '국민', '의료법', '간호법', '분리', '하', '이해', '간호협회', '법', '제정', '촉구', '집회', '간호법', '부모', '법', '법안', '부모', '법', '납득', '쉽', '의사', '간호사', '독자', '개업', '발판', '마련', '의심', '법', '간호사', '단독', '개업', '가능', '…
http://www.seoul.co.kr/news/newsView.php?id=20230524031007	20230524	서울신문	[안미현 칼럼] “쇄신 개각 필요없다”는 냉철한 진단인가/수석논설위원	['일부', '장관', '능력', '리더십', '손상', '국면', '전환', '분위기', '쇄신', '국정', '동력', '확보', '새판', '필요', '뱉', '말', '집착', '실기', '안미현', '수석', '논설위원', '외교', '시간', '지나', '내치', '시간', '자연', '시선', '개각', '윤석열', '대통령', '국면', '전환', '개각', '차례', '선', '그러', '필요', '마땅', '후임자', '있', '단서', '개각', '가능', '닫', '일', '대통령', '생각', '장관', '성적표', '정도', '상태', '보건복지부', '장관', '국가', '과제', '연금', '개혁', '최근', '간호법', '논란', '이르', '점수', '까먹', '간호법',…
https://www.khan.co.kr/national/health-welfare/article/202305231629011	20230523	경향신문	간호계 ‘준법투쟁’에 ‘PA 간호사 논쟁’ 불붙나	['의사', '일부', '업무', '대신', '하', '간호사', '진료', '보조', '인력', '업무', '범위', '허용', '놓', '정부', '다음', '달', '사회', '논의', '시작', '간호법', '제정', '촉구', '간호', '준법투쟁', '후', '불법', '경계', '간호사', '제도', '논의', '속도', '붙', '보건복지부', '밤', '보도', '참고', '자료', '내', '전문가', '현장', '종사자', '관련', '단체', '참여', '협의', '체', '오', '구성', '문제', '해결', '사회', '논의', '본격', '착수', '계획', '윤석열', '대통령', '간호법', '재의', '요구', '거부', '행사', '이후', '대한간호협회', '간협', …
http://www.naeil.com/news_view/?id_art=461602	20230523	내일신문	[국민 위한 간호 인력] 법제화 없는 간호정책, 국민건강 못 지킨다	['나라', '고령', '사회', '진입', '앞두', '건강', '상태', '노후', '보내', '하', '노인', '불행', '삶', '개인', '사회', '전체', '의료', '부담', '증가', '과제', '직면', '이러', '과제', '해결', '치료', '위주', '예방', '중심', '보건', '의료', '체계', '전환', '지역', '사회', '통합', '대안', '있', '보건복지부', '대안', '공감', '시행', '속도', '더디', '더디', '의료', '기관', '지역', '사회', '활동', '의사', '간호', '인력', '간호사', '간호조무사', '부족', '해소', '간호', '인력', '업무', '법', '구체', '정책', '행태', '되풀이', '간호법', '제정…
http://www.segye.com/content/html/2023/05/22/20230522526131.html	20230523	세계일보	간호사들의 준법투쟁에 대한 복지부 입장, 의사들 파업 때와는 너무 다르다 [오늘의 보건 이슈]	['이르', '오', '국회', '간호법', '제정', '의결', '가운데', '보건', '복지', '부가', '간호사', '대리', '처방', '봉합', '채혈', '초음파', '검사', '불법', '의료', '행위', '있', '입장', '파장', '예상', '간호법', '제정', '반대', '이유', '전문', '의료인', '직역', '신뢰', '협업', '저해', '주장', '복지부', '간호사', '단체', '준법', '투쟁', '의료', '공백', '초래', '있', '불법행위', '규정', '있', '엄포', '복지부', '진료', '보조', '문제', '입장', '제목', '보도', '참고', '자료', '내', '간호협회', '배포', '진료', '보조', '행위', '일률', '불법', …
https://www.chosun.com/national/welfare-medical/2023/05/22/47EXMVVAKVCRBOTLFYCO53655A/?utm_source=bigkinds&utm_medium=original&utm_campaign=news	20230522	조선일보	채혈 심전도 검사... ‘의사 보조 간호사’ 개선방안 마련한다	['보건복지부', '간호법', '거부', '관련', '논란', '되', '보조', '간호사', '문제', '해결', '다음', '달', '협의', '체', '구성', '개선', '방안', '마련', '간호사', '의사', '근무', '서', '시간', '채혈', '대리', '기록', '심전', '검사', '간호사', '법', '업무', '범위', '진료', '행위', '대신', '현행', '의료법', '불법', '의사', '인력', '부족', '수급', '해결책', '없', '상황', '관행', '대한간호협회', '윤석열', '대통령', '간호법', '거부', '행사', '다음', '날', '준법투쟁', '계획', '밝히', '대리', '처방', '대리', '수술', '대리', '기록', '채혈', '초음…
https://www.joongang.co.kr/article/25164289	20230522	중앙일보	복지부 대안 검토에 정치적 책임 물을 것" 끝 모를 간호법 갈등"	['조규홍', '보건복지부', '장관', '발표', '간호', '인력', '지원', '종합', '대책', '충실', '이행', '국가', '책임지', '간호사', '처우', '개선', '점', '약속', '말', '종시', '소재', '세종', '충남', '대학교', '병원', '필수', '병동', '근무', '간호사', '자리', '조', '장관', '서울', '고려대', '안암', '병원', '현장', '간담회', '열', '진료', '보조', '간호사', '고충', '들', '정부', '차원', '간호사', '달래', '간호협회', '간협', '반응', '단호', '간호법', '제정', '안', '이하', '간호법', '통과', '요구', '불발', '정치', '책임', '묻', '입장', '고수',…
http://www.munhwa.com/news/view.html?no=2023052201070921293001	20230522	문화일보	간호법 사태에 불거진 ‘PA 간호사’ 합법화 논쟁	['의료법', '상', '불법', '의사', '공백', '대체', '추산', '준법투쟁', '나서', '논쟁', '불붙', '윤석열', '대통령', '거부', '행사', '간호법', '제정', '안', '폐기', '수준', '들어가', '강력', '반발', '간호사', '진료', '보조', '간호사', '준법', '투쟁', '나서', '간호사', '합법화', '논쟁', '불거지', '현행', '의료법', '간호사', '불법', '대형', '병원', '부족', '의사', '공백', '의대', '정원', '확대', '문제', '조짐', '보이', '간호', '업계', '따르', '간호협회', '간협', '이번', '주', '온라인', '불법', '진료', '신고', '센터', '접수', '불법', '진료', …
http://www.segye.com/content/html/2023/05/22/20230522508584.html	20230522	세계일보	野, 간호법 거부권에 “약속 어기는 건 대국민 거짓말이거나 배신”	['더불', '민주당', '지도부', '양곡', '관리법', '개정안', '간호법', '제정', '안', '윤석열', '대통령', '거부', '행사', '점', '두', '야당', '대통령', '공약', '대신', '입법', '환영', '환영', '발목', '잡', '일관', '야당', '비난', '민주당', '이재명', '대표', '이날', '국회', '당', '최고', '위원', '회의', '국민', '약속', '하', '헌신짝', '되', '대표', '여권', '한국', '급여', '보호', '프로그램', '같', '양당', '공통', '공약', '이행', '적극', '나서', '국민', '약속', '권력', '위임', '받', '국민', '약속', '지키', '거짓말', '배신', '주장', '대'…
http://www.hani.co.kr/arti/society/health/1092645.html	20230521	한겨레	대리수술 거부 ‘간호사 준법투쟁’ 현장 신고쇄도에 서버 마비	['윤석열', '대통령', '간호법', '재의', '요구', '행사', '반발', '서울', '중구', '세종대로', '일대', '간호법', '거부', '국민', '규탄', '대회', '참석', '간호사', '간호', '대학', '학생', '손', '팻말', '들', '구호', '외치', '김혜윤', '기자', '간호사', '단체', '윤석열', '대통령', '간호법', '재의', '요구', '거부', '행사', '반발', '대리', '처방', '수술', '거부', '준법', '투쟁', '나서', '관행', '의사', '업무', '대신', '에이', '진료', '보조', '인력', '안정', '법', '지위', '문제', '수면', '위', '의료', '현장', '의사', '부족', '업무', '공백', …
http://www.segye.com/content/html/2023/05/20/20230520504922.html	20230520	세계일보	“동원이요? 또 갈라치기 하는거죠” ‘학생동원’ 의혹, 예비 간호사들 울분 [김기자의 현장+]	['동원', '자발', '참석', '갈라', '하', '오후', '서울', '광화문', '대한간호협회', '간협', '주최', '간호법', '거부', '행사', '규탄', '대회', '참석', '간호', '대학', '재학', '예비', '간호사', '울분', '쏟', '이날', '서울', '광화문', '켠', '간호사', '하늘색', '바탕', '손', '팻말', '전국', '시도', '간호', '사회', '지역', '병원', '호대', '학생', '자리', '참석', '집회', '참가자', '동화면세점', '대한문', '앞', '세종대로', '차로', '규탄', '대회', '간호사', '간협', '자체', '집계', '참석', '가운데', '간호사', '정부', '날', '선', '비판', '쏟', '단…
https://www.joongang.co.kr/article/25163866	20230520	중앙일보	한총리 “우릴 야멸찬 사람으로” 이 말에 담긴 간호법 與 고심	['사람', '보이', '한덕수', '국무총리', '간호법', '재의', '요구', '거부', '논란', '둘러싸', '최근', '참모', '말', '지난달', '더불', '민주당', '본회의', '일방', '통과', '간호법', '관련', '총리', '말', '법', '체계', '혼란', '없', '상황', '야당', '거부', '취지', '답답', '토로', '정부', '고위', '관계자', '야당', '거부', '예상', '법안', '강행', '처리', '이유', '노림수', '말', '윤석열', '대통령', '국회', '간호법', '재의', '요구', '지난달', '양곡', '관리법', '거부', '이', '취임', '후', '거부', '행사', '윤', '대통령', '이날', '간호법', '유관'…
https://www.hankookilbo.com/News/Read/A2023051915280003895	20230520	한국일보	[사설] 1만명 PA간호사, 언제까지 불법으로 방치할 건가	['삼성', '서울', '병원', '진료', '보조', '간호사', '채용', '의혹', '조사', '서울', '수서', '경찰서', '병원', '간호사', '초음파', '검사', '변량', '측정', '의료', '행위', '진술', '확보', '관계', '확인', '초음파', '검사', '간호사', '면허', '범위', '업무', '의료법', '위반', '소지', '있', '일', '간호사', '문제', '방치', '정부', '책임', '묻', '없', '대형', '병원', '부족', '의사', '간호사', '대체', '간호사', '법', '근거', '없', '의사', '대신', '처방', '진단', '수술', '하', '법', '경계', '넘나드', '탓', '소송', '보호', '받', '어렵', '…
https://www.chosun.com/national/national_general/2023/05/20/K52W7HTIKJHJTISCNFK7UM6BNM/?utm_source=bigkinds&utm_medium=original&utm_campaign=news	20230520	조선일보	“간호법 거부권 규탄 정치인 낙선 운동”	['간호사', '경찰', '추산', '윤석열', '대통령', '간호법', '거부', '행사', '규탄', '서울', '광화문', '일대', '집회', '열', '대통령', '거부', '행사', '연루', '정치인', '낙선', '운동', '벌이', '간호협회', '성명서', '간호법', '국회', '보건', '복지', '위원회', '직역', '요구', '우려', '사항', '반영', '대안', '마련', '여야', '국회의원', '찬성', '회의', '통과', '국민', '힘', '보건복지부', '반대', '단체', '허위', '주장', '근거', '대통령', '거부', '건의', '주장', '간호협회', '윤', '대통령', '자신', '공약', '간호법', '거부', '초유', '사태', '발생', '…
https://www.donga.com/news/Society/article/all/20230519/119386216/1	20230520	동아일보	간호법 거부권 반발 집회 “총선서 심판”	['간호사', '광화', '문서', '시위', '간호법', '반대', '정치', '낙선', '운동', '준법투쟁', '사흘', '의료', '공백', '없', '정부', '단체', '행동', '진료', '지장', '윤석열', '대통령', '간호법', '제정', '안', '재의', '요구', '거부', '행사', '사흘', '간호', '규모', '집회', '열', '정부', '규탄', '대한간호협회', '간협', '내년', '총선', '겨냥', '선기', '획단', '출범', '간호법', '제정', '반대', '정치인', '낙선', '운동', '나서', '조규홍', '보건복지부', '장관', '간호', '규모', '단체', '행동', '환자', '진료', '지장', '초래', '당부', '이날', '오후', …
https://www.khan.co.kr/national/health-welfare/article/202305192050025	20230519	경향신문	“간호법 제정 투쟁 멈추지 않겠다” 거리로 나선 간호사들	['대한간호협회', '간협', '오후', '서울', '세종대로', '동화면세점', '대한문', '일대', '간호법', '거부', '행사', '규탄', '총궐기', '대회', '열', '김영경', '간협', '회장', '이날', '회사', '여당', '정부', '명백', '사실', '관계', '조작', '국민', '우롱', '간호인', '부당', '공권력', '행사', '그간', '진실', '국민', '알리', '간호법', '제정', '투쟁', '멈추', '세종대로', '간호법', '민트', '색', '팻말', '간협', '대회', '참가', '인원', '전국', '시도', '간호', '사회', '소속', '간호사', '간', '호대', '교수', '학생', '가량', '추정', '간호사', '예비', '간…
https://www.hankookilbo.com/News/Read/A2023051915490003541	20230519	한국일보	간호법 거부권을 거부한다"... 거리로 나선 10만 간호사들"	['거부', '거부', '오후', '서울', '종로구', '세종대로', '흰색', '옷', '입', '밝', '하늘색', '마스크', '경찰', '추산', '간호법', '제정', '현직', '간호사', '전국', '대학', '간호학', '학생', '윤석열', '대통령', '간호법', '제정', '재의', '요구', '거부', '행사', '후', '규모', '단체', '행동', '우려', '의료', '차질', '없', '간호법', '이슈', '두', '낙선', '운동', '내년', '총선', '정치', '영향력', '행사', '뜻', '갈등', '골', '깊', '전망', '대한간호협회', '이날', '개최', '간호법', '거부', '행사', '규탄', '결의', '대회', '정부', '여당', '간호법'…
https://www.joongang.co.kr/article/25163768	20230519	중앙일보	환자 앞 밥그릇 얘기 되나" 광화문 달군 간호사 10만명 집회"	['일', '많', '식사', '하', '화장실', '간호법', '제정', '필요', '생각', '나오', '낮', '서울', '종로구', '동화면세점', '앞', '피켓', '들', '집회', '묻', '기자', '답', '경기도', '고양시', '종합', '병원', '근무', '차', '간호사', '병원', '연차', '간호사', '연차', '휴가', '내', '집회', '참석', '대한간호협회', '윤석열', '대통령', '간호법', '거부', '행사', '반발', '규모', '집회', '열', '집회', '간협', '주장', '경찰', '추산', '참석', '동화면세점', '대한문', '세종대로', '일부', '차로', '간호', '대학생', '참석', '간호사', '출신', '더불', '민주당',…
https://news.kmib.co.kr/article/view.asp?arcid=0018279469&code=61121111&cp=kd	20230519	국민일보	광화문 가득 메운 10만 간호사 “낙선운동 하겠다”	['대한간호협회', '서울', '광화문', '일대', '간호법', '거부', '규탄', '부패', '정치', '척결', '국민', '규탄', '대회', '개최', '대한간호협회', '제공', '윤석열', '대통령', '간호법', '거부', '행사', '후폭풍', '이어지', '간호법', '무산', '사흘', '간호협회', '규모', '규탄', '대회', '간호사', '여당', '정부', '간호법', '허위', '사실', '유포', '비판', '대한간호협회', '간협', '서울', '중구', '광화문', '일대', '간호법', '거부', '규탄', '부패', '정치', '척결', '국민', '규탄', '대회', '열', '거짓', '기반', '국가', '중대사', '결정', '대통령', '간호법', '거부'…
https://news.kmib.co.kr/article/view.asp?arcid=0018279466&code=61121111&cp=kd	20230519	국민일보	광화문 가득 하늘색 ‘간호법’ 거리나온 간호사들 [포착]	['대한간호협회', '회원', '서울', '종로구', '세종대로', '일대', '윤석열', '대통령', '간호법', '거부', '행사', '규탄', '총궐기', '대회', '간호법', '피켓', '들', '연합뉴스', '윤석열', '대통령', '간호법', '거부', '재의', '요구', '행사', '반발', '간호사', '서울', '광화문', '간호법', '글자', '적', '하늘색', '피켓', '들', '올리', '여당', '정부', '법안', '허위', '사실', '유포', '규탄', '대한간호협회', '간협', '이날', '오후', '서울', '광화문', '일대', '간호법', '거부', '규탄', '부패', '정치', '척결', '국민', '규탄', '대회', '열', '대한간호협회', '회원',…
http://www.hani.co.kr/arti/society/health/1092506.html	20230519	한겨레	[현장] “간호법 반대 정치인 낙선운동” 광화문에 10만명 모였다	['참석자', '손', '팻말', '들', '국민', '례', '하', '김혜윤', '기자', '대통령', '간호법', '거부', '행사', '정치인', '관료', '심판', '서울', '광화문', '인근', '이르', '도로', '켠', '간호복', '상징', '하늘색', '바탕', '손', '팻말', '간호사', '전국', '시도', '간호', '사회', '지역', '병원', '호대', '학생', '자리', '참석', '집회', '신고', '지역', '대한문', '뒤쪽', '인원', '당초', '가량', '전망', '대한간호협회', '간협', '예상', '많', '인원', '모이', '자체', '추산', '공지', '윤석열', '대통령', '간호법', '재의', '요구', '거부', '행사', '뒤',…
https://www.khan.co.kr/national/health-welfare/article/202305191635001	20230519	경향신문	“거부권 규탄” 거리로 나온 10만 간호사들 의료현장 차질은 없어	['윤석열', '대통령', '간호법', '거부', '행사', '반발', '간호사', '광화문', '거리', '총궐기', '대회', '열', '간호법', '제정', '투쟁', '끝', '멈추', '거부', '협의', '정부', '여당', '규탄', '다수', '간호사', '연차', '쓰', '집회', '참석', '일각', '의료', '차질', '우려', '의료', '현장', '영향', '없', '대한간호협회', '간협', '이날', '오후', '서울', '세종대로', '동화면세점', '대한문', '일대', '간호법', '거부', '행사', '규탄', '총궐기', '대회', '열', '김영경', '간협', '회장', '이날', '회사', '국가', '국민', '보건', '의료', '정책', '설계', '여당'…
http://www.seoul.co.kr/news/newsView.php?id=20230519500115	20230519	서울신문	흰 티셔츠 입고 거리로 나온 간호사들 “정치인과 관료 심판하겠다”	['간호법', '부모', '법', '오후', '서울', '광화문', '일대', '큼지막', '현수막', '흰색', '티셔츠', '검', '색', '바지', '색상', '통일', '간호사', '간호학', '학생', '대통령', '간호법', '거부', '재의', '요구', '행사', '반발', '여당', '정부', '법안', '허위', '사실', '유포', '규탄', '대한간호협회', '이날', '간호법', '거부', '규탄', '부패', '정치', '척결', '국민', '규탄', '대회', '열', '대통령', '거부', '이르', '정치인', '관료', '심판', '협회', '성명서', '간호법', '국회', '보건', '복지', '위원회', '직역', '요구', '우려', '사항', '반영', '대안',…
https://www.chosun.com/national/national_general/2023/05/19/VQCXJNTALVHLPADQ5RWOLF2DGA/?utm_source=bigkinds&utm_medium=original&utm_campaign=news	20230519	조선일보	간호협회, 광화문서 대규모 집회 ...“정부가 간호법 왜곡, 총선때 심판”	['대통령', '간호법', '거부', '행사', '반발', '불법행위', '근절', '기대', '선기', '획단', '출범', '낙선', '운동', '예정', '간호협회', '간호법', '거부', '행사', '규탄', '퍼포먼스', '대한간호협회', '회원', '서울', '종로구', '세종대로', '일대', '윤석열', '대통령', '간호법', '거부', '행사', '규탄', '총궐기', '대회', '구호', '외치', '연합뉴스', '간호법', '부모', '법', '오후', '서울', '광화문', '일대', '큼지막', '현수막', '흰색', '티셔츠', '검', '색', '바지', '색상', '통일', '간호사', '간호학', '학생', '대통령', '간호법', '거부', '재의', '요구', '행사'…
http://www.segye.com/content/html/2023/05/19/20230519514515.html	20230519	세계일보	‘간호법 거부권’ 반발 집회 간호사 3만명 광화문 집결	['대통령', '간호법', '제정', '안', '재의', '요구', '거부', '행사', '반발', '간호사', '서울', '광화문', '규모', '규탄', '집회', '열', '대한간호협회', '간협', '이날', '오후', '서울', '광화문', '일대', '간호법', '거부', '규탄', '부패', '정치', '척결', '국민', '규탄', '대회', '개최', '집회', '간호사', '간호학', '대학생', '참석', '국민', '힘', '보건복지부', '허위', '사실', '유포', '규탄', '집회', '참석', '추산', '시도', '지부', '선기', '획단', '출범식', '진행', '간협', '성명서', '간호법', '국회', '보건', '복지', '위원회', '직역', '요구', '우려…
https://www.donga.com/news/Health/article/all/20230519/119380393/2	20230519	동아일보	간호협회 “62만 간호인 1인1정당 가입 운동 전개 총선기획단 출범”	['간협', '광화', '문서', '간호법', '거부', '행사', '규탄', '대회', '간호', '정책', '추진', '정치', '합법', '후원', '대한간호협회', '간협', '선기', '획단', '출범', '전국', '간호사', '간', '호대', '학생', '대상', '인', '정당', '가입', '운동', '전개', '간협', '이날', '서울', '광화문', '간호법', '거부', '행사', '규탄', '대회', '열', '같', '내용', '담', '선기', '획단', '출범', '선언문', '발표', '간협', '윤석열', '대통령', '자신', '공약', '간호법', '거부', '초유', '사태', '발생', '국민', '힘', '보건복지부', '입법', '독주', '법', '의료', …
https://www.joongang.co.kr/article/25163724	20230519	중앙일보	[속보] 간협 1인1정당 가입 간호정책 정치인 지지 후원하겠다""	['대한간호협회', '간협', '선기', '획단', '출범', '전국', '간호사', '간호', '대학', '학생', '대상', '인', '정당', '가입', '운동', '전개', '간협', '이날', '서울', '광화문', '간호법', '거부', '행사', '규탄', '대회', '열', '같', '내용', '담', '선기', '획단', '출범', '선언문', '발표', '간협', '윤석열', '대통령', '자신', '공약', '간호법', '거부', '초유', '사태', '발생', '국민', '힘', '보건복지부', '입법', '독주', '법', '의료', '체계', '붕괴', '법', '카스트', '제도', '어처구니없', '허위', '사실', '대통령', '거부', '행사', '건의', '간호법', '…
http://www.naeil.com/news_view/?id_art=461395	20230519	내일신문	[기고] '간호법 갈등' 넘어 환자중심 의료환경 만들자	['조현주', '전', '한의사', '협회', '부회장', '간호법', '대통령', '거부', '행사', '국회', '의결', '하', '요청', '사유', '간호법', '직역', '사이', '갈등', '키우', '간호법', '국회', '때', '처음', '발의', '국회', '이', '국회', '발의', '이번', '법안', '여야', '공동', '발의', '논의', '법안', '형태', '생각', '넘', '시간', '동안', '심도', '깊', '논의', '간호법', '간호사', '법', '대한민국', '보건', '의료', '체계', '되짚', '있', '파급', '있', '내용', '담', '제정', '국민', '료법', '기반', '현행', '의료법', '의사', '의료', '기관', '규제', …
http://www.naeil.com/news_view/?id_art=461389	20230519	내일신문	간호사 학생 '간호법 거부권 행사' 규탄대회	['대통령', '간호법', '거부', '행사', '가운데', '간호협회', '규모', '규탄', '대회', '국회', '의결', '요구', '준법투쟁', '이', '입장', '발표', '대한간호협회', '김영경', '회장', '비롯', '대한간호협회', '임원', '서울', '중구', '대한간호협회', '인근', '간호법', '거부', '관련', '입장', '발표', '기자', '회견', '하', '연합뉴스', '최재구', '기자', '간호협회', '오후', '서울', '광화문', '일대', '간호법', '거부', '규탄', '부패', '정치', '척결', '국민', '규탄', '대회', '열', '연차', '투쟁', '진행', '간호협회', '회원', '예비', '간호사', '동참', '요청', '간호협…
http://www.naeil.com/news_view/?id_art=461317	20230519	내일신문	'간호법 거부권'에 민주당 '의대 정원 확대' 압박	['간호사', '준법투쟁', '의사', '부족', '현실', '드러나', '더불', '민주당', '의대', '정원', '확대', '공공', '설립', '근거', '삼', '압박', '전망', '문재인', '정부', '때', '코로나', '사태', '의대', '정원', '확대', '의제', '이제', '적극', '제기', '입장', '윤석열', '대통령', '간호법', '재의', '요구', '거부', '행사', '이후', '재투표', '예상', '가운데', '간호사', '불법', '의료', '행위', '의사', '협회', '의대', '정원', '동결', '비롯', '강조', '의대', '확대', '간호법', '필요', '드러내', '전략', '펼치', '얘기', '국회', '정무', '위', '소속', '김…
http://www.munhwa.com/news/view.html?no=2023051901070921293001	20230519	문화일보	‘간호법 거부권’ 첫 단체행동 간호사 등 3만명 광화문 집결	['클릭', '이미지', '보', '있', '대한간호협회', '간호사', '오후', '서울', '종로구', '세종', '대로', '간호법', '거부', '행사', '규탄', '총궐기', '대회', '하', '뉴시스', '간협', '연차', '독려', '의료', '공백', '우려', '총선', '연계', '법', '제정', '재추진', '투쟁', '윤석열', '대통령', '간호법', '거부', '행사', '반발', '간호사', '서울', '광화문', '이상', '참여', '규모', '규탄', '집회', '대통령', '거부', '행사', '이후', '사실', '단체', '행동', '간호사', '적극', '연차', '사용', '집회', '참석', '일선', '의료', '기관', '의료', '공백', '발생', …
http://www.segye.com/content/html/2023/05/19/20230519507904.html	20230519	세계일보	간호법 집회 ‘학생동원’ 조사 의혹에 교육부 “통상적 민원 확인 절차” 해명	['교육부', '간호법', '거부', '규탄', '대회', '앞두', '전국', '주요', '호대', '상대', '학생', '동원', '여부', '조사', '의혹', '통상', '민원', '확인', '절차', '해명', '교육부', '오후', '출입', '기자단', '대변인', '실', '명', '문자', '민원', '사실', '확인', '차원', '어제', '대학', '전화', '사실', '있', '해당', '민원', '강원', '지역', '모', '대학', '제기', '학교', '전교생', '집회', '참여', '유도', '조사', '필요', '취지', '내용', '집회', '참석', '봉사', '시간', '인정', '대학', '편의', '제공', '내용', '해당', '교육부', '관계자', '뉴시스…
https://www.donga.com/news/Health/article/all/20230519/119374894/2	20230519	동아일보	간호협회, 오늘 ‘간호법 거부 규탄대회’ 거부권 이후 첫 집단행동	['대한간호협회', '간협', '간호법', '거부', '규탄', '부패', '정치', '척결', '국민', '규탄', '대회', '개최', '윤석열', '대통령', '간호법', '제정', '안', '재의', '요구', '거부', '행사', '사흘', '집단', '행동', '간협', '이날', '오후', '서울', '광화문', '인근', '동화면세점', '앞', '가량', '간호사', '참석', '규탄', '대회', '개최', '간호사', '연차', '내', '규탄', '대회', '참석', '간협', '국제', '간호사', '날', '맞', '서울', '광화문', '규모', '집회', '열', '당시', '간협', '간호법', '제정', '안', '공포', '촉구', '윤', '대통령', '거부', '행사'…
http://www.seoul.co.kr/news/newsView.php?id=20230519008008	20230519	서울신문	‘대리 수술 처방 거부’ 간호협회 준법투쟁 당장 큰 혼란은 없었다	['현수막', '없', '진료', '지연', '지침', '전달', '늦', '동참', '낮', '집회', '단체', '투쟁', '가능', '김영경', '대한간호협회', '회장', '오전', '서울', '용산', '대통령', '집무실', '앞', '기자', '회견', '열', '윤석열', '대통령', '간호법', '재의', '요구', '거부', '행사', '관련', '입장', '발표', '뉴스', '대한간호협회', '윤석열', '대통령', '간호법', '제정', '재의', '요구', '거부', '행사', '반발', '준법투쟁', '선언', '일선', '의료', '기관', '진료', '수술', '일정', '차질', '빚어지', '규모', '규탄', '대회', '기점', '간호사', '단체', '행동', '본격…
https://www.donga.com/news/Opinion/article/all/20230518/119370913/1	20230519	동아일보	[사설]간호사가 ‘법대로’ 일하면 수술실 마비된다는 황당한 현실	['간호법', '제정', '안', '대통령', '거부', '행사', '반발', '간호협회', '준법', '투쟁', '대리', '처방', '대리', '수술', '항암제', '조제', '같', '의사', '불법', '업무', '지시', '거부', '준법', '투쟁', '이틀', '어제', '참가자', '적', '진료', '지장', '없', '규모', '규탄', '대회', '기점', '단체', '행동', '본격', '경우', '환자', '피해', '예상', '간호사', '일상', '수행', '업무', '가운데', '따지', '불법', '많', '법대', '일', '경우', '의료', '현장', '혼란', '겪', '사실', '사람', '많', '의사', '부족', '대형', '병원', '추산', '진료', '보…
http://www.segye.com/content/html/2023/05/18/20230518524021.html	20230518	세계일보	의사들 불법진료 지시 신고하세요" 접속폭주 서버다운"	['윤석열', '대통령', '간호법', '제정', '재의', '요구', '거부', '행사', '반발', '간호사', '준법투쟁', '일환', '설치', '온라인', '불법', '진료', '신고', '센터', '오픈', '첫날', '접속', '폭주', '오픈', '서버', '다운', '대한간호협회', '간협', '관계자', '온라인', '불법', '진료', '신고', '센터', '오후', '오픈', '허용', '트래픽', '초과', '서버', '다운', '정도', '반응', '뜨겁', '말', '간협', '불법', '진료', '신고', '센터', '홈페이지', '대통령', '간호법', '거부', '행사', '간호사', '업무', '불법', '업무', '지시', '따르', '글', '의사', '불법', '업무…
http://www.seoul.co.kr/news/newsView.php?id=20230518500228	20230518	서울신문	간호협 준법투쟁, 전문가 “19일 단체행동 이후 상황 봐야”	['준법투쟁', '선언', '이튿날', '일선', '현장', '차질', '없', '전문가', '당장', '하', '하', '쉽', '단체', '행동', '이후', '대통령', '간호법', '거부', '행사', '눈물', '흘리', '간호사', '오전', '서울', '용산', '대통령', '집무실', '앞', '대한간호협회', '주최', '간호법', '공포', '촉구', '기자', '회견', '뒤', '참가자', '눈물', '흘리', '이날', '윤석열', '대통령', '간호법', '제정', '안', '재의', '요구', '거부', '행사', '연합뉴스', '대한간호협회', '윤석열', '대통령', '간호법', '제정', '재의', '요구', '거부', '행사', '반발', '준법투쟁', '선언', '일선'…
http://www.naeil.com/news_view/?id_art=461155	20230518	내일신문	간호법 재투표 앞두고 여야 '진실공방'	['여당', '국민', '힘', '간호법', '표결', '당론', '부결', '가운데', '거대', '야당', '더불', '민주당', '정부', '여당', '주장', '가짜', '뉴스', '반박', '여당', '윤석열', '대통령', '총선', '대선', '공약', '점', '부각', '예정', '표결', '앞두', '여야', '진실', '공방', '치열', '전망', '입장', '발표', '대한간호협회', '김영경', '회장', '비롯', '대한간호협회', '임원', '서울', '중구', '대한간호협회', '인근', '간호법', '거부', '관련', '입장', '발표', '기자', '회견', '하', '연합뉴스', '최재구', '기자', '국회', '복지', '위', '김성주', '민주당', '의원', …
http://www.munhwa.com/news/view.html?no=2023051801072421293002	20230518	문화일보	간협, 준법투쟁 이틀째 일선 병원 큰 혼란 없어	['채혈', '거부', '차질', '우려', '환자', '많', '단체', '행동', '쉽', '규탄', '대회', '후', '본격', '전망', '윤석열', '대통령', '간호법', '제정', '재의', '요구', '거부', '행사', '반발', '간호사', '준법투쟁', '이틀', '수도', '주요', '상급', '종합', '병원', '일선', '의료', '기관', '혼란', '빚어지', '간호사', '내부', '분위기', '격앙', '오', '규모', '규탄', '대회', '기점', '단체', '행동', '움직임', '본격', '있', '우려', '의료', '따르', '서울', '주요', '상급', '종합', '병원', '당초', '우려', '치료', '차질', '빚어지', '상급', '종합', '병…
http://www.segye.com/content/html/2023/05/17/20230517521854.html	20230518	세계일보	간호사들 “의사 지시로 했던 채혈, 초음파검사 등 업무 외 의료행위 안 해”	['간호사', '대통령', '간호법', '제정', '거부', '재의', '요구', '행사', '반발', '그동안', '관행', '간호사', '업무', '의료', '행위', '거부', '선언', '대한간호협회', '오전', '간호협회', '관', '기자', '회견', '열', '말', '되', '허위', '사실', '분별', '거부', '행사', '대통령', '책임', '자유', '없', '간호협회', '간호사', '단체', '행동', '돌입', '간호협회', '단체', '행동', '일환', '준법투쟁', '전개', '예정', '동안', '인력', '부족', '병원', '사정', '이유', '간호사', '의사', '지시', '의료법', '간호사', '업무', '의료', '행위', '대신', '불법', '의료…
https://news.kmib.co.kr/article/view.asp?arcid=0924302618	20230518	국민일보	“대리 처방 채혈 거부” 1만 간호사 준법투쟁	['대한간호협회', '간호법', '제정', '불발', '반발', '불법', '진료', '의사', '업무', '지시', '거부', '준법투쟁', '선언', '의사', '대신', '수술', '응급', '상황', '보조', '역할', '하', '진료', '보조', '간호사', '중심', '업무', '거부', '본격', '의료', '현장', '혼란', '차질', '있', '김영경', '간호협회', '장', '서울', '중구', '간호협회', '회관', '기자', '회견', '열', '임상', '병리', '보건', '의료', '직능', '면허', '업무', '의사', '지시', '거부', '간호사', '거부', '의사', '불법', '업무', '리스트', '의료', '기관', '배포', '불법', '진료', '신고…
https://www.chosun.com/opinion/editorial/2023/05/18/3R5TA5XCF5FRJJNHDNJ6LECPEQ/?utm_source=bigkinds&utm_medium=original&utm_campaign=news	20230518	조선일보	[사설] 굴곡진 한국 정치사에서도 처음 보는 ‘대통령 거부권 유도’ 정략	['더불', '민주당', '윤석열', '대통령', '분립', '위태', '하', '윤', '대통령', '곡법', '간호법', '거부', '행사', '입법권', '무시', '분립', '침해', '행위', '민주당', '말', '입법권', '국회', '국회', '입법', '남용', '경우', '대비', '헌법', '마련', '견제', '장치', '대통령', '법률안', '거부', '국회', '과잉', '입법', '분립', '이탈', '때', '분립', '지키', '만들', '제도', '민주당', '정치', '대통령', '거부', '행사', '없', '통과', '무더기', '거부', '정치', '부담', '정부', '안기', '계산', '쌀', '남아돌', '사료', '주정', '처분', '실정', '쌀', '…
https://www.chosun.com/national/welfare-medical/2023/05/18/R5LJCGKSJZH4BORACCRPLPS4HQ/?utm_source=bigkinds&utm_medium=original&utm_campaign=news	20230518	조선일보	수술실 간호사 1만여명, 대리 수술 대리 처방 거부키로	['대한간호협회', '간호협회', '회관', '기자', '회견', '열', '대리', '처방', '대리', '수술', '대리', '기록', '채혈', '초음파', '심전', '검사', '기관', '봉합', '의사', '업무', '지시', '거부', '의료법', '규정', '없', '수술실', '관행', '하', '간호사', '대리', '봉합', '응급실', '처방', '앞', '하', '간호법', '제정', '안', '대통령', '거부', '재의', '요구', '행사', '반발', '법', '투쟁', '나서', '의미', '간호협회', '업무', '지시', '거부', '현장', '간호사', '자율', '판단', '맡기', '병원', '고용', '간호사', '고용', '주인', '의사', '업무', '지시'…
https://www.donga.com/news/Society/article/all/20230518/119351530/1	20230518	동아일보	간협 “대리처방-수술 거부 준법투쟁 면허증도 반납”	['간호사', '업무', '거부', '여부', '미지수', '내', '규탄', '대회', '윤석열', '대통령', '거부', '행사', '간호법', '제정', '무산', '상황', '대한간호협회', '간협', '이날', '대리', '처방', '대리', '수술', '대리', '기록', '의사', '불법', '지시', '거부', '법', '투쟁', '시작', '구체', '대리', '처방', '수술', '기록', '채혈', '초음파', '심전', '검사', '동맥혈', '채취', '항암제', '조제', '기관', '관', '의료', '행위', '포함', '진료', '보조', '인력', '간호사', '하', '일', '일부', '의사', '업무', '필수', '의료', '분야', '인력난', '간호사', '의사'…
http://www.seoul.co.kr/news/newsView.php?id=20230518006005	20230518	서울신문	“채혈 초음파 심전도 거부” 간호사 단체행동에 수술 차질 우려	['불법', '지시', '거부', '준법투쟁', '돌입', '수술실', '간호사', '업무', '않', '면허증', '반납', '운동', '내일', '연차', '투쟁', '서울', '용산', '대통령', '집무실', '앞', '대한간호협회', '주최', '간호법', '공포', '촉구', '기자', '회견', '후', '간호사', '눈물', '흘리', '홍윤기', '기자', '윤석열', '대통령', '간호법', '제정', '거부', '재의', '요구', '행사', '반발', '간호사', '간호사', '업무', '의료', '행위', '하', '준법투쟁', '돌입', '수술실', '간호사', '불리', '진료', '보조', '간호사', '활동', '중단', '수술', '진료', '검사', '지연', '있', '…
https://www.joongang.co.kr/article/25163303	20230518	중앙일보	'이권 다툼'만 남은 간호법 논란 내 생명 살릴 의사 사라진다 [유재일이 소리내다]	['윤석열', '대통령', '재의', '요구', '거부', '행사', '간호법', '제정', '안', '간호사', '지위', '의사', '간호사', '자율', '확보', '간호조무사', '간호사', '통제력', '확보', '간호사', '인권', '처우', '명분', '접근', '지위', '간호사', '의사', '간호조무사', '사이', '권력', '투쟁', '발생', '없', '간호사', '지위', '변동', '그렇', '시급', '일', '의료', '시장', '급변', '장기', '요양', '보험', '급', '여자', '건강', '보험', '급여', '지급액', '육박', '이상', '증가', '되', '넘', '예상', '부담', '합산', '요양', '시장', '규모', '간병인', '시장', '마…
https://www.joongang.co.kr/article/25163262	20230518	중앙일보	간호사 “채혈 초음파 대리처방 등 안할 것” 준법투쟁 돌입	['간호사', '간호법', '제정', '안', '대통령', '재의', '요구', '거부', '행사', '반발', '대리', '처방', '채혈', '보건', '의료', '직능', '면허', '업무', '거부', '준법', '투쟁', '돌입', '간호사', '면허증', '반납', '연차', '투쟁', '예고', '대한간호협회', '간협', '서울', '중구', '간협', '회관', '기자', '회견', '열', '내용', '간호사', '단체', '행동', '방향', '발표', '김영경', '간협', '회장', '윤석열', '대통령', '자신', '공약', '간호법', '거부', '초유', '사태', '발생', '허위', '사실', '분별', '거부', '행사', '대통령', '책임', '자유', '없', '비…
https://www.khan.co.kr/national/health-welfare/article/202305172133005	20230517	경향신문	국민의힘, 간호법 거부권 비판 맞대응 전략은 ‘간호사와 간호조무사 갈라치기’	['이철규', '국민', '힘', '사무총장', '윤석열', '대통령', '간호법', '제정', '공약', '파기', '비판', '관련', '야당', '통과', '간호법', '윤', '대통령', '약속', '간호법', '다르', '해명', '간호사', '권익', '신장', '약자', '간호조무사', '고등', '교육', '받', '있', '기회', '박탈', '약속', '있', '간호사', '간호조무사', '갈라치기', '거부', '행사', '비판', '여론', '불식', '풀이', '간호법', '간호조무사', '고등', '교육', '박탈', '주장', '사실', '다르', '비판', '총장', '라디오', '출연', '대통령', '후보', '시절', '간호협회', '방문', '때', '말', '간호법',…
https://www.khan.co.kr/national/health-welfare/article/202305172134015	20230517	경향신문	PA 간호사, 간호 부서 아닌 진료 부서 속해 ‘준법투쟁’ 동참 미지수	['간호사', '윤석열', '대통령', '간호법', '거부', '행사', '반발', '준법투쟁', '예고', '간호사', '참여', '수준', '의료', '차질', '가능', '있', '진료', '지원', '인력', '간호사', '준법투쟁', '확실', '병원', '현장', '영향', '체감', '대한간호협회', '간협', '오늘', '불법', '진료', '의사', '업무', '지시', '거부', '준법투쟁', '전개', '규모', '추산', '간호사', '대학', '병원', '전공의', '수술', '장', '보조', '검사', '시술', '보조', '하', '의료법', '불법', '간협', '관계자', '간호사', '의료', '현장', '의사', '역할', '대신', '관행', '지키', '참여', '강…
https://www.khan.co.kr/national/health-welfare/article/202305172123015	20230517	경향신문	성난 간호사들 “불법 업무 중단”	['간호사', '윤석열', '대통령', '간호법', '거부', '행사', '반발', '진료', '지원', '인력', '간호사', '준법투쟁', '면허증', '반납', '단체', '행동', '나서', '연차', '내', '서울', '광화문', '일대', '규탄', '대회', '예정', '대한간호협회', '간협', '오전', '서울', '중구', '태', '광산업', '강당', '기자', '회견', '열', '간호사', '단체', '행동', '방향', '발표', '김영경', '간협', '회장', '간호사', '준법투쟁', '전개', '임상', '병리', '보건', '의료', '직능', '면허', '업무', '의사', '지시', '거부', '간호사', '대학', '병원', '전공의', '수술', '시술', '보…
http://www.hani.co.kr/arti/opinion/column/1092213.html	20230517	한겨레	간호법 거부권 행사, 미래를 불태우다	['윤석열', '대통령', '서울', '용산', '대통령실', '청사', '국무회의', '발언', '윤', '대통령', '이날', '간호법', '제정', '안', '법률안', '거부', '재의', '요구', '행사', '연합뉴스', '숨결', '양창모', '강원도', '왕진', '의사', '시골', '왕진', '의사', '밀', '넣', '사람', '그날', '뽀빠이', '팔', '부', '강', '할머니', '한쪽', '팔', '보', '역할', '예감', '림프', '질환', '의심', '대학', '병원', '이제', '부종', '기대', '팔', '부', '사정', '들', '없', '종류', '압박', '붕대', '부위', '감', '대학', '병원', '교육', '받', '하', '복잡', '감'…
http://www.segye.com/content/html/2023/05/17/20230517521235.html	20230517	세계일보	尹 거부권 행사에 ‘수술실 간호사’ 준법투쟁 진료 차질 우려	['윤석열', '대통령', '간호법', '제정', '안', '재의', '요구', '거부', '행사', '간호사', '단체', '준법투쟁', '돌입', '관행', '간호사', '업무', '의료', '행위', '거부', '신고', '밝히', '의료', '현장', '혼란', '발생', '대한간호협회', '간협', '서울', '중구', '간협', '회관', '인근', '기자', '회견', '열', '불법', '진료', '의사', '업무', '지시', '거부', '준법투쟁', '전개', '간협', '제시', '불법', '업무', '대리', '처방', '대리', '수술', '대리', '기록', '채혈', '초음파', '심전', '검사', '동맥혈', '채취', '항암제', '조제', '튜브', '튜브', '교환', …
http://www.segye.com/content/html/2023/05/17/20230517522748.html	20230517	세계일보	광주 찾은 이재명, 망월동묘역 참배 전두환 표지석 지르밟기도	['더불', '민주당', '이재명', '대표', '민주', '운동', '하루', '일정', '광주', '찾', '대표', '이날', '오후', '광주', '일정', '망월동', '민족', '민주', '열사', '묘역', '찾', '고개', '검', '양복', '차림', '대표', '민주', '운동', '의문', '변사체', '발견', '이철규', '분향', '고인', '자신', '나이', '같', '설명', '동시대인', '쌀값', '보장', '촉구', '시위', '경찰', '물대포', '맞', '남기', '농민', '묘역', '희생', '많', '말', '반', '전반', '핵', '운동', '서울', '관악구', '신림동', '분신', '이재호', '열사', '묘역', '앞', '신림동', '있', '…
https://www.joongang.co.kr/article/25163217	20230517	중앙일보	광주 간 문재인 전우원 못 만날 이유 없다""	['더불', '민주당', '민주', '운동', '헌법', '전문', '수록', '원', '포인트', '개헌', '하', '제안', '이날', '오전', '국회', '민주당', '확대', '간부', '회의', '이재명', '대표', '내일', '민주', '운동', '정부', '여당', '민주', '운동', '관심', '갖', '보이', '하', '진정', '가지', '폄훼', '발언', '정부', '여당', '인사', '엄정', '조치', '선행', '광주', '진심', '길', '말', '정신', '헌법', '수록', '반대', '발언', '국민', '힘', '김재원', '최고', '위원', '당원', '정지', '중징계', '받', '대표', '윤석열', '대통령', '공약', '민주당', '공약', '…
http://www.segye.com/content/html/2023/05/17/20230517522575.html	20230517	세계일보	대한간호협회 “이젠 대리처방, 대리수술, 채혈, 초음파 및 심전도 검사 거부”	['대한간호협회', '간협', '간호법', '통과', '제동', '걸리', '그간', '불법', '대리', '처방', '대리', '수술', '대리', '기록', '채혈', '초음파', '심전', '검사', '거부', '협회', '불법', '진료', '신고', '센터', '설치', '고발', '같', '행동', '경우', '병원', '진료', '상당', '차질', '예상', '오전', '김영경', '간협', '회장', '서울', '중구', '대한간호협회', '회관', '앞', '기자', '회견', '열', '같', '내용', '준법투쟁', '계획', '공개', '김', '회장', '임상', '병리', '보건', '의료', '직능', '면허', '업무', '의사', '지시', '거부', '간호사', '거부',…
https://www.joongang.co.kr/article/25163191	20230517	중앙일보	與 간호법 재의안 본회의 표결 땐 부결 당론으로 정했다""	['국민', '힘', '윤석열', '대통령', '재의', '요구', '거부', '행사', '간호법', '제정', '안', '국회', '본회의', '표결', '경우', '부결', '당론', '윤재옥', '원내대표', '이날', '오후', '국회', '의원', '총회', '직후', '기자', '만나', '대통령', '간호법', '재의', '요구', '민주당', '표결', '다면', '당론', '부결', '채택', '말', '대통령', '재의', '요구', '법안', '의결', '재적', '의원', '과반수', '출석', '출석', '의원', '이상', '찬성', '필요', '의석수', '더불', '민주당', '정의당', '야권', '성향', '소속', '의원', '끌', '국민', '힘', '반대', '가결'…
http://www.hani.co.kr/arti/society/health/1092160.html	20230517	한겨레	‘의사 불법지시 거부’ 준법 선언 정부는 되레 ‘법적 조처’ 엄포	['김영경', '회장', '비롯', '대한간호협회', '임원', '서울', '중구', '대한간호협회', '인근', '간호법', '거부', '관련', '입장', '발표', '기자', '회견', '하', '연합뉴스', '간호사', '윤석열', '대통령', '간호법', '재의', '요구', '거부', '행사', '반발', '의사', '대신', '하', '처방', '수술', '불법', '의료', '행위', '거부', '집단', '행동', '돌입', '대한간호협회', '간협', '서울', '중구', '간협', '서울', '연수원', '기자', '회견', '열', '오늘', '의사', '불법', '지시', '거부', '준법', '투쟁', '의료법', '규정', '간호사', '업무', '범위', '밖', '불법', '…
https://www.khan.co.kr/national/health-welfare/article/202305171615001	20230517	경향신문	‘준법투쟁’ 선언한 간호사들, 의료공백 생길까 병원들 “아직까진 조용”	['간호사', '윤석열', '대통령', '간호법', '거부', '행사', '반발', '준법투쟁', '예고', '간호사', '참여', '수준', '의료', '차질', '가능', '있', '단체', '행동', '진료', '지원', '인력', '간호사', '준법투쟁', '확실', '병원', '현장', '영향', '체감', '대한간호협회', '간협', '불법', '진료', '의사', '업무', '지시', '거부', '준법투쟁', '전개', '오늘', '간호사', '대리', '처방', '대리', '수술', '대리', '기록', '채혈', '초음파', '심전', '검사', '동맥혈', '채취', '항암제', '조제', '튜브', '튜브', '교환', '기관', '봉합', '수술', '수', '입력', '의사', '불…
http://www.segye.com/content/html/2023/05/17/20230517518148.html	20230517	세계일보	野 “거부권은 독선 독단 독주” 與 “불가피한 선택” 간호법 여진 계속	['여야', '윤석열', '대통령', '재의', '요구', '거부', '행사', '간호법', '제정', '안', '두', '공방', '이', '더불', '민주당', '간호법', '재투표', '나서', '방침', '국민', '힘', '당론', '부결', '민주당', '박광온', '원내대표', '이날', '국회', '확대', '간부', '회의', '민주당', '간호법', '국회', '재투표', '나서', '국민', '건강', '직결', '문제', '민주', '절차', '국회법', '추진', '박', '원내대표', '윤', '대통령', '거부', '행사', '독선', '독단', '독주', '말', '사회', '갈등', '증폭', '역할', '하', '시행령', '정치', '국회', '입법', '위협', '이제'…
https://www.khan.co.kr/politics/politics-general/article/202305171535001	20230517	경향신문	윤재옥 “민주당, 간호법 재표결 부치면 당론으로 부결”	['윤재옥', '국민', '힘', '원내대표', '윤석열', '대통령', '전날', '간호법', '제정', '안', '재의', '요구', '거부', '행사', '관련', '간호법', '재의', '요구', '더불', '민주당', '본회의', '표결', '부친', '다면', '당론', '부결', '하', '안', '채택', '윤', '원내대표', '이날', '오후', '국회', '의원', '총회', '직후', '기자', '같', '회의', '결과', '국회', '헌법', '법안', '재의', '요구', '있', '때', '재의', '부치', '재적', '의원', '과반', '출석', '출석', '의원', '이상', '찬성', '의결', '있', '민주당', '이날', '오전', '재투표', '의사', '상황'…
https://www.khan.co.kr/opinion/column/article/202305171510001	20230517	경향신문	‘백의의 천사’ 이름 뒤 처절한 싸움, 간호 노동자[플랫]	['기사', '일자', '경향신문', '여적', '티슈', '노동자', '간호사', '가공', '간호', '받', '사람', '안녕', '위하', '헌신', '매년', '호대', '학생', '임상', '실습', '나가', '전', '나이팅게일', '선서', '낭독', '플로렌스', '나이팅게일', '현대', '간호학', '창시자', '국제', '간호', '협의회', '생일', '국제', '간호사', '날', '제정', '간호사', '공', '기리', '기준', '간호사', '사망자', '제외', '임상', '간호사', '활동', '절반', '퇴사', '간호사', '부족', '호대', '정원', '현장', '간호사', '떠나', '병원', '떠나', '이유', '열악', '처우', '격무', '뽑', '티슈…
http://www.seoul.co.kr/news/newsView.php?id=20230517500122	20230517	서울신문	간호사 ‘준법투쟁’ 돌입 불법 진료 지시 거부에 ‘불법 만연’ 현장 혼란	['대통령', '간호법', '제정', '거부', '행사', '간호사', '단체', '행동', '돌입', '파업', '대신', '준법', '투쟁', '의사', '업무', '대행', '지시', '거부', '간호사', '업무', '그간', '불법', '지시', '간호사', '수술', '처방', '수술', '검사', '진료', '업무', '차질', '빚', '오전', '서울', '용산', '대통령', '집무실', '앞', '대한간호협회', '주최', '간호법', '공포', '촉구', '기자', '회견', '뒤', '참가자', '눈물', '흘리', '연합뉴스', '윤석열', '대통령', '간호법', '제정', '거부', '재의', '요구', '행사', '반발', '간호사', '간호사', '업무', '의료', '행위…
https://www.hankookilbo.com/News/Read/A2023051711590002261	20230517	한국일보	"채혈, 봉합 거부" 뿔난 간호사들, 오늘부터 준법투쟁	['윤석열', '대통령', '간호법', '거부', '행사', '반발', '간호사', '준법투쟁', '나서', '대리', '처방', '대리', '수술', '채혈', '봉합', '간호사', '업무', '범위', '넘어서', '의료', '행위', '거부', '간호사', '연차', '투쟁', '규탄', '집회', '열', '간호사', '협회', '이날', '서울', '중구', '간호협회', '회관', '기자', '회견', '열', '불법', '진료', '의사', '업무', '지시', '거부', '준법투쟁', '전개', '간호협회', '이날', '대리', '처방', '대리', '수술', '대리', '기록', '채혈', '초음파', '심전', '검사', '동맥혈', '채취', '항암제', '조제', '튜브', '교환…
http://www.segye.com/content/html/2023/05/17/20230517513168.html	20230517	세계일보	'수술실 간호사' 1만여명 준법투쟁에 의료현장 미칠 영향은	['간호법', '제정', '안', '윤석열', '대통령', '재의', '요구', '거부', '행사', '반대', '간호사', '준법투쟁', '선언', '의료', '현장', '차질', '발생', '우려', '대한간호협회', '간호', '협', '불법', '진료', '의사', '업무', '지시', '거부', '준법투쟁', '전개', '대리', '처방', '대리', '수술', '대리', '기록', '채혈', '초음파', '심전', '검사', '동맥혈', '채취', '항암제', '조제', '튜브', '튜브', '교환', '기관', '봉합', '수술', '수', '입력', '불법', '지시', '거부', '진료', '거부', '집단', '행동', '하', '대신', '그동안', '진료', '보조', '간호사', '…
http://www.segye.com/content/html/2023/05/17/20230517514237.html	20230517	세계일보	간호사들, 준법투쟁 돌입 “의사 불법지시 거부. 규탄대회도”	['윤석열', '대통령', '간호법', '제정', '안', '재의', '요구', '거부', '행사', '가운데', '대한간호협회', '간협', '대리', '처방', '수술', '의사', '불법', '의료', '행위', '지시', '거부', '간호사', '면허증', '반납', '운동', '벌이', '간협', '서울', '중구', '간협', '인근', '건물', '층', '기자', '회견', '열', '윤석열', '대통령', '공약', '간호법', '거부', '초유', '사태', '발생', '단체', '행동', '방향', '의사', '불법', '의료', '행위', '지시', '거부', '준법투쟁', '전개', '간호사', '면허증', '반납', '운동', '전개', '국민', '힘', '보건복지부', '국민'…
http://www.naeil.com/news_view/?id_art=461093	20230517	내일신문	[간호법 거부권 행사 후폭풍] 약속 파기한 윤대통령에게 책임 묻겠다""	['윤석렬', '대통령', '국무', '회의', '간호법', '거부', '행사', '간호법', '찬성', '단체', '규탄', '대한간호협회', '간호법', '제정', '추진', '국민운동', '본부', '간호법', '국본', '공동', '용산', '대통령실', '앞', '긴급', '기자', '회견', '열', '약속', '파', '윤', '대통령', '정치', '책임', '묻', '선기', '획단', '활동', '간호법', '파괴', '정치인', '관료', '단죄', '강조', '현장', '간담회', '진행', '피켓', '하', '간호사', '고려대', '안암', '병원', '간호사', '전국', '보건', '의료', '산업', '노동조합', '조합원', '오후', '조규홍', '보건복지부', '장관'…
http://www.naeil.com/news_view/?id_art=461006	20230517	내일신문	여야 발의한 간호법, '거부권'으로 무력화	['윤석열', '대통령', '직', '역간', '갈등', '이유', '간호법', '제정', '안', '거부', '행사', '직', '역간', '갈등', '골', '깊', '지적', '국민', '힘', '민주당', '입법', '독주', '비판', '민주당', '국민', '힘', '공약', '파', '대통령', '입법부', '무력', '지적', '민주당', '국민', '힘', '일부', '의원', '손', '잡', '국회', '보건', '복지', '위원회', '소위', '통과', '이후', '정부', '여당', '야당', '합의점', '찾', '적극', '협상', '나서', '본회의', '직', '회부', '이후', '뒤늦', '야당', '의사', '협회', '간호협회', '사이', '중재', '신뢰', '정…
http://www.naeil.com/news_view/?id_art=461013	20230517	내일신문	민주당 간호법 재표결 추진 "공약준수냐, 파기냐"	['더불', '민주당', '윤석열', '대통령', '거부', '행사', '간호법', '표결', '추진', '표결', '부결', '간호법', '제정', '총선', '대선', '여야', '공통', '공약', '윤석열', '정부', '여당', '공약', '파', '부각', '전략', '총선', '후', '간호법', '제정', '공동', '발의', '국민', '힘', '의원', '명단', '적극', '공개', '예정', '대한간호협회', '선기', '획단', '낙선', '운동', '시사', '발언', '이재명', '대표', '민주당', '이재명', '대표', '국회', '당', '사무실', '확대', '간부', '회의', '하', '연합뉴스', '한상균', '기자', '박광온', '민주당', '원내대표', '확대…
https://www.joongang.co.kr/article/25163115	20230517	중앙일보	"채혈 시키면 고발한다" 간협, 거부권 맞서 '준법투쟁' 돌입	['간호사', '간호법', '제정', '거부', '반발', '차원', '대리', '처방', '채혈', '불법', '의료', '행위', '거부', '준법', '투쟁', '돌입', '대한간호협회', '서울', '중구', '간협', '회관', '기자', '회견', '열', '같', '내용', '간호사', '단체', '행동', '방향', '발표', '김영경', '간협', '회장', '윤석열', '대통령', '자신', '공약', '간호법', '거부', '초유', '사태', '발생', '말', '되', '허위', '사실', '분별', '거부', '행사', '대통령', '책임', '자유', '없', '비판', '간협', '윤석열', '대통령', '거부', '행사', '직후', '이날', '심야', '마라톤', '회의'…
http://www.munhwa.com/news/view.html?no=2023051701071221293002	20230517	문화일보	간호사협, 준법투쟁 면허증반납 연차파업 결의	['간호법', '폐기', '수순', '강력', '반발', '광화', '문서', '총궐기', '대회', '간호법', '제정', '안', '폐기', '수순', '밟', '되', '강', '반발', '간호사', '준법', '투쟁', '부분', '연차', '파업', '단체', '행동', '보건복지부', '간호사', '처우', '개선', '의지', '강조', '간호', '업계', '설득', '간호사', '단체', '행동', '돌입', '의료', '현장', '혼란', '불가피', '대한간호협회', '간협', '이날', '오전', '서울', '중구', '쌍림동', '간협', '회관', '앞', '단', '식장', '기자', '회견', '열', '간호법', '거부', '행사', '정치', '책임', '물', '더불', …
https://news.kmib.co.kr/article/view.asp?arcid=0018270225&code=61211311&cp=kd	20230517	국민일보	간호협회, “간호사 면허 반납 등 준법투쟁 돌입”	['김영경', '대한간호협회', '회장', '서울', '중구', '대한간호협회', '서울', '연수원', '강당', '기자', '회견', '열', '정부', '간호법', '거부', '행사', '관련', '향후', '대응', '방향', '발표', '하', '대한간호협회', '이날', '불법', '진료', '의사', '업무', '지시', '거부', '준법투쟁', '간호사', '면허증', '반납', '운동', '오', '간호사', '거부', '국민', '규탄', '대회', '개최', '부패', '정치', '관료', '척결', '선기', '획단', '출범', '대응', '권현', '기자', '국민', '일보', '무단', '전재', '수집', '배포', '금지', '보']
https://www.chosun.com/national/welfare-medical/2023/05/17/RWW6MOD34FHOVA4XDJRLKD56CQ/?utm_source=bigkinds&utm_medium=original&utm_campaign=news	20230517	조선일보	간호협회 “봉합 등 의사 불법업무지시 거부... 면허증도 반납”	['간호사', '윤석열', '대통령', '간호법', '제정', '거부', '행사', '반발', '면허증', '반납', '병원', '관행', '시행', '불법', '업무', '지시', '거부', '대한간호협회', '간호협회', '회관', '기자', '회견', '열', '오늘', '간호사', '대리', '처방', '대리', '수술', '채혈', '초음파', '심전', '검사', '동맥혈', '채취', '항암제', '조제', '기관', '봉합', '수술', '수', '입력', '의사', '불법', '지시', '거부', '간호협회', '간호사', '거부', '불법', '업무', '리스트', '의료', '기관', '배포', '불법', '진료', '신고', '센터', '설치', '현장', '실', '사단', '별도'…
https://www.donga.com/news/Society/article/all/20230517/119334871/2	20230517	동아일보	간호협회 “간호사 면허증 반납운동 의사 불법지시 거부할 것”	['대한간호협회', '간협', '오늘', '달', '전국', '간호사', '면허증', '보건복지부', '반납', '간협', '오', '광화문', '규탄', '대회', '개최', '간협', '이날', '오전', '서울', '용산', '대통령실', '앞', '향후', '대응', '방향', '발표', '기자', '회견', '열', '같', '내용', '전하', '간호사', '준법투쟁', '전개', '임상', '병리', '보건', '의료', '직능', '면허', '업무', '의사', '지시', '거부', '그러', '면허', '반납', '하', '그날', '간호사', '광화문', '집결', '허위', '사실', '부당', '공권력', '행사', '보건복지부', '장차관', '고발', '파면', '요구', '오',…
http://www.seoul.co.kr/news/newsView.php?id=20230517500064	20230517	서울신문	간호사들 “오늘부터 대리처방 초음파 등 의사 불법지시 거부 면허 반납”	['대리', '처방', '수술', '기록', '초음파', '심전', '검사', '동맥혈', '채취', '항암제', '조제', '비위', '관기', '관절', '개관', '교환', '기관', '관봉', '합수', '술', '수', '입력', '각종', '의사', '불법', '지시', '거부', '면허', '반납', '대한간호협회', '입장', '발표', '기자', '회견', '김영경', '회장', '비롯', '대한간호협회', '임원', '서울', '중구', '대한간호협회', '인근', '간호법', '거부', '관련', '입장', '발표', '기자', '회견', '하', '연합뉴스', '간호법', '거부', '행사', '후폭풍', '간호협회', '준법투쟁', '돌입', '윤석열', '대통령', '간호법', '…
http://www.segye.com/content/html/2023/05/17/20230517511742.html	20230517	세계일보	간호사들, '간호법 거부권' 규탄 단체행동 돌입	['간호사', '윤석열', '대통령', '간호법', '제정', '거부', '재의', '요구', '행사', '규탄', '단체', '행동', '돌입', '선언', '대한간호협회', '오전', '간호협회', '관', '기자', '회견', '열', '말', '되', '허위', '사실', '분별', '거부', '행사', '대통령', '책임', '자유', '없', '간호협회', '간호사', '단체', '행동', '돌입', '간호협회', '단체', '행동', '일환', '준법투쟁', '전개', '예정', '준법투쟁', '불법', '진료', '의사', '업무', '지시', '거부', '임상', '병리', '보건', '의료', '직능', '면허', '업무', '의사', '지시', '거부', '간호협회', '설명', '당장…
http://www.segye.com/content/html/2023/05/17/20230517511027.html	20230517	세계일보	'간호법 거부' 의료공백 우려 여전 복지부 대책회의	['간호법', '제정', '안', '윤석열', '대통령', '거부', '행사', '이후', '간호사', '단체', '집단', '행동', '가능', '높', '복지', '부가', '의료', '공백', '대책', '논의', '박민수', '보건복지부', '차관', '오전', '긴급', '상황', '점검', '회의', '열', '진료', '공백', '발생', '방지', '방안', '점검', '이날', '회의', '정부', '보건', '의료', '지속', '대화', '소통', '응급', '상황', '대비', '비상', '대응', '체계', '점검', '진료', '공백', '국민', '불편', '발생', '노력', '박', '차관', '진료', '공백', '발생', '국민', '어려움', '겪', '일', '없', …
https://www.khan.co.kr/national/health-welfare/article/202305171104011	20230517	경향신문	간호협회 “오늘부터 대리처방 수술 거부 면허증 반납하겠다”	['간호사', '윤석열', '대통령', '간호법', '거부', '행사', '반발', '간호사', '준법투쟁', '면허증', '반납', '단체', '행동', '나서', '오', '연차', '내', '서울', '광화문', '일대', '규탄', '대회', '예정', '대한간호협회', '간협', '오전', '서울', '중구', '태', '광산업', '강당', '기자', '회견', '열', '간호사', '단체', '행동', '방향', '발표', '김영경', '간협', '회장', '간호사', '준법투쟁', '전개', '임상', '병리', '보건', '의료', '직능', '면허', '업무', '의사', '지시', '거부', '진료', '지원', '인력', '대학', '병원', '전공의', '수술', '시술', '보조'…
https://www.khan.co.kr/politics/politics-general/article/202305171034001	20230517	경향신문	여당의 간호법 후폭풍 대응전략, ‘간호사와 간호조무사 갈라치기’	['이철규', '국민', '힘', '사무총장', '윤석열', '대통령', '간호법', '제정', '공약', '파기', '비판', '관련', '야당', '통과', '간호법', '윤', '대통령', '약속', '간호법', '다르', '해명', '정상', '생각', '간호사', '권익', '신장', '약자', '간호조무사', '고등', '교육', '받', '있', '기회', '박탈', '약속', '있', '반박', '간호사', '간호조무사', '갈라치기', '거부', '행사', '비판', '여론', '불식', '풀이', '간호법', '간호조무사', '고등', '교육', '박탈', '주장', '사실', '다르', '비판', '총장', '이날', '라디오', '출연', '대통령', '후보', '시절', '간호협회'…
https://www.donga.com/news/Politics/article/all/20230517/119332100/2	20230517	동아일보	野, 尹 간호법 거부권에 “본인 공약 거부한 최초 대통령” 연일 비판	['윤석열', '대통령', '재의', '요구', '거부', '행사', '간호법', '제정', '안', '두', '야당', '본인', '공약', '거부', '최초', '대통령', '코미디', '사기', '비판', '이', '김성주', '정책', '위', '수석', '부의장', '오전', '라디오', '최경영', '최강', '시사', '출연', '윤', '대통령', '후보', '시절', '약속', '여당', '발', '법안', '반대', '거부', '행사', '상상', '없', '말', '김', '수석', '부의장', '국회', '통과', '다음', '간호법', '간호', '사법', '하', '주장', '자체', '자신', '발의', '논의', '참여', '합의', '내용', '하', '코미디', '사기', …
http://www.hani.co.kr/arti/politics/bluehouse/1092065.html	20230517	한겨레	갈등 조정 ‘나 몰라라’ 하더니 간호법 ‘입법권-거부권’ 또 충돌	['윤석열', '대통령', '서울', '용산', '대통령실', '청사', '국무회의', '머리', '발언', '하', '연합뉴스', '윤석열', '대통령', '재의', '요구', '거부', '지역', '간호', '간호사', '처우', '개선', '내용', '간호법', '제정', '안', '행사', '정부', '여당', '거대', '야당', '정면', '충돌', '더불', '민주당', '대통령', '입법', '거부', '상대', '벼랑', '끝', '몰아붙이', '무기', '쓰', '정작', '해당', '법안', '영향', '받', '피해', '대책', '손', '놓', '갈등', '키우', '행태', '양곡', '관리법', '재의', '요구', '재현', '모양새', '간호법', '재의', '요구', '행…
http://www.segye.com/content/html/2023/05/16/20230516525096.html	20230517	세계일보	간협 정치적 책임 물을 것" 의료연대 "환영" 갈라진 의료계"	['더불', '민주당', '입법', '독주', '일방', '처리', '간호법', '제정', '안', '윤석열', '대통령', '재의', '요구', '거부', '행사', '가로막히', '해당', '법안', '의료', '갈등', '증폭', '국회', '수석', '차지', '거대', '야당', '무리', '입법', '간호법', '제정', '찬성', '간호사', '반대', '의사', '간호조무사', '의료', '직역', '갈등', '폭발', '갈등', '조정', '정치', '되', '사회', '분란', '조장', '국민', '건강', '위협', '지적', '직역', '충분', '조율', '일방', '추진', '같', '입법', '내년', '총선', '앞두', '표', '셈법', '기반', '야권', '갈라치기',…
http://www.segye.com/content/html/2023/05/16/20230516524986.html	20230517	세계일보	밀어붙이고 거부하고 대통령 野 충돌 악순환 '정치'가 안 보인다	['윤석열', '대통령', '양곡', '관리법', '간호법', '재의', '요구', '거부', '행사', '정국', '얼어붙', '봉투', '법', '노동조합법', '개정안', '방송법', '개정안', '여야', '첨예', '대립', '법안', '대기', '상황', '양측', '양보', '맞서', '대통령', '야당', '갈등', '반복', '우려', '윤', '대통령', '국무회의', '간호법', '제정', '거부', '심의', '의결', '간호법', '유관', '직역', '과도', '갈등', '불러일으키', '국민', '불안', '야기', '이유', '윤', '대통령', '거부', '행사', '취임', '후', '지난달', '양곡', '관리법', '개정안', '이후', '대통령', '거부', '행사',…
http://www.segye.com/content/html/2023/05/16/20230516518930.html	20230517	세계일보	총선 앞둔 여야 또 ‘포퓰리즘病’ 재정준칙 법제화 서둘러야 [세상을 보는 창]	['태국', '총선', '정당', '선심성', '공약', '쏟', '지지율', '야당', '프아', '타이', '경기', '부양', '이상', '국민', '디지털', '화폐', '지급', '약속', '프아', '타이', '당', '제시', '정책', '필요', '재원', '넘', '진보', '정당', '전진', '들어가', '정책', '내놓', '군부', '정당', '팔', '소요', '정책', '발표', '내년', '총선', '앞', '다가오', '정치', '선심성', '공약', '경쟁', '벌어지', '포퓰리즘', '정책', '법안', '봇물', '선거', '때', '되', '나타나', '포퓰리즘', '병', '도지', '평소', '죽', '살', '싸우', '여야', '포퓰리즘', '정책', '선심'…
http://www.segye.com/content/html/2023/05/16/20230516515939.html	20230517	세계일보	與 “불가피한 선택” vs 野 “국민을 거부한 것”	['윤석열', '대통령', '야당', '주도', '국회', '통과', '간호법', '제정', '안', '재의', '요구', '윤', '대통령', '취임', '후', '행사', '재의', '요구', '거부', '대통령실', '대변인', '이날', '오후', '언론', '공지', '윤', '대통령', '낮', '간호법', '의요', '구안', '재가', '지난달', '양곡', '관리법', '개정안', '이', '법률안', '거부', '행사', '윤', '대통령', '이날', '오전', '용산', '대통령실', '국무', '회의', '주재', '간호', '법안', '유관', '직역', '과도', '갈등', '불러일으키', '간호', '업무', '의료', '기관', '국민', '건강', '불안감', '초래', '…
https://www.joongang.co.kr/article/25163064	20230517	중앙일보	한덕수 "산업 차관 교체, 정부 더 빨리 변하라는 尹의 경고" [단독 인터뷰]	['지난해', '대통령', '당선인', '신분', '윤석열', '대통령', '한덕수', '국무총리', '총리', '후보자', '지명', '실력', '전문', '인정받', '국정', '핵심', '보직', '역임', '소개', '정권', '교체', '노무현', '정부', '마지막', '국무총리', '등용', '윤', '대통령', '파격', '진보', '보수', '정부', '아우르', '발탁', '총리', '저력', '드러내', '장면', '취임', '맞', '총리', '인터뷰', '최근', '관계', '언급', '시작', '총리', '윤석열', '정부', '최대', '성과', '동맹', '재건', '관계', '복원', '이날', '공개', '홍석현', '중앙', '홀딩스', '회장', '기시다', '후미오',…
https://www.joongang.co.kr/article/25163060	20230517	중앙일보	수술 상당수 못한다" 간호사 파업도 아닌 '준법투쟁'인데 왜"	['윤석열', '대통령', '간호법', '거부', '재의', '요구', '행사', '간호사', '투쟁', '방식', '수위', '눈길', '집중', '대통령', '거부', '행사', '의사', '협회', '의협', '단체', '주도', '총파업', '보류', '총파업', '대학', '병원', '전공의', '참여', '경우', '의료', '공백', '극심', '우려', '있', '당장', '상황', '피하', '간호사', '집단', '행동', '예고', '혼란', '지속', '가능', '크', '대한간호협회', '간협', '국무', '회의', '직후', '서울', '용산', '대통령', '집무실', '앞', '기자', '회견', '간호법', '제정', '투쟁', '끝', '멈추', '선언', '간협', '입…
https://www.joongang.co.kr/article/25163052	20230517	중앙일보	극단의 여야, 아마추어 복지부 또 '의료정치' 민낯만 드러났다 [VIEW]	['간호법', '갈등', '결국', '거부', '행사', '치달', '양곡', '관리법', '개정안', '국회', '표결', '곡법', '폐기', '가능', '크', '국민', '힘', '중재', '법안', '만들', '민주당', '간호협회', '미지수', '거부', '정국', '두', '여야', '상대방', '책임', '미루', '여념', '없', '극단', '치달', '한국', '의료', '정치', '이번', '재현', '정치', '타협', '정치', '포기', '정부', '간호', '소통', '모습', '보이', '간호법', '조', '조항', '의료법', '간호사', '간호조무사', '면허', '자격', '업무', '범위', '결격', '사유', '조항', '간호사', '지원', '관련', '국가'…
https://www.hankookilbo.com/News/Read/A2023051615170003633	20230517	한국일보	[사설]?대통령의 잇단 거부권 정치... 언제까지 협치 없이 갈 건가	['윤석열', '대통령', '결국', '간호법', '제정', '안', '법률안', '거부', '재의', '요구', '행사', '진영', '가리', '갈등', '중재', '요구', '양쪽', '이해', '첨예', '맞붙', '사안', '일방', '손', '지난달', '양곡', '관리법', '거부', '행사', '정국', '극단', '대치', '치닫', '걱정', '윤', '대통령', '간호', '법안', '유관', '직역', '과도', '갈등', '불러일으키', '거부', '행사', '배경', '직능', '프레임', '사안', '지나치', '의사', '의료', '연대', '이익', '대변', '비판', '피하', '어렵', '간호협회', '준법투쟁', '단체', '행동', '논의', '들어가', '이번', …
https://news.kmib.co.kr/article/view.asp?arcid=0924302372	20230517	국민일보	박광온 “尹, 국민과 맞서는 길 택해” 의원 수 부족 재의결 사실상 불가능	['박광온', '더불', '민주당', '원내대표', '윤석열', '대통령', '간호법', '제정', '안', '재의', '요구', '거부', '행사', '윤', '대통령', '국민', '맞서', '길', '강력', '비판', '박', '원내대표', '간호법', '윤', '대통령', '대선', '공약', '국민', '힘', '총선', '공약', '간호법', '거부', '행사', '국민', '거부', '국회', '재투표', '방침', '민주당', '간호법', '재투표', '하', '윤석열', '정부', '강', '싸우', '강성', '지지층', '간호사', '단체', '표', '의식', '해석', '민주당', '지도부', '고위', '관계자', '대통령', '거부', '행사', '예고', '수순', '갖', …
https://news.kmib.co.kr/article/view.asp?arcid=0924302319	20230517	국민일보	성난 간호협 “정치적 책임 묻겠다” 준법투쟁 나설 듯	['간호법', '거부', '행사', '후폭풍', '거세', '간호사', '단체', '내년', '총선', '연계', '투쟁', '방식', '가능', '거론', '정치', '책임', '묻', '반발', '보건복지부', '간호사', '처우', '개선', '의지', '강조', '간호', '업계', '달래', '간호사', '단체', '사상', '초유', '단체', '행동', '예고', '상태', '의료', '현장', '혼란', '우려', '높', '대한간호협회', '윤석열', '대통령', '간호법', '의요', '구안', '최종', '재가', '용산', '대통령실', '앞', '규탄', '기자', '회견', '열', '김영경', '간호협회', '장은', '윤', '대통령', '간호법', '제정', '약속', '증거…
https://news.kmib.co.kr/article/view.asp?arcid=0924302311	20230517	국민일보	[사설] 간호법 결국 거부권, 여야 원래 취지 살린 수정안 도출하라	['윤석열', '대통령', '간호법', '제정', '안', '법률안', '거부', '재의', '요구', '행사', '법안', '의사', '간호사', '직역', '갈등', '키우', '간호', '업무', '의료', '기관', '국민', '건강', '불안감', '초래', '이유', '대통령', '거부', '행사', '간호법', '제정', '안', '국회', '지난달', '더불', '민주당', '주도', '법안', '국회', '본회의', '통과', '여야', '의석', '수', '고려', '법안', '폐기', '가능', '크', '정치', '기존', '입장', '고수', '시대', '흐름', '맞', '간호', '돌', '봄', '취지', '수정안', '도출', '힘', '보건복지부', '대통령', '거부', …
https://www.chosun.com/politics/assembly/2023/05/17/MRHQWNTHGZEW7K4SLSWAIYFG24/?utm_source=bigkinds&utm_medium=original&utm_campaign=news	20230517	조선일보	간호법도 양곡법처럼 ‘본회의 표결→부결’ 수순 밟을 듯	['윤석열', '대통령', '간호법', '재의', '요구', '거부', '행사', '간호법', '양곡', '관리법', '본회', '표결', '부결', '수순', '밟', '전망', '국민', '힘', '더불', '민주당', '중재', '안', '제시', '민주당', '받아들이', '양측', '이견', '여전', '극', '합의', '가능', '없', '국민', '힘', '민주당', '주도', '강행', '처리', '기존', '간호법', '제정', '안', '간호법', '명칭', '간호', '사법', '바꾸', '간호조무사', '자격', '고졸', '제한', '조항', '내용', '중재', '안', '민주당', '제시', '민주당', '여당', '중재', '안', '거부', '자', '고치', '타협', '…
https://www.donga.com/news/Society/article/all/20230517/119327756/1	20230517	동아일보	간협 “수술 보조업무 중단할수도” 오늘부터 집단행동 예고	['의료', '현장', '차질', '환자', '불편', '우려', '의사', '의료', '연대', '파업', '유보', '전문가', '업무', '범위', '조정', '공론', '필요', '윤석열', '대통령', '국무', '회의', '간호법', '거부', '행사', '간호사', '단체', '크', '반발', '대한간호협회', '간협', '간호법', '국회', '의결', '요청', '한편', '총선', '기', '획단', '구성', '정치', '책임', '묻', '윤', '대통령', '유관', '직역', '과도', '갈등', '불러일으키', '간호법', '거부', '행사', '배경', '설명', '보건', '의료', '직역', '갈등', '라운드', '접어드', '모양새', '간협', '의사', '역할', …
http://www.seoul.co.kr/news/newsView.php?id=20230517027005	20230517	서울신문	[사설] 의료공백 최소화하고 끝까지 간호법 중재 노력을	['대통령', '간호법', '거부', '행사', '눈물', '흘리', '간호사', '오전', '서울', '용산', '대통령', '집무실', '앞', '대한간호협회', '주최', '간호법', '공포', '촉구', '기자', '회견', '뒤', '참가자', '눈물', '흘리', '이날', '윤석열', '대통령', '간호법', '제정', '안', '재의', '요구', '거부', '행사', '연합뉴스', '지난달', '더불', '민주당', '입법', '강행', '간호법', '제정', '안', '윤석열', '대통령', '재의', '요구', '법안', '공포', '거부', '윤', '대통령', '법률안', '거부', '행사', '지난달', '양곡', '관리법', '취임', '이후', '윤', '대통령', '유관', …
http://www.seoul.co.kr/news/newsView.php?id=20230517005006	20230517	서울신문	尹, 국민 앞세워 巨野독주에 견제구 李 “공약 파기 사죄해야”	['간호법', '거부', '행사', '배경', '간호사', '처우', '개선', '법', '취지', '공감', '직역', '형평', '논란', '재의', '가닥', '양곡', '법', '국회', '폐기', '수순', '의료', '갈라치', '당연', '선택', '윤석열', '대통령', '용산', '대통령실', '청사', '국무', '회의', '주재', '윤', '대통령', '이날', '간호법', '제정', '안', '간호법', '재의', '요구', '거부', '재가', '간호법', '국회', '넘어오', '연합뉴스', '윤석열', '대통령', '국무', '회의', '간호법', '제정', '안', '재의', '요구', '거부', '행사', '이유', '국민', '건강', '하', '해당', '법안', '직역…
http://www.seoul.co.kr/news/newsView.php?id=20230517005004	20230517	서울신문	기존 의료법 ‘재탕’ 지역사회 단독 개원 주장은 무리	['간호법', '쟁점', '향방', '조문', '내용', '직', '역간', '독립', '법', '추진', '행정', '혼란', '보건', '의료', '단체', '정부', '의사', '편들', '호협', '전면', '파업', '대신', '준법투쟁', '대한간호협회', '대표단', '서울', '중구', '대한간호협회', '회관', '앞', '간호법', '공포', '촉구', '단식', '농성', '이', '대한간호협회', '간호법', '조속', '공포', '촉구', '무기', '단식', '연합뉴스', '윤석열', '대통령', '의료', '직역', '갈등', '이유', '간호법', '제정', '안', '거부', '재의', '요구', '행사', '의료', '갈등', '깊', '모양새', '대한간호협회', '업무'…
http://www.seoul.co.kr/news/newsView.php?id=20230517001005	20230517	서울신문	尹, 간호법에 ‘2호 거부권’ “직역 갈등 국민 건강 불안”	['조규홍', '장관', '간호사', '처우', '개선', '강력', '반발', '재투표', '방침', '윤석열', '대통령', '서울', '용산', '대통령실', '청사', '국무회의', '발언', '연합뉴스', '윤석열', '얼굴', '대통령', '간호법', '제정', '안', '법률안', '거부', '재의', '요구', '행사', '지난달', '양곡', '관리법', '개정안', '야권', '주도', '통과', '법안', '연달', '거부', '야권', '거세', '반발', '정국', '경색', '심화', '전망', '대통령실', '따르', '윤', '대통령', '이날', '오전', '용산', '대통령실', '국무', '회의', '주재', '간호법', '의요', '구안', '심의', '뒤', '정오',…
https://www.joongang.co.kr/article/25163040	20230517	중앙일보	[김승현의 시선] 병든 약속의 시대	['약', '효과', '약속', '신뢰', '공익', '광고', '같', '제약', '회사', '카피', '귀', '마음', '속', '아이유', '삼단', '고음', '같', '삼단', '공감', '그렇', '그렇', '사람', '효과', '있', '약', '약효', '환자', '하', '약속', '약속', '신뢰', '약', '사', '당연', '양념', '없', '광고', '뭉클', '전', '드라마', '허준', '듬직', '배우', '내레이션', '첨단', '센스', '무장', '광고', '단순', '울림', '있', '캐치', '약속', '실망', '소비자', '타깃', '삼', '간호법', '국민', '약속', '간호사', '단체', '약속', '감동', '윤석열', '정부', '지나', '약…
https://www.joongang.co.kr/article/25163023	20230517	중앙일보	[사설] 국회로 돌아온 간호법, 여야 대타협으로 파국 막아야	['윤석열', '대통령', '국무', '회의', '야당', '주도', '통과', '간호법', '제정', '안', '재의', '요구', '지난달', '양곡', '관리법', '집권', '거부', '행사', '의료', '직역', '첨예', '갈등', '의료', '대란', '우려', '빚', '간호법', '제정', '논란', '원점', '공', '국회', '실타래', '풀', '쉽', '간호사', '협회', '거부', '행사', '반발', '단체', '행동', '예고', '광화문', '집회', '동원', '세', '과시', '간호사', '협회', '면허증', '반납', '간호', '업무', '의료', '활동', '하', '태업', '반대', '운동', '이', '계획', '의사', '협회', '금고', '이상',…
https://www.joongang.co.kr/article/25162980	20230517	중앙일보	윤 대통령, 간호법 거부권 행사 “국회 숙의 아쉽다”	['윤석열', '대통령', '간호법', '제정', '안', '법률안', '재의', '요구', '거부', '행사', '지난달', '양곡', '관리법', '이', '거부', '행사', '윤', '대통령', '곡법', '전형', '포퓰리즘', '법안', '강', '비판', '이날', '간호법', '국회', '충분', '숙의', '아쉽', '여야', '타협', '요청', '윤', '대통령', '이날', '오전', '용산', '대통령실', '국무', '회의', '주재', '간호법', '제정', '의요', '구안', '심의', '의결', '회의', '직후', '낮', '재가', '지난달', '더불', '민주당', '야권', '간호법', '국회', '본회의', '강행', '처리', '윤', '대통령', '국무', '회…
https://www.donga.com/news/Opinion/article/all/20230516/119327197/1	20230517	동아일보	[사설]尹, 결국 간호법 거부권 갈등 악순환 끊어낼 해법 내놔야	['윤석열', '대통령', '더불', '민주당', '주도', '국회', '본회의', '통과', '간호법', '제정', '안', '재의', '요구', '거부', '행사', '정부', '들', '양곡', '관리법', '개정안', '거부', '행사', '윤', '대통령', '간호법', '직역', '과도', '갈등', '직역', '협의', '국회', '숙의', '과정', '갈등', '해소', '거부', '행사', '반발', '간호협회', '집단', '행동', '태세', '간호법', '사회', '갈등', '전망', '의료법', '독립', '별도', '간호법', '제정', '간호', '숙원', '간호조무사', '보건', '의료인', '간호사', '별도', '법', '대우', '반발', '간호', '간호법', '제정'…
https://www.hankookilbo.com/News/Read/A2023051610510001814	20230517	한국일보	시대변화에 비춰본 간호법 파열음 [한국의 창(窓)]	['간호법', '공방', '첨예', '법안', '국회', '통과', '대립', '계속', '여당', '건의', '대통령', '거부', '행사', '간호협회', '거부', '행사', '전', '전체', '간호사', '집단', '행동', '경고', '입법', '과정', '논란', '내용', '간호사', '업무', '범위', '최종', '통과', '법안', '업무', '범위', '기존', '달라지', '갈등', '고조', '이유', '법제', '자체', '문제', '법', '의사', '간호사', '간호사', '간호조무사', '직역', '관계', '변화', '만드', '계기', '있', '법', '만들', '개정', '거치', '간호사', '업무', '범위', '있', '남', '의문', '있', '법안', '하…
http://www.segye.com/content/html/2023/05/16/20230516521002.html	20230516	세계일보	[사설] 尹 간호법 거부권 행사, 의료계 한발씩 양보해 합의안 찾길	['윤석열', '대통령', '더불', '민주당', '강행', '처리', '간호법', '제정', '안', '재의', '국회', '요구', '윤정부', '들', '지난달', '양곡', '관리법', '개정안', '거부', '행사', '윤', '대통령', '간호법', '유관', '직역', '과도', '갈등', '불러일으키', '국민', '불안감', '초래', '직역', '협의', '국회', '숙의', '해소', '아쉽', '의료', '의사', '간호사', '한의사', '치과의사', '간호조무사', '반목', '갈등', '빚', '상황', '거부', '행사', '불가피', '선택', '공', '국회', '여야', '갈등', '조정', '역할', '포기', '탓', '공방', '벌이', '개탄스럽', '민주당', '…
http://www.seoul.co.kr/news/newsView.php?id=20230516500234	20230516	서울신문	눈물 흘리는 간호사 [서울포토]	['서울', '용산', '대통령', '집무실', '앞', '대한간호협회', '주최', '간호법', '공포', '촉구', '기자', '회견', '후', '간호사', '눈물', '흘리', '홍윤기', '기자', '서울', '용산', '대통령', '집무실', '앞', '대한간호협회', '주최', '간호법', '공포', '촉구', '기자', '회견', '후', '간호사', '눈물', '흘리', '한편', '이날', '윤석열', '대통령', '간호법', '제정', '안', '거부', '행사', '홍윤기', '기자']
http://www.segye.com/content/html/2023/05/16/20230516520476.html	20230516	세계일보	의료연대 “尹, 간호법 거부 환영. 총파업 유보”	['윤석열', '대통령', '간호법', '제정', '안', '재의', '요구', '거부', '행사', '의사', '협회', '의협', '간호법', '반발', '보건', '의료', '단체', '오', '예고', '연대', '총파업', '유보', '보건', '의료', '단체', '구성', '보건', '복지', '의료', '연대', '서울', '용산', '대한의사협회', '회관', '천막', '농성', '장', '앞', '긴급', '기자', '회견', '열', '윤', '대통령', '국무', '회의', '의결', '간호법', '제정', '안', '국회', '재의', '요구', '결정', '환영', '그러', '의사', '허취', '소법', '의료법', '개정안', '경우', '거부', '행사', '아쉽', '계…
http://www.segye.com/content/html/2023/05/16/20230516515946.html	20230516	세계일보	간협 “약속 파기한 尹. 총선기획단 통해 표로 단죄하겠다”	['윤석열', '대통령', '간호법', '제정', '안', '재의', '요구', '거부', '행사', '간호협회', '간협', '선기', '획단', '출범', '정치', '영향력', '행사', '국회', '간호법', '재의', '요구', '반발', '간협', '사회', '시민', '단체', '구성', '간호법', '제정', '추진', '국민운동', '본부', '간호법', '국본', '서울', '용산', '대통령실', '앞', '긴급', '기자', '회견', '갖', '윤', '대통령', '간호법', '제정', '거부', '행사', '규탄', '윤석열', '대통령', '국무회의', '간호법', '거부', '수용', '간호법', '제정', '약속', '공약', '파기', '약속', '파', '윤', '대통령'…
https://www.khan.co.kr/national/health-welfare/article/202305162122005	20230516	경향신문	의료연대 “환영” ‘면허취소법’ 빠져 반발	['대한의사협회', '의협', '간호조무사', '협회', '간협', '단체', '보건', '복지', '의료', '연대', '의료', '연대', '대통령', '재의', '요구', '행사', '환영', '의료법', '개정안', '개정', '운동', '벌이', '의료법', '개정안', '의료', '행위', '발생', '업무상', '과실', '사상', '제외', '범죄', '금고', '이상', '실형', '선고', '받', '집행', '끝나', '집행', '받', '확정', '후', '지나', '사람', '의료인', '없', '하', '내용', '담', '범죄', '결격', '사유', '확대', '윤석열', '대통령', '이날', '의료법', '개정안', '거부', '행사', '의료', '연대', '아쉬움', '…
https://www.khan.co.kr/national/health-welfare/article/202305162119005	20230516	경향신문	간호법 거부권 Q&A 법안 주요 내용은? 타 직역 반대 이유는? 중재 왜 안 통했나?	['법안', '주요', '내용', '업무', '범위', '처우', '환자', '체감', '변화', '없', '직역', '반대', '이유', '간호사', '기관', '독자', '의료', '행위', '주장', '중재', '당정', '상임위', '통과', '후', '간', '손', '놓', '북', '지난달', '국회', '본회의', '더불', '민주당', '주도', '통과', '간호법', '두', '간호사', '의사', '간호조무사', '보건', '의료', '직역', '사이', '찬반', '대립', '극심', '윤석열', '대통령', '간호법', '제정', '안', '재의', '요구', '거부', '행사', '간호법', '논란', '갈등', '배경', '일문일답', '정리', '윤', '대통령', '거부', …
https://www.khan.co.kr/national/health-welfare/article/202305162109005	20230516	경향신문	윤 대통령, 또 거부권 간호법, 다시 국회로	['윤석열', '대통령', '간호법', '제정', '안', '거부', '행사', '간호법', '국회', '표결', '표결', '야당', '주도', '의결', '부결', '후', '폐기', '가능', '크', '간호사', '단체', '진료', '지원', '인력', '간호사', '준법투쟁', '단체', '행동', '방식', '수위', '고심', '총파업', '예고', '의사', '간호조무사', '단체', '파업', '국회', '의결', '유보', '윤', '대통령', '용산', '대통령실', '국무', '회의', '주재', '간호법', '제정', '의요', '구안', '심의', '의결', '회의', '직후', '낮', '의요', '구안', '재가', '윤', '대통령', '국무', '회의', '발언', '이번…
https://www.khan.co.kr/opinion/editorial/article/202305162040015	20230516	경향신문	[사설] 사과 없이 간호법 거부한 대통령, 2년차 일방 국정 예고인가	['윤석열', '대통령', '간호사', '근무', '환경', '처우', '개선', '간호법', '제정', '안', '거부', '행사', '간호법', '제정', '안', '지난달', '더불', '민주당', '주도', '국회', '통과', '윤', '대통령', '거부', '행사', '지난달', '양곡', '관리법', '개정안', '집권', '차', '야당', '국정', '파트너', '인정', '일방', '독주', '우려', '윤', '대통령', '이날', '국무', '회의', '거부', '행사', '이유', '간호', '법안', '유관', '직역', '과도', '갈등', '일으키', '간호', '업무', '의료', '기관', '국민', '건강', '불안감', '초래', '말', '사회', '갈등', '불안감'…
http://www.segye.com/content/html/2023/05/16/20230516522810.html	20230516	세계일보	대통령실 간호법 굉장히 심각 간호사 요구에 귀 막은 것 아냐""	['대통령실', '윤석열', '대통령', '간호법', '제정', '재의', '요구', '관련', '국민', '건강', '안전', '원칙', '위배', '심각', '생각', '대통령실', '명확', '입장', '대통령실', '핵심', '관계자', '이날', '오후', '브리핑', '중요', '생각', '국민', '건강', '생명', '말', '간호법', '시행', '때', '의료법', '의료', '체계', '자체', '흔들리', '안정', '변화', '중요', '생각', '간호사', '요구', '귀', '막', '강조', '정부', '여당', '의료법', '체계', '조금', '변화', '필요', '인식', '의료법', '체계', '손질', '여야', '협상', '시작', '기대', '말', '관계자', '…
http://www.segye.com/content/html/2023/05/16/20230516523993.html	20230516	세계일보	尹 간호법 거부권 이재명 “공약 파기, 사죄해야” 간호협회 “정치적 책임 묻겠다”	['윤석열', '대통령', '국회', '본회의', '통과', '간호법', '제정', '거부', '재의', '요구', '행사', '간호법', '제정', '안', '윤', '대통령', '후보', '시절', '공약', '사실', '공약', '파', '주장', '이재명', '더불', '민주당', '대표', '대통령', '공약', '파기', '이유', '국민', '납득', '있', '설명', '사죄', '비판', '간호협회', '간호법', '제정', '약속', '파', '윤석열', '대통령', '정치', '책임', '묻', '목소리', '대표', '이날', '경기', '안성', '시', '간담회', '이후', '입장', '발표', '공약', '파', '민주주의', '파기', '민주주의', '도전', '비판', '대…
http://www.segye.com/content/html/2023/05/16/20230516521198.html	20230516	세계일보	"약속 파기한 대통령 책임 물을 것" 총선 겨냥 '세몰이' 돌입한 의료계 [尹 간호법 거부권]	['의료', '갈등', '간호법', '제정', '안', '윤석열', '대통령', '재의', '요구', '거부', '행사', '거부', '문제', '일단락', '후폭풍', '쉽', '사그라지', '전망', '간호법', '국회', '본회의', '통과', '협의', '충돌', '대한간호협회', '간협', '보건', '복지', '의료', '연대', '의료', '연대', '내년', '총선', '겨냥', '세몰이', '돌입', '국민', '건강', '책임지', '의료', '직역', '이익', '수차례', '단체', '행동', '거론', '이', '정치', '행보', '골몰', '비판', '없', '간협', '서울', '용산구', '대통령실', '근처', '기자', '회견', '열', '약속', '파', '대통령', …
https://news.kmib.co.kr/article/view.asp?arcid=0018267745&code=61111111&cp=kd	20230516	국민일보	‘尹 거부권’ 후폭풍 정부 “간호사 처우, 국가가 책임”	['조규홍', '보건복지부', '장관', '정부서울청사', '간호법', '관련', '국무', '회의', '의결', '결과', '발표', '연합뉴스', '윤석열', '대통령', '간호법', '제정', '안', '거부', '행사', '간호사', '집단', '반발', '이어지', '보건', '복지', '부가', '간호사', '처우', '개선', '국가', '책임지', '달래', '의사', '의료', '면허', '취소', '요건', '강화', '의료법', '개정안', '거부', '대상', '관련', '법', '개정', '추진', '시사', '조규홍', '보건복지부', '장관', '이날', '오후', '정부서울청사', '관련', '브리핑', '열', '고령화', '정부', '수요자', '중심', '통합', '체계'…
http://www.hani.co.kr/arti/opinion/editorial/1092038.html	20230516	한겨레	[사설] 국회 무력화하는 윤 대통령의 거부권 상습화	['오전', '서울', '용산', '대통령', '집무실', '앞', '대한간호협회', '회원', '간호법', '공포', '촉구', '기자', '회견', '하', '연합뉴스', '윤석열', '대통령', '간호법', '제정', '안', '재의', '요구', '거부', '행사', '지난달', '양곡', '관리법', '개정안', '취임', '거부', '행사', '대통령', '거부', '행사', '행정부', '국회', '입법권', '무시', '행위', '분립', '민주주의', '근간', '흔드', '행위', '윤', '대통령', '이날', '국무', '회의', '간호법', '제정', '안', '유관', '직역', '과도', '갈등', '불러일으키', '간호', '업무', '의료', '기관', '국민', '건강', …
https://www.hankookilbo.com/News/Read/A2023051617240004330	20230516	한국일보	간호법 거부권 행사 후폭풍 이번엔 간호사 단체행동 예고	['윤석열', '대통령', '간호법', '재의', '요구', '거부', '행사', '간호사', '정치', '책임', '묻', '반발', '의사', '협회', '간호조무사', '협회', '구성', '보건', '복지', '의료', '연대', '의료', '연대', '예정', '총파업', '유보', '이번', '간호사', '단체', '행동', '계획', '의료', '현장', '혼란', '예상', '대한간호협회', '이날', '서울', '용산', '대통령실', '앞', '기자', '회견', '열', '대통령', '간호법', '제정', '말', '증거', '기록', '있', '약속', '파기', '강', '반발', '김영경', '간호협회', '회장', '간호법', '거부', '행사', '국무', '회의', '직후',…
https://news.kmib.co.kr/article/view.asp?arcid=0018267699&code=61111111&cp=kd	20230516	국민일보	박광온 “尹, 간호법 거부권으로 국민과 맞서는 길 선택”	['박광온', '더불', '민주당', '원내대표', '국회', '원내', '대책', '회의', '발언', '연합뉴스', '박광온', '더불', '민주당', '원내대표', '윤석열', '대통령', '간호법', '제정', '안', '재의', '요구', '거부', '행사', '하', '윤', '대통령', '국민', '맞서', '길', '강력', '비판', '박', '원내대표', '간호법', '윤', '대통령', '대선', '공약', '국민', '힘', '총선', '공약', '간호법', '거부', '행사', '국민', '거부', '국회', '재투표', '방침', '민주당', '간호법', '재투표', '하', '윤석열', '정부', '강', '싸우', '강성', '지지층', '간호사', '단체', '표', '의식'…
https://www.joongang.co.kr/article/25162947	20230516	중앙일보	尹, 의사면허 취소법엔 거부권 행사 안해 의료단체는 파업 유보	['윤석열', '대통령', '간호법', '제정', '안', '의료', '면허', '박탈', '조건', '담', '의료법', '개정안', '재의', '요구', '거부', '행사', '해당', '법안', '시행', '전망', '그간', '간호법', '제정', '안', '해당', '법안', '폐기', '촉구', '의사', '단체', '헌법', '소원', '청구', '추진', '의사', '간호조무사', '보건', '의료', '직역', '단체', '보건', '복지', '의료', '연대', '의료', '연대', '오후', '서울', '용산구', '대한의사협회', '의협', '회관', '앞', '기자', '회견', '열', '간호법', '제정', '안', '대통령', '재의', '요구', '행사', '회원', '환영'…
http://www.segye.com/content/html/2023/05/16/20230516521400.html	20230516	세계일보	‘의료현장 갈등, 국민건강 위협 직결’ 판단 [尹, 간호법 거부권]	['윤석열', '대통령', '간호법', '제정', '안', '대통령', '거부', '재의', '요구', '행사', '해당', '법', '의료', '갈등', '증폭', '국민', '건강', '위협', '있', '판단', '작용', '더불', '민주당', '법안', '허점', '문제', '개선', '정치', '셈법', '기반', '독주', '제동', '불가피', '입장', '대통령실', '의료법', '간호', '부분', '떼', '의료', '현장', '유기', '통합', '저해', '있', '현행', '의료법', '의사', '간호사', '간호조무사', '급구', '조사', '의료인', '의료', '행위', '포괄', '대통령실', '핵심', '관계자', '통화', '의료', '안', '진단', '빼', '검사…
http://www.segye.com/content/html/2023/05/16/20230516521194.html	20230516	세계일보	메스 잡는 PA간호사 전국 1만명 준법 투쟁 땐 수술 차질 [尹, 간호법 거부권]	['대한간호협회', '관계자', '윤석열', '대통령', '간호법', '제정', '거부', '행사', '직후', '업무', '의료', '활동', '하', '논의', '간호사', '대표', '업무', '의료', '활동', '진료', '지원', '의사', '보조', '불리', '업무', '간호사', '병원', '급', '이상', '의료', '기관', '의사', '고유', '업무', '진료', '시술', '수술', '보조', '처방', '대신', '현행', '의료법', '불법', '진료', '의사', '부족', '환자', '치료', '차질', '빚', '중대', '병원', '공공연', '간호사', '업무', '맡기', '경우', '있', '간호사', '정확', '통계', '없', '지난해', '전국', '국립대…
http://www.segye.com/content/html/2023/05/16/20230516521421.html	20230516	세계일보	‘거야(巨野) 독주’에 갈라진 의료계 尹 국회 숙의 과정 아쉬워""	['더불', '민주당', '입법', '독주', '일방', '처리', '간호법', '제정', '안', '윤석열', '대통령', '재의', '요구', '거부', '행사', '가로막히', '해당', '법안', '의료', '갈등', '증폭', '국회', '수석', '차지', '거대', '야당', '무리', '입법', '간호법', '제정', '찬성', '간호사', '반대', '의사', '간호조무사', '의료', '직역', '갈등', '폭발', '갈등', '조정', '정치', '되', '사회', '분란', '조장', '국민', '건강', '위협', '지적', '직역', '충분', '조율', '일방', '추진', '같', '입법', '내년', '총선', '앞두', '표', '셈법', '기반', '야권', '갈라치기',…
http://www.hani.co.kr/arti/politics/politics_general/1092019.html	20230516	한겨레	간호법에 또 거부권 윤 대통령의 ‘정치 실종’ 되풀이	['윤석열', '대통령', '용산', '대통령실', '국무회의', '머리', '발언', '하', '윤', '운', '선임', '기자', '윤석열', '대통령', '더불', '민주당', '주도', '국회', '통과', '간호법', '제정', '안', '재의', '요구', '거부', '행사', '지난달', '양곡', '관리법', '개정안', '이', '거부', '카드', '대화', '협', '거대', '야당', '입법', '드라이브', '대통령', '거부', '맞서', '양상', '되풀이', '정치', '실종', '악순환', '이어지', '모습', '윤', '대통령', '이날', '오전', '용산', '대통령실', '국무회의', '정부', '간호법', '의요', '구안', '심의', '의결', '국무', '회…
https://www.hankookilbo.com/News/Read/A2023051610000003348	20230516	한국일보	모두 달래기? 복지부 장관 "간호사 처우 국가 책임, 의사면허취소법은 여당과 협의"	['윤석열', '대통령', '간호법', '제정', '재의', '요구', '거부', '행사', '조규홍', '보건복지부', '장관', '국가', '책임지', '간호사', '처우', '개선', '의사', '의료인', '면허', '취소', '요건', '강화', '의료법', '일부', '개정안', '간호조무사', '학력', '상한', '규제', '당정', '협의', '개정', '추진', '검토', '간호법', '극심', '갈등', '겪', '의료', '주체', '끌어안', '시도', '풀이', '윤', '대통령', '주재', '국무회의', '간호', '법안', '재의', '요구', '의결', '뒤', '조', '장관', '정부서울청사', '브리핑', '같', '정책', '방향', '설명', '조', '장관', '…
http://www.hani.co.kr/arti/society/health/1092012.html	20230516	한겨레	간호협회 “간호법 거부한 윤 대통령에 정치적 책임 묻겠다”	['조규홍', '보건복지부', '장관', '오후', '서울', '고려대', '학교', '안암', '병원', '현장', '간담회', '참석', '가운데', '고려대', '안암', '병원', '간호사', '전국', '보건', '의료', '산업', '노동조합', '조합원', '윤석열', '대통령', '간호법', '제정', '안', '대통령', '법률안', '거부', '행사', '규탄', '손', '팻말', '들', '연합뉴스', '간호법', '제정', '약속', '파', '윤석열', '대통령', '정치', '책임', '묻', '윤석열', '대통령', '간호법', '제정', '안', '재의', '요구', '거부', '행사', '서울', '용산', '대통령', '집무실', '앞', '집결', '대한간호협회', '간…
https://www.joongang.co.kr/article/25162931	20230516	중앙일보	거부권 행사 취미처럼 여긴다" 尹 '불통 이미지' 씌우는 野"	['윤석열', '대통령', '간호법', '제정', '안', '재의', '요구', '이재명', '더불', '민주당', '대표', '대통령', '공약', '파', '사죄', '대통령실', '대변인', '이날', '오후', '공지', '윤', '대통령', '낮', '간호법', '의요', '구안', '거부', '재가', '윤', '대통령', '거부', '행사', '지난달', '야당', '단독', '처리', '양곡', '관리법', '개정안', '이재명', '대표', '이날', '오후', '경기', '안성', '청년', '농업', '간담회', '직후', '기자', '간호법', '제정', '윤', '대통령', '대선', '후보', '당시', '공약', '공약', '없', '객관', '사정', '없', '공약', '어기…
http://www.seoul.co.kr/news/newsView.php?id=20230516500184	20230516	서울신문	간호법 갈등 장기화 될 듯 ‘내용없는 법’ 왜 뜨거운 감자가 됐나	['윤석열', '대통령', '간호법', '제정', '안', '거부', '행사', '가운데', '간호사', '전국', '보건', '의료', '산업', '노동조합', '조합원', '현장', '간담회', '서울', '고려대', '학교', '안암', '병원', '찾', '조규홍', '보건복지부', '장관', '거부', '행사', '규탄', '손', '팻말', '들', '보이', '연합뉴스', '윤석열', '대통령', '의료', '직역', '갈등', '이유', '간호법', '제정', '안', '거부', '재의', '요구', '행사', '의료', '갈등', '깊', '모양새', '대한간호협회', '업무', '범위', '이외', '일', '하', '준법투쟁', '예고', '선기', '획단', '발족', '간호법', '…
http://www.hani.co.kr/arti/society/health/1091999.html	20230516	한겨레	간호법은 거부하고 정부 “범죄 저지른 의사 면허취소 과해”	['조규홍', '보건복지부', '장관', '정부서울청사', '간호법', '관련', '국무', '회의', '의결', '결과', '발표', '연합뉴스', '윤석열', '대통령', '간호법', '제정', '안', '재의', '요구', '거부', '행사', '직후', '정부', '간호사', '처우', '개선', '국가', '책임지', '간호', '달래', '그러', '국회', '본회의', '통과', '의료법', '개정안', '일명', '의사', '허취', '소법', '개정', '추진', '방침', '조규홍', '보건복지부', '장관', '이날', '오후', '정부서울청사', '브리핑', '열', '발표', '간호', '인력', '지원', '종합', '대책', '이행', '간호사', '근무', '환경', '책임지'…
https://www.khan.co.kr/politics/president/article/202305161641001	20230516	경향신문	윤 대통령 두번째 거부권 행사 간호법 ‘공약 파기’ 비판에도 유감 표명 없어	['윤석열', '대통령', '간호법', '제정', '안', '거부', '재의', '요구', '행사', '여야', '협', '전망', '취임', '차', '접어들', '야당', '지도부', '차례', '만나', '윤', '대통령', '법률안', '거부', '행사', '지난달', '양곡', '관리법', '개정안', '윤', '대통령', '대선', '과정', '간호법', '제정', '약속', '있', '공약', '뒤집', '비판', '제기', '윤', '대통령', '이날', '용산', '대통령실', '주재', '국무회의', '간호법', '의요', '구안', '심의', '의결', '회의', '직후', '오후', '의요', '구안', '재가', '윤', '대통령', '국무', '회의', '발언', '직역', '갈등…
https://www.joongang.co.kr/article/25162898	20230516	중앙일보	尹거부권 뒤 처우 개선" 달래는 정부 간호업계는 단체행동 예고"	['조규홍', '보건복지부', '장관', '오후', '브리핑', '많', '현장', '어려움', '느끼', '필요', '정책', '추진', '말', '윤석열', '대통령', '간호법', '거부', '행사', '뒤', '이날', '브리핑', '간호사', '처우', '문제', '방점', '조', '장관', '간호사', '처우', '개선', '국가', '책임지', '간호사', '환자', '곁', '생각', '말', '간호사', '처우', '개선', '명문화', '관련', '발표', '간호', '인력', '지원', '종합', '대책', '이행', '입법', '방향', '관련', '당과', '협의', '방향', '정하', '원론', '답변', '간호법', '논란', '제정', '논의', '처음', '시작', '가능…
http://www.segye.com/content/html/2023/05/16/20230516516870.html	20230516	세계일보	조규홍 "간호사 처우개선, 국가가 책임 면허취소법 개정 협의"	['조규홍', '보건복지부', '장관', '윤석열', '대통령', '간호법', '제정', '안', '거부', '재의', '요구', '행사', '관련', '고령', '시대', '맞', '의료', '요양', '시스템', '만들', '간호사', '처우', '개선', '국가', '책임지', '입장', '의사', '의료', '면허', '취소', '요건', '강화', '의료법', '개정안', '거부', '대상', '법', '개정', '추진', '시사', '조', '장관', '이날', '오후', '정부서울청사', '간호법', '거부', '의결', '결과', '설명', '브리핑', '열', '고령', '정부', '수요자', '중심', '통합', '체계', '구축', '직역', '합리', '협업', '체계', '마련', …
https://www.donga.com/news/Society/article/all/20230516/119319466/2	20230516	동아일보	‘간호법 거부’에 오열하며 쓰러진 지역 간호사 회장 응급실 이송	['윤석열', '대통령', '간호법', '재의', '요구', '거부', '행사', '후', '기자', '회견', '참석', '간호', '사회', '회장', '실신', '일', '발생', '대한간호협회', '간협', '따르', '이날', '남정자', '경남', '간호', '사회', '회장', '간호법', '거부', '행사', '관련', '긴급', '기자', '회견', '참석', '직후', '오열', '하', '인근', '서울', '순천', '향대', '병원', '응급실', '남', '회장', '병원', '진료', '받', '후', '안정', '취하', '간협', '관계자', '경과', '지켜보', '이날', '간협', '서울', '용산구', '대통령실', '앞', '긴급', '기자', '회견', '열', '…
http://www.hani.co.kr/arti/society/society_general/1091966.html	20230516	한겨레	“간호법 파괴한 정치인, 반드시 단죄할 것” [만리재사진첩]	['대한간호협회', '회원', '오전', '서울', '용산', '대통령실', '앞', '간호법', '제정', '약속', '폐기', '윤', '대통령', '비판', '기자', '회견', '뒤', '눈물', '흘리', '김정효', '기자', '간호법', '파괴', '불', '정치인', '관료', '선기', '획단', '활동', '단죄', '윤석열', '대통령', '간호법', '제정', '안', '재의', '요구', '거부', '행사', '윤', '대통령', '서울', '용산', '대통령실', '국무회의', '지난달', '말', '더불', '민주당', '주도', '국회', '통과', '간호법', '제정', '안', '간호', '법안', '유관', '직역', '과도', '갈등', '불러일으키', '간호법', '재…
https://www.hankookilbo.com/News/Read/A2023051614210004854	20230516	한국일보	민주, 尹 간호법 거부권 행사에 약속 파기 정치" 맹공"	['더불', '민주당', '윤석열', '대통령', '간호법', '제정', '안', '재의', '요구', '거부', '행사', '헌정', '질서', '파기', '주권자', '무시', '약속', '파기', '정치', '강하', '비판', '국민', '힘', '중재', '마련', '나서', '들러리', '서', '재투표', '방침', '이재명', '대표', '이날', '경기도', '안성', '청년', '농업', '간담회', '뒤', '취재진', '만나', '공약', '공약', '파', '민주주의', '파괴', '민주주의', '도전', '주장', '대표', '윤', '대통령', '공약', '없', '객관', '사정', '없', '공약', '어기', '국회', '처리', '간호법', '거부', '행사', '공약',…
https://www.khan.co.kr/national/health-welfare/article/202305161511001	20230516	경향신문	간호법 다시 국회로 간호사들 ‘준법투쟁’ 등 단체행동 준비	['윤석열', '대통령', '간호법', '제정', '안', '거부', '행사', '간호법', '국회', '표결', '표결', '야당', '주도', '의결', '부결', '후', '폐기', '가능', '크', '간호사', '단체', '진료', '지원', '인력', '간호사', '준법투쟁', '단체', '행동', '방식', '수위', '고심', '간호법', '반발', '총파업', '예고', '의사', '간호조무사', '단체', '파업', '의결', '유보', '윤', '대통령', '서울', '용산', '대통령실', '국무', '회의', '주재', '간호법', '제정', '의요', '구안', '심의', '의결', '회의', '직후', '낮', '의요', '구안', '재가', '윤', '대통령', '국무', '회…
https://www.hankookilbo.com/News/Read/A2023051610450002768	20230516	한국일보	尹 간호법, 직역 간 과도한 갈등 불러" 취임 후 두 번째 거부권	['윤석열', '대통령', '간호사', '업무', '범위', '처우', '개선', '규정', '간호법', '제정', '이하', '간호법', '거부', '재의', '요구', '행사', '지난달', '양곡', '관리법', '개정안', '윤석열', '정부', '들', '거부', '행사', '윤', '대통령', '이날', '용산', '대통령실', '주재', '국무회의', '간호법', '의요', '구안', '심의', '의결', '재가', '윤', '대통령', '의결', '이번', '간호', '법안', '유관', '직역', '과도', '갈등', '불러일으키', '간호', '업무', '의료', '기관', '국민', '건강', '불안감', '초래', '지적', '국민', '건강', '다양', '의료', '전문', '직역…
https://www.khan.co.kr/national/health-welfare/article/202305161416011	20230516	경향신문	의료연대 “17일 총파업 유보 ‘면허취소법’은 재개정돼야”	['간호법', '제정', '안', '의료법', '개정안', '의료', '면허', '취소', '기준', '확대', '법안', '반발', '오', '총파업', '예고', '의사', '간호조무사', '보건', '의료', '직역', '단체', '윤석열', '대통령', '간호법', '재의', '요구', '거부', '행사', '환영', '파업', '유보', '의사', '협회', '의협', '간호조무사', '협회', '간협', '단체', '보건', '복지', '의료', '연대', '의료', '연대', '이날', '오후', '서울', '용산구', '의협', '회관', '앞', '기자', '회견', '열', '대통령', '재의', '요구', '행사', '환영', '의료', '연대', '계획', '연대', '총파업', '국…
https://www.donga.com/news/Politics/article/all/20230516/119316504/2	20230516	동아일보	간호협회, 尹 간호법 거부권 행사에 “단체행동 방식 논의”	['윤석열', '대통령', '간호법', '제정', '재의', '요구', '거부', '행사', '간호사', '반발', '정치', '심판', '법', '제정', '재추진', '선언', '준법투쟁', '단체', '행동', '논의', '김영경', '간호협회', '장', '국무', '회의', '직후', '서울', '용산', '대통령실', '앞', '간호법', '파괴', '불', '정치인', '관료', '선기', '획단', '활동', '단죄', '국회', '간호법', '재추진', '간호법', '제정', '투쟁', '멈추', '대한간호협회', '이날', '오후', '대표자', '회의', '열', '단체', '행동', '수위', '방식', '논의', '예정', '간호협회', '일주일', '회원', '대상', '단체', …
https://www.chosun.com/politics/politics_general/2023/05/16/65L22TZSARGSVOWMY2KIEZCZVI/?utm_source=bigkinds&utm_medium=original&utm_campaign=news	20230516	조선일보	민주, 尹 ‘간호법 거부권’에 “기어이 국민과 맞서, 재투표 나설 것“	['더불', '민주당', '윤석열', '대통령', '간호법', '제정', '안', '재의', '요구', '거부', '행사', '재투표', '예고', '박광온', '민주당', '원내대표', '입장', '문', '윤석열', '대통령', '국민', '맞서', '길', '간호법', '윤석열', '대통령', '대선', '공약', '국민', '힘', '총선', '공약', '간호법', '통과', '과정', '정부', '여당', '갈등', '중재', '합의', '처리', '노력', '묻', '박광온', '원내대표', '거부', '행사', '명분', '쌓', '국민', '분열', '선택', '국민', '통합', '길', '가', '정치', '상황', '극단', '대치', '길', '가', '민주당', '국민', '뜻', …
http://www.segye.com/content/html/2023/05/16/20230516513618.html	20230516	세계일보	대한간호협회 “尹간호법 약속 파기 총선으로 반드시 단죄할 것”	['윤석열', '대통령', '간호법', '제정', '거부', '행사', '간호협회', '정치', '책임', '물', '법', '제정', '재추진', '선언', '대한간호협회', '이날', '국무', '회의', '직후', '서울', '용산', '대통령실', '앞', '기자', '회견', '열', '윤', '대통령', '간호법', '제정', '약속', '근거', '기록', '차', '넘치', '약속', '파기', '비판', '김영경', '간호협회', '장', '간호법', '파괴', '불', '정치인', '관료', '선기', '획단', '활동', '단죄', '국회', '간호법', '재추진', '간호법', '제정', '투쟁', '멈추', '말', '간호협회', '당장', '이날', '오후', '대표자', '회의'…
http://www.naeil.com/news_view/?id_art=460940	20230516	내일신문	초고령사회 코앞인데 의료현장엔 갈등만	['윤석열', '정부', '국민', '힘', '발의', '약속', '간호법', '제정', '거부', '고령', '사회', '진입', '세계', '속도', '노인', '인구', '늘어나', '가운데', '만성', '질환', '예방', '지역', '사회', '통합', '힘', '하', '보건', '의료', '직역', '협력', '간호법', '재의', '요구', '기자', '회견', '조규홍', '보건복지부', '장관', '조규홍', '보건복지부', '장관', '서울', '종로구', '정부서울청사', '간호법', '재의', '요구', '거부', '관련', '기자', '회견', '도중', '안경', '쓰', '연합뉴스', '국민', '힘', '발의', '폐기', '주장', '대통령', '거부', '행사', '간호…
http://www.naeil.com/news_view/?id_art=460869	20230516	내일신문	거부권 건의한 여당, 믿는 구석 있다	['윤석열', '대통령', '간호법', '의요', '행사', '건의', '여당', '문제점', '보이', '입장', '일', '입장', '간호조무사', '협회', '보건', '의료', '단체', '강력', '반대', '보건', '의료인', '갈라치기', '법안', '없', '당초', '당내', '간호사', '결집', '고려', '때', '거부', '행사시', '총선', '악영향', '주', '우려', '많', '정도', '표', '계산', '분위기', '여당', '의원', '내일', '신문', '통화', '국정', '운영', '하', '여당', '입장', '표', '계산', '하', '간호법', '반대', '단체', '회원', '수', '많', '말', '간호법', '제정', '반대', '의사', '간호조…
http://www.naeil.com/news_view/?id_art=460867	20230516	내일신문	정치 실종된 '정쟁의 시대' 입법-행정부 권력 대충돌	['거대', '양당', '입법', '독주', '대통령', '거부', '행사', '이어지', '입법', '권력', '행정', '권력', '돌', '강도', '대화', '타협', '부재', '정치', '상실', '정쟁', '이어지', '국민', '갈등', '부추기', '대결', '국면', '강화', '모양새', '단식', '투쟁', '간호협회', '의사', '협회', '조규홍', '보건복지부', '장관', '입장', '발표', '브리핑', '다음', '날', '윤석열', '대통령', '간호법', '재의', '요구', '거부', '건의', '사진', '이날', '서울', '중구', '대한간호협회', '간호법', '공포', '촉구', '단식', '투쟁', '이', '간호협회', '대표단', '왼쪽', '용산구',…
http://www.naeil.com/news_view/?id_art=460861	20230516	내일신문	윤 "간호법안, 직역간 과도한 갈등 불러"	['윤석열', '대통령', '간호법', '안', '유관', '직역', '과도', '갈등', '불러일으키', '국회', '재의', '요구', '윤석열', '대통령', '국무', '회의', '발언', '윤석열', '대통령', '서울', '용산', '대통령실', '청사', '국무회의', '발언', '연합뉴스', '윤', '대통령', '이날', '오전', '용산', '대통령실', '취임', '차', '국무', '회의', '열', '국민', '건강', '다양', '의료', '전문', '직역', '협업', '있', '말', '윤', '대통령', '국민', '건강', '없', '정치', '외교', '경제', '산업', '정책', '국민', '건강', '앞', '후', '순위', '운', '간호법', '안', '간호',…
https://www.khan.co.kr/national/health-welfare/article/202305161211001	20230516	경향신문	간호협회 “총선기획단 꾸려 불의한 정치인들 단죄”	['윤석열', '대통령', '국무', '회의', '간호법', '재의', '요구', '거부', '행사', '간호협회', '간협', '필두', '간호법', '제정', '추진', '국민운동', '본부', '대통령', '후안무치', '탐관오리', '건의', '간호법', '거부', '수용', '불', '정치인', '관료', '단죄', '파면', '투쟁', '전개', '간호법', '제정', '추진', '국민운동', '본부', '이날', '오전', '대통령실', '앞', '기자', '회견', '열', '김영경', '간협', '회장', '대통령', '간호법', '제정', '약속', '증거', '기록', '차', '넘치', '대통령', '간호법', '제정', '약속', '공약', '파기', '윤', '대통령', '거부',…
https://www.khan.co.kr/national/health-welfare/article/202305161211011	20230516	경향신문	윤 대통령은 왜 간호법을 국회로 돌려보냈나 의료공백 생기나[QnA]	['윤석열', '대통령', '간호법', '제정', '안', '재의', '요구', '거부', '행사', '간호법', '제정', '안', '이내', '국회', '이송', '회의', '상정', '재적', '의원', '과반수', '출석', '출석', '의원', '이상', '찬성', '폐기', '지난달', '국회', '본회의', '더불', '민주당', '주도', '통과', '간호법', '두', '간호사', '의사', '간호조무사', '보건', '의료', '직역', '사이', '찬반', '대립', '극심', '정부', '여당', '국민', '힘', '간호법', '거부', '행사', '주', '이유', '직역', '갈등', '심화', '들', '간호사', '윤', '대통령', '거부', '행사', '비판', '강력',…
http://www.munhwa.com/news/view.html?no=2023051601039910126004	20230516	문화일보	[속보]간호협, 尹 ‘간호법 거부권’에 “정치적 책임 물을 것”	['클릭', '이미지', '보', '있', '대한간호협회', '관계자', '지난달', '서울', '여의도', '국회', '앞', '간호법', '제정', '촉구', '집회', '구호', '외치', '뉴시스', '오후', '대표', '자회', '열어', '준법투쟁', '여부', '단체', '행동', '논의', '법', '제정', '투쟁', '간호사', '윤석열', '대통령', '간호법', '제정', '재의', '요구', '거부', '행사', '반발', '정치', '심판', '법', '제정', '재추진', '선언', '준법투쟁', '단체', '행동', '논의', '대한간호협회', '이날', '국무', '회의', '직후', '서울', '용산', '대통령실', '앞', '기자', '회견', '열', '윤', '대통…
http://www.munhwa.com/news/view.html?no=2023051601070330039001	20230516	문화일보	尹 ‘편가르기 간호법’ 비판 원칙 강조하며 거야정국 정면돌파	['클릭', '이미지', '보', '있', '국회', '재의', '윤석열', '대통령', '오전', '간호법', '제정', '거부', '행사', '원전', '부작용', '전기', '가스', '요금', '인상', '노동', '연금', '교육', '개혁', '방향', '논의', '서울', '용산', '대통령실', '청사', '국무', '회의', '참석', '개회', '알리', '의사봉', '두드리', '연합뉴스', '직역', '갈등', '유발', '거부', '행사', '사회', '논란', '합의', '처리', '총선', '앞두', '의', '갈라치기', '판단', '국', '힘', '의료', '분열', '민주당', '책임', '민주', '사회', '혼란', '악화', '간협', '대통령', '정치', '책임'…
http://www.munhwa.com/news/view.html?no=2023051601070321293001	20230516	문화일보	“간호법, 정부서 중립위원회 만들어 원점 재검토해야”	['의료', '갈등', '해법', '제언', '의료인', '업무', '범위', '절차', '논란', '직역', '기주', '지적', '불식', '필요', '의료', '갈등', '촉발', '간호법', '제정', '안', '윤석열', '대통령', '거부', '행사', '가운데', '정부', '중립', '위원회', '만들', '간호법', '원점', '검토', '전문가', '제언', '간호법', '제정', '과정', '의료인', '업무', '범위', '정하', '절차', '투명', '지적', '많', '직역', '제로섬', '게임', '파이', '키우', '공정', '룰', '만들', '지적', '김윤', '서울대', '의료', '관리', '학과', '교수', '문화일보', '통화', '보건복지부', '주도', …
http://www.munhwa.com/news/view.html?no=2023051601070330173001	20230516	문화일보	‘거부권 유도’ 野 vs ‘타협 없다’ 尹 내년 총선 득실 주목	['클릭', '이미지', '보', '있', '편가르', '야당', '심판', '가능', '잦', '거부', '비판', '봉투', '법', '충돌', '예고', '윤석열', '대통령', '양곡', '관리법', '이', '간호법', '제정', '안', '재의', '요구', '거부', '행사', '내년', '총선', '앞두', '여야', '득실', '관심', '더불', '민주당', '정부', '여당', '반대', '방송법', '봉투', '법', '강행', '처리', '벼르', '총선', '직전', '야당', '거부', '유도', '대통령', '재의', '요구', '행사', '극한', '대치', '불가피', '전망', '전문가', '입법', '폭', '일관', '야당', '총선', '심판', '받', '가능', …
http://www.munhwa.com/news/view.html?no=2023051601073111000004	20230516	문화일보	[사설]간호법 재의 요구 국회는 의료 대타협 반드시 끌어내야	['한국', '의료', '수준', '의료', '한류', '정도', '세계', '일류', '의료', '인력', '노력', '결과', '코로나', '대응', '헌신', '의료', '정치', '실패', '의사', '간호사', '한의사', '치과', '의사', '가세', '맞서', '상황', '상황', '윤석열', '대통령', '국회', '간호법', '재의', '요구', '불가피', '일', '윤', '정부', '들', '양곡', '관리법', '개정안', '이', '법률안', '거부', '행사', '윤', '대통령', '유관', '직역', '과도', '갈등', '국회', '숙의', '없', '국민', '불안', '초래', '배경', '공', '국회', '표결', '재석', '찬성', '얻', '폐기', '있', …
http://www.segye.com/content/html/2023/05/16/20230516510494.html	20230516	세계일보	與 "간호법, 의료계 갈라치기 날림입법"	['국민', '힘', '더불', '민주당', '주도', '국회', '통과', '간호법', '제정', '안', '윤석열', '대통령', '재의', '요구', '거부', '행사', '관련', '보건', '의료', '직역', '갈등', '법인', '거부', '행사', '당연', '강조', '민주당', '해당', '법안', '처리', '강행', '의료', '갈라치', '목적', '날림', '입법', '비판', '정부', '여당', '타협안', '마련', '노력', '동참', '촉구', '박대출', '정책', '위', '의장', '국회', '원내', '대책', '회의', '현행', '간호법', '제정', '안', '반대', '직역', '단체', '나열', '뒤', '의료', '극심', '갈등', '혼란', '빠지'…
http://www.seoul.co.kr/news/newsView.php?id=20230516500066	20230516	서울신문	간호협회 “간호법은 대통령 공약” 尹거부권 행사 규탄	['단식', '농성', '대한간호협회', '대한간호협회', '대표단', '서울', '중구', '대한간호협회', '회관', '앞', '간호법', '공포', '촉구', '단식', '농성', '이', '대한간호협회', '간호법', '조속', '공포', '촉구', '무기', '단식', '연합뉴스', '윤석열', '대통령', '국무', '회의', '간호법', '재의', '요구', '거부', '행사', '간호협회', '필두', '간호법', '제정', '추진', '국민운동', '본부', '공정', '상식', '불', '정치인', '관료', '선기', '획단', '활동', '단죄', '파면', '투쟁', '전개', '국회', '재의', '요구', '대한간호협회', '성명', '내', '간호법', '제정', '대통령', …
https://www.khan.co.kr/politics/politics-general/article/202305161053001	20230516	경향신문	윤 대통령, 간호법 거부권 행사 양곡법 이어 두번째	['윤석열', '대통령', '간호법', '제정', '안', '재의', '요구', '거부', '행사', '법률안', '거부', '행사', '윤', '대통령', '취임', '이후', '양곡', '관리법', '개정안', '윤', '대통령', '이날', '오전', '용산', '대통령실', '국무', '회의', '주재', '간호법', '제정', '의요', '구안', '심의', '의결', '요구', '재가', '윤', '대통령', '이날', '국무', '회의', '발언', '이번', '간호', '법안', '유관', '직역', '과도', '갈등', '불러일으키', '간호', '업무', '의료', '기관', '국민', '건강', '불안감', '초래', '이러', '사회', '갈등', '불안감', '직역', '충분', '…
http://www.hani.co.kr/arti/politics/politics_general/1091923.html	20230516	한겨레	윤 대통령, 간호법 거부권 행사 “국민 건강 불안감 초래”	['윤석열', '대통령', '서울', '용산', '대통령실', '청사', '국무회의', '발언', '연합뉴스', '윤석열', '대통령', '국무', '회의', '지난달', '말', '더불', '민주당', '주도', '국회', '통과', '간호법', '제정', '안', '재의', '요구', '거부', '행사', '윤', '대통령', '이날', '오전', '용산', '대통령실', '국무', '회의', '주재', '간호법', '재의', '요구', '행사', '의결', '윤', '대통령', '국무', '회의', '머리', '발언', '간호', '법안', '유관', '직역', '과도', '갈등', '불러일으키', '간호', '업무', '의료', '기관', '국민', '건강', '불안감', '초래', '이러', '사…
https://www.donga.com/news/Politics/article/all/20230516/119312827/1	20230516	동아일보	尹 “간호법, 직역 갈등-국민 불안 초래” 두번째 거부권 행사	['윤석열', '대통령', '간호법', '제정', '안', '이하', '간호법', '거부', '재의', '요구', '행사', '지난달', '양곡', '관리법', '개정안', '이', '거부', '행사', '윤', '대통령', '이날', '용산', '대통령실', '국무', '회의', '주재', '간호법', '제정', '안', '재의', '요구', '안', '심의', '의결', '요구', '재가', '윤', '대통령', '이날', '국무', '회의', '열', '간호법', '재의', '요구', '의결', '발언', '간호법', '유관', '직역', '과도', '갈등', '불러일으키', '간호', '업무', '의료', '기관', '국민', '건강', '불안감', '초래', '이러', '사회', '갈등', '불안…
http://www.segye.com/content/html/2023/05/16/20230516509375.html	20230516	세계일보	尹 “간호법은 직역 간 갈등, 국민 건강 불안 초래”	['윤석열', '대통령', '간호', '법안', '유관', '직역', '과도', '갈등', '불러일으키', '법안', '초래', '간호', '업무', '의료', '기관', '국민', '건강', '불안감', '초래', '사회', '갈등', '불안감', '직역', '충분', '협의', '국회', '충분', '숙의', '과정', '해소', '점', '아쉽', '윤', '대통령', '이날', '용산', '대통령실', '주재', '국무', '회의', '발언', '국무', '회의', '간호', '법안', '심의', '계획', '말', '윤', '대통령', '국민', '건강', '없', '정치', '외교', '경제', '산업', '정책', '국민', '건강', '앞', '후', '순위', '국민', '건강', '다양'…
https://www.hankookilbo.com/News/Read/A2023051609500000151	20230516	한국일보	윤 대통령, 간호법 제정안에 두 번째 거부권 행사	['윤석열', '대통령', '간호사', '업무', '범위', '처우', '개선', '규정', '간호법', '제정', '이하', '간호법', '거부', '재의', '요구', '행사', '지난달', '양곡', '관리법', '개정안', '윤석열', '정부', '거부', '윤', '대통령', '이날', '오전', '용산', '대통령실', '청사', '국무', '회의', '주재', '간호법', '의요', '구안', '심의', '의결', '윤', '대통령', '의결', '발언', '이번', '간호', '법안', '유관', '직역', '과도', '갈등', '불러일으키', '간호', '업무', '의료', '기관', '국민', '건강', '불안감', '초래', '지적', '국민', '건강', '다양', '의료', '전문'…
https://www.joongang.co.kr/article/25162801	20230516	중앙일보	尹, 간호법 거부권 행사 "과도한 갈등, 국민 불안 초래"	['윤석열', '대통령', '간호법', '제정', '안', '법률안', '거부', '재의', '요구', '행사', '윤', '대통령', '오전', '용산', '대통령실', '국무', '회의', '주재', '간호법', '제정', '의요', '구안', '심의', '의결', '대통령실', '요구', '재가', '간호법', '제정', '안', '지난달', '더불', '민주당', '비롯', '야권', '주도', '국회', '본회의', '통과', '윤', '대통령', '이날', '국무', '회의', '발언', '이번', '간호', '법안', '유관', '직역', '과도', '갈등', '불러일으키', '간호', '업무', '의료', '기관', '국민', '건강', '불안감', '초래', '지적', '그러', '이러',…
https://www.joongang.co.kr/article/25162800	20230516	중앙일보	박광온 "尹 간호법 거부권, 의회주의 짓밟아 정국 막힐 것"	['더불', '민주당', '박광온', '원내대표', '원내', '대책', '회의', '간호법', '관련', '집권', '시작', '결정', '윤석열', '정권', '시급', '국정', '운영', '동력', '확보', '거부', '행사', '국정', '운영', '기조', '통합', '전환', '국민', '분열', '갈등', '판단', '가늠자', '말', '이날', '윤석열', '대통령', '주재', '국무회의', '간호법', '거부', '행사', '여부', '결정', '박', '원내대표', '정부', '여당', '공약', '부정', '넘', '농민', '노동자', '간호사', '의사', '간호조무사', '국민', '가르', '사회', '혼란', '악화', '거부', '행사', '반복', '정국', '경고'…
https://www.chosun.com/politics/politics_general/2023/05/16/F7WYB2AWSVHUXIL2M6DPPAXHIM/?utm_source=bigkinds&utm_medium=original&utm_campaign=news	20230516	조선일보	尹대통령, 양곡법 이어 간호법 ‘2호 거부권’ 행사	['윤석열', '대통령', '더불', '민주당', '지난달', '강행', '처리', '간호법', '제정', '안', '거부', '재의', '요구', '행사', '윤', '대통령', '법률안', '거부', '행사', '지난달', '양곡', '관리법', '취임', '후', '대통령실', '따르', '윤', '대통령', '이날', '용산', '대통령실', '국무', '회의', '주재', '간호법', '제정', '의요', '구안', '심의', '의결', '윤', '대통령', '국무', '회의', '발언', '간호', '법안', '유관', '직역', '과도', '갈등', '불러일으키', '간호', '업무', '의료', '기관', '국민', '건강', '불안감', '초래', '말', '윤', '대통령', '이러', …
http://www.segye.com/content/html/2023/05/16/20230516508431.html	20230516	세계일보	민주 정의 “간호법 거부권 행사, 의회주의 짓밟는 폭거”	['간호법', '제정', '안', '윤석열', '대통령', '재의', '요구', '거부', '행사', '유력시', '더불', '민주당', '야권', '의회주의', '짓밟', '폭거', '자행', '엄중', '경고', '민주당', '박광온', '원내대표', '이날', '국회', '당', '원내', '대책', '회의', '윤석열', '정부', '선택', '국민', '통합', '길', '갈등', '분열', '길', '국민', '관심', '갖', '지켜보', '집권', '시작', '결정', '거부', '행사', '말', '박', '원내대표', '윤석열', '정권', '시급', '국정', '운영', '동력', '확보', '거부', '행사', '여부', '국정', '운영', '기조', '국민', '통합', '전환',…
http://www.segye.com/content/html/2023/05/16/20230516507933.html	20230516	세계일보	박광온 거부권 행사 반복되면 꽉 막힌 정국 더 막힐 것""	['더불', '민주당', '박광온', '원내대표', '윤석열', '대통령', '간호법', '공포', '국민', '신뢰', '얻', '국정', '성공', '통합', '길', '나서', '말', '박', '원내대표', '이날', '국회', '원내', '대책', '회의', '오늘', '국무', '회의', '간호법', '거부', '행사', '여부', '결정', '촉구', '박', '원내대표', '거부', '행사', '여부', '국정', '운영', '기조', '국민', '통합', '전환', '국민', '분열', '갈등', '판단', '가늠자', '집권', '시작', '결정', '거부', '행사', '정부', '여당', '공약', '부정', '넘', '농민', '노동자', '간호사', '의사', '간호조무사', '국…
https://www.khan.co.kr/politics/politics-general/article/202305160941011	20230516	경향신문	박광온 “윤 대통령, 간호법 공포로 통합의 길로 나서야”	['박광온', '더불', '민주당', '원내대표', '간호법', '제정', '안', '재의', '요구', '거부', '행사', '검토', '윤석열', '대통령', '간호법', '공포', '국민', '신뢰', '얻', '국정', '성공', '통합', '길', '나서', '촉구', '박', '원내대표', '이날', '국회', '원내', '대책', '회의', '집권', '시작', '결정', '거부', '행사', '말', '윤', '대통령', '이날', '오전', '국무', '회의', '간호법', '제정', '거부', '행사', '여부', '결정', '박', '원내대표', '윤석열', '정권', '시급', '국정', '운영', '동력', '확보', '거부', '행사', '여부', '국정', '운영', '기조', …
http://www.hani.co.kr/arti/society/health/1091904.html	20230516	한겨레	용산 따라 ‘간호법 반대’ 복창 복지장관 말 뒤집기 자가당착	['조규홍', '보건복지부', '장관', '정부서울청사', '브리핑', '간호법', '제정', '안', '윤석열', '대통령', '재의', '요구', '행사', '방침', '밝히', '보건복지부', '제공', '여당', '국민', '힘', '조규홍', '보건복지부', '장관', '윤석열', '대통령', '간호법', '제정', '안', '재의', '요구', '거부', '행사', '건의', '방침', '법', '근거', '간호사', '업무', '범위', '바뀌', '조', '장관', '앞뒤', '해석', '내놓', '정부', '간호법', '반대', '근거', '불분명', '비판', '조', '장관', '이날', '정부서울청사', '언론', '브리핑', '열', '윤석열', '대통령', '국무', '회의', '…
http://www.segye.com/content/html/2023/05/15/20230515524042.html	20230516	세계일보	여야, 간호법 거부권에 신경전 격화 간협 단체행동 나설 것""	['더불', '민주당', '강행', '처리', '간호법', '제정', '안', '윤석열', '대통령', '재의', '요구', '거부', '행사', '초읽기', '들어서', '여야', '신경전', '격화', '민주당', '대선', '공약', '표', '얻', '간호사', '이기주', '법', '의료', '체계', '붕괴', '법', '압박', '여권', '질타', '국민', '힘', '의료', '직역', '대립', '갈등', '예상', '특정', '의료', '직역', '일방', '편들', '대립', '갈등', '심화', '맞불', '공세', '민주당', '박광온', '원내대표', '국회', '당', '회의', '윤', '대통령', '반복', '거부', '행사', '입법부', '무시', '국민', '모독', …
https://www.hankookilbo.com/News/Read/A2023051510240002321	20230516	한국일보	간호법 갈등, 타협의 정치 보여야?[기고]	['간호법', '의료', '갈등', '고조', '다르', '사명감', '가지', '국민', '건강', '증진', '의료', '현장', '지키', '보건', '의료인', '정쟁', '넘', '전쟁', '치르', '모습', '국민', '어안', '벙벙', '필자', '도', '의과', '대학', '입학', '의약', '분업', '사태', '한창', '시기', '신입생', '투쟁', '집회', '의사', '약사', '갈등', '속', '국민', '공감대', '멀', '의료', '단편', '경험', '국민', '사랑', '존경', '받', '의사', '대한의사협회', '국민', '구강', '보건', '향상', '치과', '의사', '협회', '설립', '목적', '비전', '불사', '간호협회', '간호조무사',…
https://news.kmib.co.kr/article/view.asp?arcid=0924302109	20230516	국민일보	尹, 두 번째 거부권 행사 임박 민주 “대선공약 말 바꾸기”	['윤석열', '대통령', '용산', '대통령실', '주재', '수석', '비서관', '회의', '간호법', '제정', '안', '당정', '검토', '의견', '보', '받', '국민', '힘', '정부', '대통령실', '전날', '고위', '당정', '협의회', '간호법', '제정', '안', '재의', '요구', '거부', '행사', '대통령', '건의', '결정', '야당', '일방', '국회', '통과', '해당', '법안', '공포', '경우', '보건', '의료인', '신뢰', '협업', '저해', '국민', '건강', '부정', '영향', '우려', '크', '이유', '윤', '대통령', '국무', '회의', '거부', '행사', '결심', '국무', '회의', '발언', '거부', '행…
https://news.kmib.co.kr/article/view.asp?arcid=0924302064	20230516	국민일보	간호협회 “후안무치 탐관오리들” 반발 의협은 “면허 박탈법도 거부하라” 압박	['보건복지부', '윤석열', '대통령', '간호법', '재의', '요구', '거부', '건의', '하', '이유', '국민', '건강', '저해', '들', '간호사', '단체', '책임', '묻', '거세', '반발', '의사', '단체', '간호법', '거부', '건의', '환영', '동시', '의료', '결격', '면허', '취소', '사유', '강화', '의료법', '개정안', '거부', '요구', '주무', '부처', '복지부', '단체', '행동', '예고', '압박', '양쪽', '진영', '사이', '진퇴양난', '모습', '조규홍', '복지부', '장관', '정부서울청사', '브리핑', '간호법', '전문', '의료인', '신뢰', '협업', '저해', '국민', '건강', '부정', '…
https://news.kmib.co.kr/article/view.asp?arcid=0924302009	20230516	국민일보	[사설] ‘원점 회귀’ 간호법, 직역 이기주의 버리고 합의 도출하길	['조규홍', '보건복지부', '장관', '야당', '주도', '처리', '간호법', '제정', '안', '거부', '행사', '윤석열', '대통령', '건의', '한덕수', '국무총리', '주재', '고위', '당정', '협의회', '결론', '주무', '장관', '대통령', '정식', '보', '하', '간호법', '공포', '국회', '확실', '말', '많', '탈', '많', '간호법', '제정', '논란', '의료', '곳곳', '헤집', '직역', '이기주의', '폭발', '원점', '정치', '갈등', '조정', '역할', '포기', '표', '계산', '무리', '입법', '강행', '결과', '참담', '대한간호협회', '적극', '단체', '행동', '예고', '집단', '파업', '자…
http://www.seoul.co.kr/news/newsView.php?id=20230516008009	20230516	서울신문	복지부 “의료 근간 흔들” 간호법 대통령 거부권 건의	['의사', '협', '단체', '적극', '지지', '호협', '강력', '반발', '단체', '행동', '예고', '내년', '총선', '겨냥', '압박', '분석', '조규홍', '오른쪽', '보건복지부', '장관', '오후', '서울', '종로구', '정부서울청사', '간호법', '정부', '입장', '밝히', '기자', '회견', '뒤', '이동', '조', '장관', '국무', '회의', '윤석열', '대통령', '간호법', '재의', '요구', '거부', '건의', '연합뉴스', '정부', '국무', '회의', '윤석열', '대통령', '간호법', '제정', '안', '재의', '요구', '거부', '건의', '대한간호협회', '반발', '단체', '행동', '불사', '방침', '의사', '…
https://www.chosun.com/opinion/editorial/2023/05/16/EODFWXIP6ZHXHLOA77XAJ7VDMU/?utm_source=bigkinds&utm_medium=original&utm_campaign=news	20230516	조선일보	[사설] 국회 장악 민주당에 남은 건 오로지 사익과 정략, 정쟁뿐	['이재명', '대표', '더불', '민주당', '최고', '위원', '회의', '국민', '당원', '존중', '강력', '혁신', '추진', '대표', '작년', '대표', '수락', '연설', '사', '생', '정신', '민주당', '만들', '민주당', '반대', '결과', '혁신', '하', '지지자', '믿', '민주당', '야당', '후', '간', '국민', '기억', '남', '일', '대표', '방탄', '무도', '입법', '폭주', '가짜', '뉴스', '괴담', '유포', '돈', '봉투', '코인', '의혹', '대표', '초선', '의원', '이익', '챙기', '급급', '국민', '편가르', '정쟁', '몰두', '사익', '추구', '부끄러움', '없', '정략', '술수…
https://www.khan.co.kr/national/health-welfare/article/202305152126015	20230515	경향신문	복지부 “간호법 거부권 건의” 의사단체 손 들어줬다	['조규홍', '보건복지부', '장관', '열리', '국무회의', '윤석열', '대통령', '간호법', '제정', '안', '재의', '요구', '거부', '건의', '조', '장관', '이날', '정부서울청사', '브리핑', '열', '당과', '정부', '어제', '당정', '협의회', '간호법', '헌법', '항', '재의', '요구', '건의', '국무', '위원', '대통령', '내일', '국무회의', '재의', '요구', '건의', '계획', '보', '조', '장관', '간호법', '거부', '건', '이유', '간호', '법안', '전문', '의료인', '신뢰', '협업', '저해', '국민', '건강', '부정', '영향', '미치', '국민', '건강', '없', '말', '의료', '간…
https://www.chosun.com/national/welfare-medical/2023/05/15/5LYPXKETOVEQRNDYZTJ3KAWYOI/?utm_source=bigkinds&utm_medium=original&utm_campaign=news	20230515	조선일보	조규홍 복지장관 “간호조무사 고졸 제한은 직업선택 자유 제한”	['조규홍', '보건복지부', '장관', '대통령', '내일', '국무회의', '간호법', '재의', '요구', '거부', '행사', '건의', '조', '장관', '이날', '간호법', '관련', '공식', '브리핑', '열', '간호', '법안', '보건', '의료', '단체', '반발', '직역', '신뢰', '협업', '갈등', '확산', '우려', '있', '반대', '이유', '들', '정부', '간호법', '제정', '의료', '기관', '장기', '요양', '기관', '협업', '간호사', '영역', '우려', '있', '간호', '업무', '의료', '기관', '외부', '확대', '경우', '의료', '기관', '사고', '책임', '규명', '어렵', '국민', '보상', '청구', '…
https://www.khan.co.kr/opinion/editorial/article/202305152038005	20230515	경향신문	[사설] 대선 약속도 중재도 무산된 간호법, 책임정치 위반이다	['보건복지부', '윤석열', '대통령', '지난달', '더불', '민주당', '주도', '국회', '통과', '간호법', '제정', '안', '재의', '요구', '거부', '행사', '공식', '건의', '간호법', '제정', '안', '국무', '회의', '상정', '간호사', '근무', '환경', '처우', '개선', '간호법', '제정', '안', '국민', '힘', '총선', '공약', '윤', '대통령', '대선', '약속', '윤', '대통령', '거부', '행사', '책임', '정치', '위반', '조규홍', '복지부', '장관', '이날', '브리핑', '대통령', '재의', '요구', '건', '계획', '보', '윤', '대통령', '대선', '후보', '시절', '지난해', '간호사…
http://www.hani.co.kr/arti/politics/politics_general/1091890.html	20230515	한겨레	이번엔 간호법 대통령은 ‘거부권’, 여야는 ‘네탓’	['윤석열', '대통령', '용산', '대통령실', '스승', '날', '기념', '현장', '교원', '초청', '오찬', '간담회', '국기', '경례', '하', '대통령실', '사진', '기자단', '윤석열', '대통령', '국무', '회의', '지난달', '말', '더불', '민주당', '주도', '국회', '본회의', '통과', '간호법', '제정', '안', '재의', '요구', '거부', '행사', '윤', '대통령', '거부', '행사', '양곡', '관리법', '대화', '협', '거부', '행사', '반복', '점', '대통령', '정치력', '부재', '정국', '경색', '불통', '논란', '전망', '대통령실', '고위', '관계자', '한겨레', '윤', '대통령', '국민',…
https://news.kmib.co.kr/article/view.asp?arcid=0018263563&code=61111211&cp=kd	20230515	국민일보	尹, 간호법 거부권 행사 건의 보고받아 민주당 “입법부 무시” 반발	['윤석열', '대통령', '서울', '용산', '대통령실', '청사', '국무회의', '발언', '대통령실', '통신', '사진', '기자단', '윤석열', '대통령', '용산', '대통령실', '주재', '수석', '비서관', '회의', '간호법', '제정', '안', '당정', '검토', '의견', '보', '받', '국민', '힘', '정부', '대통령실', '전날', '고위', '당정', '협의회', '간호법', '제정', '안', '재의', '요구', '거부', '행사', '대통령', '건의', '결정', '야당', '일방', '국회', '통과', '해당', '법안', '공포', '경우', '보건', '의료인', '신뢰', '협업', '저해', '국민', '건강', '부정', '영향', '우려'…
http://www.segye.com/content/html/2023/05/15/20230515520468.html	20230515	세계일보	민주 “尹 대선공약” 공세에 與 “野, 직역갈등 기름부어” 맞불 [간호법 제정 갈등]	['더불', '민주당', '강행', '처리', '간호법', '제정', '안', '윤석열', '대통령', '재의', '요구', '거부', '행사', '초읽기', '들어서', '여야', '신경전', '격화', '민주당', '대선', '공약', '표', '얻', '간호사', '이기주', '법', '의료', '체계', '붕괴', '법', '압박', '여권', '질타', '국민', '힘', '의료', '직역', '대립', '갈등', '예상', '특정', '의료', '직역', '일방', '편들', '대립', '갈등', '심화', '맞불', '공세', '민주당', '박광온', '원내대표', '국회', '당', '회의', '윤', '대통령', '반복', '거부', '행사', '입법부', '무시', '국민', '모독', …
http://www.segye.com/content/html/2023/05/15/20230515520471.html	20230515	세계일보	간호사들 “거부권 행사, 총궐기로 대항” 의료연대 “당정 협의, 공정하고 상식적” [간호법 제정 갈등]	['정부', '여당', '대통령', '간호법', '제정', '안', '재의', '요구', '거부', '행사', '건의', '결정', '간호사', '단체', '정치', '책임', '묻', '강', '반발', '단체', '보건', '복지', '의료', '연대', '의료', '연대', '환영', '뜻', '의료법', '개정안', '의사', '허취', '소법', '거부', '행사', '대상', '유감', '표명', '조규홍', '보건복지부', '장관', '국무', '위원', '대통령', '의요', '계획', '보', '정부', '간호법', '보건', '의료', '직역', '갈등', '키우', '협업', '어렵', '우려', '있', '설명', '당정', '방침', '간호협회', '간협', '성명', '내', '간…
https://www.donga.com/news/Politics/article/all/20230515/119305330/1	20230515	동아일보	尹, 간호법 거부권 행사하나 간협 “거부권 행사시 단체행동”	['윤석열', '대통령', '오전', '국무', '회의', '간호법', '제정', '안', '재의', '요구', '거부', '심의', '의결', '방침', '가운데', '간호', '단체', '의사', '단체', '반발', '계속', '의료', '갈등', '확대', '방지', '조치', '당정', '설명', '보건', '의료', '직역', '갈등', '라운드', '접어드', '모양새', '대한간호협회', '보도', '자료', '국민', '힘', '보건복지부', '악의', '근거', '없', '흑색선전', '근거', '간호법', '대통령', '거부', '행사', '건의', '공식', '비판', '간협', '간호법', '제정', '윤', '대통령', '후보', '시절', '공약', '내용', '맞', '간호법'…
http://www.hani.co.kr/arti/society/health/1091867.html	20230515	한겨레	간호사들 첫 집단행동 예고 의료현장 지키는 ‘준법투쟁’ 유력	['국제', '간호사', '날', '오후', '간호사', '서울', '종로구', '광화문', '일대', '국제', '간호사', '날', '기념', '축하', '마당', '행사', '구호', '외치', '연합뉴스', '윤석열', '대통령', '국무', '회의', '간호법', '제정', '안', '재의', '요구', '거부', '행사', '유력', '가운데', '반발', '대한간호협회', '사상', '집단', '행동', '예고', '간호협회', '조선', '간호부', '회로', '출범', '지금', '협회', '차원', '집단', '행동', '없', '간호협회', '온라인', '설문', '조사', '참여', '회원', '가운데', '간호법', '공포', '적극', '단체', '행동', '필요', '뜻', '이…
https://www.hankookilbo.com/News/Read/A2023051514000004068	20230515	한국일보	'간호법' 반대하는 복지부 장관?대통령? 거부권 건의하겠다"...간호협회 거센 반발"	['조규홍', '보건복지부', '장관', '국무', '회의', '간호법', '윤석열', '대통령', '재의', '요구', '거부', '행사', '건의', '간호법', '주무', '부처', '장관', '여당', '협의', '공식', '건의', '대통령', '거부', '행사', '확정', '간호법', '놓', '의료', '가운데', '대한간호협회', '정치', '책임', '묻', '거세', '반발', '조', '장관', '오후', '정부서울청사', '기자', '회견', '열', '전날', '당정', '협의', '국무', '위원', '헌법', '항', '대통령', '재의', '요구', '국무', '회의', '건의', '의료법', '보건', '의료', '인력', '지원', '법', '간호사', '부분', '떼',…
https://www.donga.com/news/Society/article/all/20230515/119304515/2	20230515	동아일보	간호협회 “간호법 거부권 행사시 단체행동 국민 담보 파업은 안해”	['대한간호협회', '간협', '대통령', '간호법', '제정', '안', '거부', '행사', '경우', '단체', '행동', '나서', '간협', '입장', '문', '내', '단체', '행동', '의견', '조사', '결과', '필요', '응답', '간호법', '대통령', '거부', '행사', '경우', '사상', '초유', '단체', '행동', '간협', '협회', '등록', '회원', '대상', '조사', '결과', '참여', '인원', '자정', '기준', '적극', '단체', '행동', '필요', '답', '의견', '조사', '전체', '대상', '회원', '절반', '넘', '참여', '간협', '대통령', '거부', '행사', '국민', '생명', '안전', '담보', '파업', '하',…
http://www.seoul.co.kr/news/newsView.php?id=20230515500171	20230515	서울신문	정부 “내일 국무회의 간호법 거부권 건의” 총선 향해가는 간호법 갈등	['복지', '장관', '국무', '회의', '재의', '요구', '건', '간호협회', '준법투쟁', '예고', '의료', '현장', '혼란', '예상', '민주당', '압박', '카드', '의사', '협회', '선기', '획단', '출범', '조규홍', '보건복지부', '장관', '윤석열', '대통령', '간호법', '재의', '요구', '거부', '건의', '가운데', '서울', '중구', '대한간호협회', '회관', '앞', '대한간호협회', '대표단', '간호법', '공포', '촉구', '단식', '농성', '하', '연합뉴스', '정부', '국무', '회의', '윤석열', '대통령', '간호법', '제정', '안', '재의', '요구', '거부', '건의', '대한간호협회', '반발', '단체'…
https://www.joongang.co.kr/article/25162547	20230515	중앙일보	복지장관도 간호법 거부권 건의" 간호협회 단체행동 예고"	['조규홍', '보건복지부', '장관', '오', '국무', '회의', '윤석열', '대통령', '간호법', '거부', '재의', '요구', '행사', '건의', '조규홍', '장관', '정부서울청사', '간호법', '관련', '보건', '복지', '입장', '발표', '브리핑', '열', '국무', '위원', '대통령', '국무', '회의', '재의', '요구', '건의', '계획', '보', '말', '조', '장관', '거부', '건의', '이유', '들', '간호', '법안', '전문', '의료인', '신뢰', '협업', '저해', '국민', '건강', '부정', '영향', '미치', '설명', '의료', '간호', '분리', '의료', '기관', '간호', '업무', '확대', '국민', '의료'…
https://www.donga.com/news/Society/article/all/20230515/119300501/2	20230515	동아일보	조규홍 “간호법 국민건강에 부정적 내일 국무회의서 거부권 건의”	['조규홍', '보건복지부', '장관', '오', '열리', '국무회의', '윤석열', '대통령', '간호법', '제정', '안', '재의', '요구', '거부', '건의', '계획', '조', '장관', '정부서울청사', '간호법', '관련', '입장', '발표', '브리핑', '열', '정부', '여당', '전날', '당정', '협의회', '간호법', '재의', '요구', '건의', '국무', '위원', '대통령', '의요', '계획', '보', '간호법', '거부', '건', '이유', '정부', '국민', '건강', '보호', '최우선', '가치', '두', '간호', '법안', '전문', '의료인', '신뢰', '협업', '저해', '국민', '건강', '부정', '영향', '미치', '간호', …
https://www.khan.co.kr/national/health-welfare/article/202305151453001	20230515	경향신문	조규홍 복지부 장관 “내일 국무회의서 간호법 거부권 건의할 것”	['조규홍', '보건복지부', '장관', '열리', '국무회의', '윤석열', '대통령', '간호법', '제정', '안', '재의', '요구', '거부', '건의', '조', '장관', '이날', '정부서울청사', '브리핑', '열', '당과', '정부', '어제', '당정', '협의회', '간호법', '헌법', '항', '재의', '요구', '건의', '국무', '위원', '대통령', '내일', '국무회의', '재의', '요구', '건의', '계획', '보', '조', '장관', '간호법', '거부', '건', '이유', '간호', '법안', '전문', '의료인', '신뢰', '협업', '저해', '국민', '건강', '부정', '영향', '미치', '국민', '건강', '없', '말', '의료', '간…
http://www.munhwa.com/news/view.html?no=2023051501039921293001	20230515	문화일보	조규홍 복지 “간호법 갈등확산 우려 내일 국무회의서 거부권 건의”	['클릭', '이미지', '보', '있', '조규홍', '보건복지부', '장관', '오후', '서울', '종로구', '정부서울청사', '간호법', '관련', '보건', '복지', '입장', '발표', '뉴시스', '국무', '회의', '앞두', '입장', '발표', '브리핑', '의료', '현장', '갈등', '확산', '국민', '건강', '심각', '영향', '우려', '직', '역간', '역할', '설계', '정부', '열리', '국무회의', '윤석열', '대통령', '간호법', '제정', '안', '재의', '요구', '거부', '건의', '입장', '발표', '조규홍', '보건복지부', '장관', '정부서울청사', '브리핑', '열', '정부', '여당', '전날', '당정', '협의회', '간호…
http://www.segye.com/content/html/2023/05/15/20230515515605.html	20230515	세계일보	복지장관 간호법 갈등확산 우려 내일 국무회의서 거부권 건의""	['정부', '열리', '국무회의', '윤석열', '대통령', '간호법', '제정', '안', '재의', '요구', '거부', '건의', '조규홍', '보건복지부', '장관', '정부서울청사', '입장', '발표', '브리핑', '열', '정부', '여당', '전날', '당정', '협의회', '간호법', '재의', '요구', '건의', '국무', '위원', '대통령', '의요', '계획', '보', '조', '장관', '간호법', '거부', '건', '이유', '간호', '법안', '전문', '의료인', '신뢰', '협업', '저해', '국민', '건강', '부정', '영향', '미치', '의료', '현장', '직', '역간', '신뢰', '협업', '갈등', '확산', '우려', '있', '경우', '국…
http://www.naeil.com/news_view/?id_art=460804	20230515	내일신문	허위사실로 간호법 거부권 건의한 국힘 복지부" 규탄"	['당정', '대통령', '간호법', '제정', '안', '거부', '행사', '공식', '건의', '결정', '간호협회', '당정', '규탄', '성명', '세종로', '간호사', '간호법', '제정', '요구', '국제', '간호사', '날', '오후', '간호사', '서울', '종로구', '세종대로', '일대', '간호법', '제정', '요구', '연합뉴스', '간호협회', '늦', '밤', '간호법', '제정', '대통령', '약속', '공약', '간호법', '국회법', '간', '차례', '여야', '법안', '심사', '적법', '절차', '심의', '의결', '국민', '힘', '보건복지부', '허위', '사실', '나열', '거부', '건의', '비판', '국민', '힘', '정부', '고위…
http://www.naeil.com/news_view/?id_art=460739	20230515	내일신문	간호법 '거부권' 임박 간호사 간호조무사 대립, 후폭풍 예고	['더불', '민주당', '주도', '국회', '본회의', '통과', '간호법', '개정안', '윤석열', '대통령', '거부', '행사', '전망', '우세', '전날', '고위', '당정', '윤', '대통령', '재의', '요구', '거부', '행사', '요청', '간호협회', '창립', '맞', '간호법', '제정', '숙원', '사업', '추진', '간호사', '강력', '집단', '반발', '예상', '의사', '협회', '전면', '내세우', '의료법', '개정안', '거부', '행사', '예상', '금고형', '이상', '중대', '범죄', '의사', '면허', '취소', '가능', '전망', '간호법', '료법', '반대', '목소리', '간호법', '시행', '반대', '의사', '간호조…
http://www.munhwa.com/news/view.html?no=2023051501070430295001	20230515	문화일보	간호법 강행한 민주 “尹이 갈라치기” 적반하장	['거부', '앞두', '여야', '공방', '민주', '공약', '폐기', '분열', '정치', '국', '힘', '총선', '겨냥', '당리당략', '내일', '국무', '회의', '거부', '여야', '오', '국무', '회의', '예정', '윤석열', '대통령', '간호법', '제정', '재의', '요구', '거부', '행사', '놓', '책임', '떠넘기', '정면충돌', '대한간호협회', '윤', '대통령', '간호법', '거부', '행사', '경우', '집단', '행동', '예고', '의료', '대란', '우려', '상황', '여야', '간호법', '제정', '문제', '두', '서로', '책임', '폭탄', '돌리', '간호법', '강행', '처리', '더불', '민주당', '거부', '행사…
http://www.munhwa.com/news/view.html?no=2023051501070421293001	20230515	문화일보	간호사들, 연가투쟁 면허증반납 등 단체행동 예고	['간호법', '거부', '수순', '간협', '설문', '단체', '행동', '파업', '않', '수위', '방법', '고심', '오', '국무', '회의', '윤석열', '대통령', '간호법', '제정', '안', '재의', '요구', '거부', '행사', '가닥', '잡히', '간호사', '강력', '반발', '대한간호협회', '간협', '대통령', '거부', '행사', '단체', '행동', '맞서', '하', '간호법', '의료', '갈등', '이번', '주', '최대', '고비', '맞', '전망', '조규홍', '보건복지부', '장관', '오후', '브리핑', '열', '윤', '대통령', '간호법', '재의', '요구', '공식', '건의', '전날', '정부', '여당', '서울', '종로구…
https://www.joongang.co.kr/article/25162448	20230515	중앙일보	尹 겨눈 野 이재명 日이익 대변 말라" 박광온 "간호법 공포를""	['더불', '민주당', '이재명', '대표', '최고위', '회의', '후쿠시마', '원전', '염수', '관련', '있', '안전', '식수', '사용', '쓰', '우물', '독극물', '퍼넣', '전하', '주장', '마찬가지', '일본', '겨냥', '강', '높', '비판', '정부', '마찬가지', '억지', '주장', '동조', '염수', '처리', '수', '왜곡', '조작', '국민', '일본', '말', '전하', '최소한', '마시', '농업용수', '공업용수', '활용', '맞', '말', '대한민국', '대통령', '정부', '합리', '태도', '생각', '하', '합리', '외교', '촉구', '대표', '일본', '국가', '이익', '대변', '말', '듣', '마시', '…
http://www.segye.com/content/html/2023/05/15/20230515506772.html	20230515	세계일보	간호법 거부권 기류에 깊어지는 갈등의 골 간협 “총궐기”	['정부', '여당', '윤석열', '대통령', '간호법', '거부', '행사', '건의', '보건', '의료', '갈등', '깊', '간호사', '협회', '당정', '거부', '건의', '총궐기', '허위', '사실', '잡', '정치', '책임', '묻', '강력', '반발', '간호사', '협회', '성명', '간호법', '제정', '대통령', '약속', '공약', '울분', '분노', '누르', '허위', '사실', '실체', '밝히', '정치', '책임', '묻', '간협', '코로나', '믹', '재난', '의료', '위기', '상황', '코로나', '종식', '선언', '지금', '국민', '생명', '안전', '국민', '곁', '떠나', '간호사', '간호법', '국민', '생명', '볼…
http://www.segye.com/content/html/2023/05/14/20230514515834.html	20230515	세계일보	당정 “간호법, 국민 생명 볼모로 한 입법 독주법” 尹, 16일 거부권 행사	['국민', '힘', '정부', '더불', '민주당', '주도', '국회', '본회의', '통과', '간호법', '제정', '안', '윤석열', '대통령', '재의', '요구', '거부', '행사', '공식', '건의', '당정', '이날', '오후', '삼청동', '총리', '공관', '고위', '당정', '협의회', '열', '결정', '국민', '힘', '강민국', '수석', '대변인', '국회', '브리핑', '강', '수석', '대변인', '당정', '간호법', '국민', '생명', '볼모', '하', '입법', '독주', '법', '피해', '국민', '몫', '점', '공감', '지난달', '야당', '일방', '의결', '간호법', '안', '대통령', '재의', '요구', '건의', '당정…
http://www.segye.com/content/html/2023/05/14/20230514512339.html	20230515	세계일보	간호법 제정안, 尹 ‘2호 거부권’ 행사 가능성은?	['윤석열', '대통령', '야당', '주도', '국회', '본회의', '통과', '간호법', '제정', '안', '거부', '행사', '국민', '힘', '더불', '민주당', '절충안', '제시', '협상', '시도', '법안', '공포', '시한', '전', '여야', '합의', '가능', '희박', '전망', '대통령실', '정부', '국민', '힘', '오후', '서울', '종로구', '삼청동', '총리', '공관', '고위', '당정', '협의회', '고위', '당정', '열', '간호법', '제정', '안', '막판', '논의', '당', '김기현', '대표', '윤재옥', '원내대표', '지도부', '정부', '한덕수', '국무총리', '대통령실', '김대기', '비서', '실장', '참석'…
https://www.hankookilbo.com/News/Read/A2023051415570000989	20230515	한국일보	[사설] 새 협의 전제 없는 간호법 거부, 갈등 더 키운다	['정부', '국민', '힘', '고위', '당정', '협의회', '열', '대통령', '간호법', '제정', '재의', '요구', '거부', '행사', '건의', '결정', '한덕수', '국무총리', '사회', '합의', '법안', '통과', '의료', '현장', '심각', '갈등', '혼란', '발생', '이유', '들', '협상', '전제', '지금', '거부', '행사', '직역', '갈등', '키우', '의료', '협업', '체계', '붕괴', '있', '혼란', '국민', '불편', '방치', '정치', '법률', '공포', '시한', '협상', '나서', '당정', '거부', '행사', '건의', '밝히', '간호', '진료', '지원', '간호사', '업무', '거부', '면허', '반납',…
https://news.kmib.co.kr/article/view.asp?arcid=0924301920	20230515	국민일보	찬반 강대강 대치 ‘마주 보며 달리는 기관차’ 간호법	['국민', '힘', '정부', '간호법', '제정', '안', '윤석열', '대통령', '재의', '요구', '거부', '행사', '건의', '하', '간호사', '단체', '행동', '카드', '꺼내', '강', '반발', '오', '총파업', '예고', '의사', '간호조무사', '보건', '복지', '의료', '연대', '당정', '간호법', '거부', '건의', '환영', '향후', '상황', '지켜보', '입장', '대한간호협회', '간협', '단체', '행동', '검토', '윤', '대통령', '간호법', '거부', '행사', '현실', '간협', '회원', '상대', '간호사', '단체', '행동', '의견', '조사', '진행', '기준', '이르', '회원', '적극', '단체', '행동…
https://www.chosun.com/politics/assembly/2023/05/15/OTFUUHTTBFFXVGMXY7DOL27J7U/?utm_source=bigkinds&utm_medium=original&utm_campaign=news	20230515	조선일보	50만 對 100만 의료 뒷전, 수싸움 된 간호법	['야당', '국회', '일방', '처리', '간호법', '개정안', '정부', '여당', '윤석열', '대통령', '재의', '요구', '거부', '행사', '건의', '간호법', '의료법', '간호', '분리', '간호사', '활동', '범위', '지역', '사회', '포함', '내용', '의사', '간호조무사', '간', '무사', '법', '반대', '보건', '의료', '극심', '내홍', '상태', '국민', '힘', '이날', '서울', '총리', '공관', '고위', '당정', '협의회', '후', '간호법', '보건', '의료인', '신뢰', '협업', '저해', '국민', '건강', '부정', '영향', '우려', '심대', '대통령', '거부', '행사', '건의', '당정', '이날'…
https://www.chosun.com/national/welfare-medical/2023/05/15/K6OR4F2UNZCMJAMHWUIVDQWNW4/?utm_source=bigkinds&utm_medium=original&utm_campaign=news	20230515	조선일보	의대 증원 비대면 진료 민생 직결된 의료 개혁안은 줄줄이 밀려	['간호법', '논란', '의료', '블랙홀', '되', '정작', '국민', '건강', '생활', '직결', '의료', '현안', '뒷전', '밀리', '지적', '의사', '늘리', '의대', '정원', '문제', '발등', '불', '최근', '소아과', '대란', '응급실', '인기', '분야', '인력', '부족', '사태', '풀', '의대', '정원', '견해', '많', '정부', '연간', '동결', '의대', '정원', '늦', '확대', '입장', '간호법', '의료', '논의', '하', '외과', '산부인과', '필수', '의료', '분야', '지원', '늘리', '진료', '수가', '조정', '중요', '국내', '필수', '의료', '수가', '경제', '협력', '개발', '…
https://www.donga.com/news/Society/article/all/20230515/119290121/1	20230515	동아일보	간협 “간호법 尹거부권땐 수술실 보조 중단 등 단체행동”	['회원', '단체', '행동', '필요', '응답', '시도', '사회', '총파업', '동참', '양측', '중재', '되', '환자', '불편', '우려', '정부', '여당', '윤석열', '대통령', '간호법', '재의', '요구', '거부', '행사', '건의', '하', '간호', '단체', '행동', '예고', '대한간호협회', '간협', '수술실', '중요', '역할', '하', '간호사', '단체', '행동', '배제', '간협', '협회', '원', '간호법', '관련', '적극', '단체', '행동', '필요', '응답', '대통령', '간호법', '거부', '행사', '경우', '단체', '행동', '간호사', '인', '정당', '가입', '운동', '응답자', '면허증', '반납…
https://www.donga.com/news/Politics/article/all/20230515/119290294/1	20230515	동아일보	당정, 간호법 거부권 건의 尹, 내일 국무회의서 행사할 듯	['당정', '국민', '생명', '볼모', '의료', '붕괴', '법', '간협', '단체', '행동', '반발', '국민', '힘', '정부', '더불', '민주당', '단독', '국회', '본회의', '통과', '간호법', '제정', '안', '윤석열', '대통령', '재의', '요구', '거부', '행사', '공식', '건의', '주무', '부처', '장관', '조규홍', '보건복지부', '장관', '윤', '대통령', '같', '내용', '보', '하', '국무', '회의', '윤', '대통령', '재의', '요구', '의결', '방안', '유력', '검토', '국민', '힘', '강민국', '수석', '대변인', '이날', '여당', '정부', '고위', '당정', '협의회', '브리핑', '현…
https://www.joongang.co.kr/article/25162374	20230515	중앙일보	당 정, 윤 대통령에 간호법 거부권 건의 “의료체계 붕괴법”	['국민', '힘', '정부', '간호법', '제정', '안', '재의', '요구', '거부', '행사', '윤석열', '대통령', '공식', '건의', '윤', '대통령', '수용', '경우', '간호법', '양곡', '관리법', '윤', '대통령', '거부', '법안', '강민국', '국민', '힘', '수석', '대변인', '이날', '오후', '서울', '삼청동', '총리', '공관', '고위', '당정', '협의회', '후', '브리핑', '당정', '간호법', '국민', '생명', '볼모', '하', '입법', '독주', '법', '피해', '국민', '몫', '점', '공감', '야당', '지난달', '일방', '의결', '간호법', '안', '대통령', '재의', '요구', '행사', '건의…
http://www.seoul.co.kr/news/newsView.php?id=20230515004009	20230515	서울신문	당정 “간호법은 의료붕괴법” 尹, 16일 ‘2호 거부권’ 행사할 듯	['당정', '재의', '요구', '공식', '건의', '국민', '생명', '볼모', '입법', '폭주', '간호조무사', '차별', '현장', '갈등', '확대', '공약', '후안무치', '거부', '의료법', '개정안', '거부', '제외', '의사', '단체', '중심', '반발', '예상', '한덕수', '국무총리', '서울', '종로구', '총리', '공관', '고위', '당정', '협의회', '참석자', '대화', '나누', '왼쪽', '김대기', '대통령', '비서', '실장', '총리', '윤재옥', '국민', '힘', '원내대표', '김기현', '국민', '힘', '대표', '연합뉴스', '당정', '지난달', '야당', '주도', '국회', '통과', '간호법', '제정', '안', …
http://www.segye.com/content/html/2023/05/14/20230514513145.html	20230514	세계일보	[사설] 간호법 거부권 행사 전에 여야 중재 노력 포기해선 안 돼	['국민', '힘', '정부', '고위', '당정', '협의회', '열', '간호법', '제정', '방안', '논의', '자리', '당정', '윤석열', '대통령', '재의', '요구', '거부', '행사', '불가피', '건의', '한덕수', '국무총리', '사회', '합의', '법안', '통과', '의료', '현장', '심각', '갈등', '혼란', '발생', '말', '더불', '민주당', '주도', '국회', '통과', '간호법', '정부', '이송', '오', '대통령', '간호법', '공포', '거부', '행사', '대통령', '당정', '건의', '수용', '간호법', '운명', '예정', '국무회의', '판가름', '간호법', '제정', '안', '직역', '갈등', '간호사', '역할', …
http://www.segye.com/content/html/2023/05/14/20230514514894.html	20230514	세계일보	복지장관, 내일 간호법 입장 발표 尹 거부권 건의할까	['지난달', '야당', '주도', '국회', '본회의', '통과', '간호법', '제정', '간호법', '우려', '표명', '조규홍', '보건복지부', '장관', '오', '공식', '입장', '오후', '복지부', '출입', '기자단', '조', '장관', '오', '오후', '정부서울청사', '간호법', '관련', '입장', '발표', '공지', '간호법', '의료법', '포함', '간호사', '관련', '규정', '별도', '법안', '분리', '간호사', '법', '지위', '독자', '보장', '내용', '간호사', '전문', '간호사', '간호조무사', '업무', '범위', '간호사', '처우', '개선', '내용', '담', '주무', '부처', '수장', '조', '장관', '같', '간…
http://www.segye.com/content/html/2023/05/14/20230514514733.html	20230514	세계일보	민주, 與 간호법 거부권 건의 결정에 후안무치 행태""	['더불', '민주당', '간호법', '관련', '고위', '당정', '협의', '결과', '국민', '힘', '윤석열', '대통령', '거부', '행사', '건의', '후안무치', '행태', '반발', '민주당', '정책', '위원회', '이날', '오후', '입장', '문', '내', '정부', '여당', '국민', '약속', '공약', '거부', '행사', '윤석열', '정권', '부정과', '국민', '기만', '후안무치', '행태', '지적', '정책', '위', '국회', '기간', '논의', '절차', '통과', '법률', '반복', '거부', '행사', '국회', '입법권', '무시', '국민', '뜻', '거부', '폭거', '계속', '의도', '밖', '없', '정책', '위', '당정…
https://www.khan.co.kr/national/health-welfare/article/202305142127005	20230514	경향신문	간호협회 “단체행동 본격화” 의료연대 “어려운 결정 환영”	['간협', '윤', '대통령', '거부', '행사', '파업', '이외', '단체', '행동', '고민', '의협', '간무협', '총파업', '수위', '료법', '제외', '아쉽', '당정', '간호법', '제정', '안', '거부', '재의', '요구', '행사', '공식', '건의', '하', '의료', '희비', '모습', '단식', '파업', '간호법', '반대', '의사', '간호조무사', '당정', '결정', '환영', '반면', '간호', '대통령', '거부', '행사', '경우', '단체', '행동', '예고', '의사', '간호조무사', '단체', '이날', '정부', '여당', '윤석열', '대통령', '거부', '행사', '건의', '결정', '환영', '동시', '대통령', '거…
https://www.khan.co.kr/politics/politics-general/article/202305142110035	20230514	경향신문	“대통령, 간호법 거부하시라” 기어이 꺼내든 당정	['국민', '힘', '정부', '야당', '단독', '국회', '본회의', '통과', '간호법', '제정', '안', '대통령', '재의', '요구', '거부', '행사', '공식', '건의', '지난달', '양곡', '관리법', '이', '윤석열', '대통령', '거부', '행사', '수순', '강민국', '국민', '힘', '수석', '대변인', '이날', '서울', '삼청동', '총리', '공관', '고위', '당정', '협의회', '뒤', '국회', '브리핑', '당정', '간호법', '국민', '생명', '볼모', '하', '입법', '독주', '법', '피해', '국민', '몫', '점', '공감', '지난달', '야당', '일방', '의결', '간호법', '안', '대통령', '재의', '요…
https://www.donga.com/news/Politics/article/all/20230514/119288892/1	20230514	동아일보	당정 “간호법은 의료체계 붕괴법” 野 “尹 거부권땐 입법권 무시”	['국민', '생명', '볼모', '입법', '독주', '법', '피해', '국민', '몫', '국민', '힘', '강민국', '수석', '대변인', '고위', '당정', '협의회', '직후', '브리핑', '국민', '건강', '부정', '영향', '우려', '심대', '거부', '행사', '배경', '설명', '더불', '민주당', '지난달', '국회', '단독', '강행', '통과', '간호법', '두', '법안', '내용', '절차', '부적절', '거부', '행사', '정당', '강조', '국무', '회의', '윤', '대통령', '간호법', '거부', '행사', '가능', '유력', '더불', '민주당', '윤석열', '정권', '부정과', '국민', '기만', '후안무치', '행태', '반발'…
http://www.segye.com/content/html/2023/05/14/20230514514375.html	20230514	세계일보	당정, "간호법, 국민생명 볼모 尹대통령에 재의요구 건의키로"	['국민', '힘', '정부', '더불', '민주당', '주도', '국회', '본회의', '통과', '간호법', '제정', '안', '윤석열', '대통령', '재의', '요구', '거부', '행사', '공식', '건의', '국민', '힘', '정부', '이날', '오후', '삼청동', '총리', '공관', '고위', '당정', '협의회', '열', '결정', '국민', '힘', '강민국', '수석', '대변인', '국회', '브리핑', '강', '수석', '대변인', '당정', '간호법', '국민', '생명', '볼모', '하', '입법', '독주', '법', '피해', '국민', '몫', '점', '공감', '지난달', '야당', '일방', '의결', '간호법', '안', '대통령', '재의', '요구'…
https://www.khan.co.kr/national/health-welfare/article/202305141918001	20230514	경향신문	간호법 거부권 건의에 의사 간호조무사는 ‘기대감’ 간호협회는 ‘단체행동’ 예고	['당정', '간호법', '제정', '안', '거부', '재의', '요구', '행사', '공식', '건의', '가운데', '의료', '희비', '모습', '단식', '파업', '간호법', '반대', '의사', '간호조무사', '당정', '결정', '환영', '반면', '간호', '대통령', '거부', '행사', '경우', '단체', '행동', '예고', '상태', '의사', '간호조무사', '단체', '이날', '정부', '여당', '윤석열', '대통령', '거부', '행사', '건의', '결정', '환영', '동시', '대통령', '거부', '행사', '기대', '입장', '박명하', '대한의사협회', '의협', '비상', '대책', '위원장', '이날', '기자', '통화', '당정', '그동안', '…
https://www.khan.co.kr/politics/president/article/202305141847001	20230514	경향신문	당정, 간호법 대통령 거부권 행사 건의키로 양곡관리법 이어 2호 거부권 수순	['국민', '힘', '정부', '야당', '단독', '국회', '본회의', '통과', '간호법', '제정', '안', '대통령', '재의', '요구', '거부', '행사', '공식', '건의', '지난달', '양곡', '관리법', '이', '윤석열', '대통령', '거부', '행사', '수순', '강민국', '국민', '힘', '수석', '대변인', '이날', '서울', '삼청동', '총리', '공관', '고위', '당정', '협의회', '뒤', '국회', '브리핑', '당정', '간호법', '국민', '생명', '볼모', '하', '입법', '독주', '법', '피해', '국민', '몫', '점', '공감', '지난달', '야당', '일방', '의결', '간호법', '안', '대통령', '재의', '요…
http://www.segye.com/content/html/2023/05/14/20230514513552.html	20230514	세계일보	당정 “간호법 제정으로 의료계 갈등 심각 국민건강권 위협”	['정부', '여당', '야권', '주도', '국회', '본회의', '통과', '간호법', '제정', '안', '심각', '갈등', '대통령', '재의', '요구', '거부', '행사', '불가피', '점', '강조', '막판', '중재', '거부', '행사', '무게', '쏠리', '상황', '찬반', '보건', '의료', '단체', '단체', '행동', '예고', '보건', '의료', '현장', '혼란', '우려', '커지', '국민', '힘', '김기현', '대표', '서울', '종로구', '삼청동', '국무총리', '공관', '고위', '당정', '협의회', '윤석열', '대통령', '거부', '행사', '양곡', '관리법', '개정안', '간호법', '언급', '국가', '재정', '거', '사회…
http://www.segye.com/content/html/2023/05/14/20230514513533.html	20230514	세계일보	尹 대통령 16일 간호법 거부권 행사할 듯	['정부', '여당', '윤석열', '대통령', '간호법', '제정', '안', '재의', '요구', '거부', '행사', '건의', '국민', '힘', '강민국', '수석', '대변인', '이날', '고위', '당정', '협의회', '직후', '국회', '통관', '기자', '회견', '열', '당정', '간호법', '국민', '생명', '볼모', '하', '입법', '독주', '법', '피해', '국민', '몫', '점', '공감', '간호법', '안', '대통령', '재의', '요구', '건의', '당정', '간호', '법안', '보건', '의료인', '신뢰', '협력', '저해', '국민', '건강', '부정', '영향', '우려', '심대', '나라', '없', '의료', '체계', '붕괴', '…
https://www.joongang.co.kr/article/25162292	20230514	중앙일보	여당 尹에 간호법 거부권 건의" 중재안도 냈는데 돌아선 까닭"	['국민', '힘', '간호법', '제정', '안', '재의', '요구', '거부', '행사', '윤석열', '대통령', '공식', '건의', '지난달', '거야', '더불', '민주당', '국회', '본회의', '단독', '통과', '간호법', '양곡', '관리법', '윤', '대통령', '거부', '법안', '전망', '강민국', '국민', '힘', '수석', '대변인', '이날', '오후', '서울', '삼청동', '총리', '공관', '고위', '당정', '협의회', '후', '브리핑', '당정', '간호법', '국민', '생명', '볼모', '하', '입법', '독주', '법', '피해', '국민', '몫', '점', '공감', '야당', '일방', '의결', '간호법', '안', '대통령', '…
https://www.hankookilbo.com/News/Read/A2023051416420003769	20230514	한국일보	당정 간호법은 '의료체계 붕괴법' 대통령에 거부권 건의""	['국민', '힘', '정부', '야당', '일방', '처리', '간호법', '제정', '안', '윤석열', '대통령', '재의', '요구', '거부', '행사', '건의', '뜻', '보건', '의료', '현장', '심각', '불신', '갈등', '초래', '있', '이유', '대신', '간호사', '처우', '개선', '지난달', '정부', '발표', '간호', '인력', '지원', '종합', '대책', '이행', '당정', '이날', '서울', '삼청동', '국무총리', '공관', '고위', '당정', '협의', '열', '결정', '강민국', '국민', '힘', '수석', '대변인', '브리핑', '강', '수석', '대변인', '간호법', '국민', '생명', '볼모', '입법', '독주', '피…
http://www.hani.co.kr/arti/politics/politics_general/1091700.html	20230514	한겨레	당정 “간호사 이기주의법” 윤, 16일 ‘간호법 거부권’ 행사할 듯	['김대기', '대통령', '비서', '실장', '서울', '종로구', '총리', '공관', '고위', '당정', '협의회', '발언', '연합뉴스', '국민', '힘', '정부', '더불', '민주당', '주도', '국회', '통과', '간호법', '제정', '안', '간호사', '이기주', '법', '규정', '윤석열', '대통령', '재의', '요구', '거부', '행사', '공식', '건의', '윤', '대통령', '오', '열리', '국무회의', '이러', '건의', '수용', '가능', '높', '당정', '서울', '삼청동', '총리', '공관', '고위', '당정', '협의회', '열', '간호법', '제정', '방안', '논의', '강민국', '수석', '대변인', '회의', '뒤', '국…
http://www.hani.co.kr/arti/opinion/editorial/1091703.html	20230514	한겨레	[사설] 해법 못 내놓고 간호법 ‘거부권’ 건의한 당정, 무책임하다	['국민', '힘', '김기현', '대표', '서울', '종로구', '총리', '공관', '고위', '당정', '협의회', '발언', '공동', '취재', '사진', '정부', '여당', '간호법', '제정', '안', '윤석열', '대통령', '재의', '요구', '거부', '행사', '공식', '건의', '사회', '합의', '이유', '정부', '여당', '갈등', '중재자', '역할', '수행', '의문', '이날', '고위', '당정', '협의회', '참석자', '더불', '민주당', '주도', '국회', '본회의', '통과', '간호법', '제정', '안', '입법', '독주', '법', '규정', '간호법', '보건', '의료인', '신뢰', '협업', '저해', '국민', '건강', '부정'…
https://news.kmib.co.kr/article/view.asp?arcid=0018259620&code=61111111&cp=kd	20230514	국민일보	尹, 16일 간호법 ‘거부권 행사’ 유력 국민의힘 “의료체계붕괴법”	['국제', '간호사', '날', '오후', '간호사', '서울', '종로구', '광화문', '일대', '국제', '간호사', '날', '기념', '축하', '마당', '행사', '간호법', '공포', '촉구', '팻말', '들', '연합뉴스', '윤석열', '대통령', '간호법', '제정', '안', '재의', '요구', '거부', '행사', '시점', '국무', '회의', '열리', '오', '유력', '정부', '이송', '간호법', '제정', '안', '거부', '시한', '오', '정부', '이송', '법안', '이내', '대통령', '공포', '거부', '행사', '헌법', '규정', '윤석열', '정부', '국무', '회의', '화요일', '열리', '점', '감안', '거부', '행사', '…
http://www.munhwa.com/news/view.html?no=2023051401039910119007	20230514	문화일보	당정 “간호법은 ‘의료체계 붕괴법’ 윤 대통령에 재의요구 건의키로”	['클릭', '이미지', '보', '있', '김대기', '왼쪽', '대통령실', '비서', '실장', '서울', '종로구', '삼청동', '총리', '공관', '고위', '당정', '협의회', '참석', '발언', '김', '실장', '오른쪽', '한덕수', '국무총리', '뉴시스', '고위', '당정', '협의회', '의견', '윤', '대통령', '거부', '행사', '기정사실', '국민', '힘', '정부', '더불', '민주당', '주도', '국회', '본회의', '통과', '간호법', '제정', '안', '윤석열', '대통령', '재의', '요구', '거부', '행사', '공식', '건의', '당정', '이날', '오후', '서울', '종로구', '삼청동', '총리', '공관', '고위', '당정…
http://www.seoul.co.kr/news/newsView.php?id=20230514500084	20230514	서울신문	당정, 간호법 제정안에 대통령 재의요구권 공식 건의하기로	['국민', '생명', '볼모', '하', '입법', '폭주', '간호법', '카스트', '법', '주', '음주', '단속', '음주운전', '방지', '장치', '의무', '도로', '교통', '법', '개정', '고위', '당정', '협의회', '참석', '당정', '서울', '종로구', '총리', '공관', '고위', '당정', '협의회', '참석자', '기념', '촬영', '하', '왼쪽', '이관섭', '대통령실', '국정', '기획', '수석', '추경호', '경제', '부총리', '기획', '재정부', '장관', '김대기', '대통령', '비서', '실장', '한덕수', '국무총리', '국민', '힘', '김기현', '대표', '윤재옥', '원내대표', '연합뉴스', '당정', '지난달', …
http://www.hani.co.kr/arti/politics/assembly/1091692.html	20230514	한겨레	당정, 간호법 거부권 공식 건의키로 “생명 볼모 입법독주법”	['한덕수', '국무총리', '서울', '종로구', '총리', '공관', '고위', '당정', '협의회', '발언', '연합뉴스', '국민', '힘', '정부', '윤석열', '대통령', '간호법', '제정', '안', '재의', '요구', '거부', '행사', '건의', '당정', '이날', '서울', '종로구', '삼청동', '총리', '공관', '고위', '당정', '협의회', '열', '간호법', '국민', '생명', '볼모', '하', '입법', '독주', '법', '피해', '국민', '몫', '지난달', '야당', '일방', '의결', '간호법', '안', '대통령', '재의', '요구', '건의', '당정', '고위', '당정', '뒤', '보도', '자료', '간호', '법안', '보건',…
http://www.seoul.co.kr/news/newsView.php?id=20230514500074	20230514	서울신문	당정 “간호법, 국민 생명 볼모 대통령 재의 건의”	['대한간호협회', '간호사', '오후', '서울', '동화면세점', '앞', '세종', '대로', '국제', '간호사', '날', '기념', '집회', '피켓', '들', '간호법', '제정', '촉구', '뉴스', '국민', '힘', '정부', '더불', '민주당', '주도', '국회', '본회의', '통과', '간호법', '제정', '안', '윤석열', '대통령', '재의', '요구', '거부', '행사', '공식', '건의', '당정', '이날', '오후', '삼청동', '총리', '공관', '고위', '당정', '협의회', '열', '결정', '강민국', '국민', '힘', '수석', '대변인', '국회', '브리핑', '강', '수석', '대변인', '당정', '간호법', '국민', '생명', …
https://www.donga.com/news/Society/article/all/20230514/119285728/1	20230514	동아일보	당정 “尹대통령에 간호법 재의요구 건의키로”	['국민', '힘', '정부', '윤석열', '대통령', '간호법', '제정', '안과', '관련', '재의', '요구', '거부', '행사', '건의', '강민국', '국민', '힘', '수석', '대변인', '이날', '오후', '서울', '삼청동', '총리', '공관', '고위', '당정', '협의회', '결과', '브리핑', '당정', '지난달', '야당', '일방', '의결', '간호법', '안', '대통령', '재의', '요구', '행사', '건의', '말', '간호법', '지난달', '국회', '본회의', '통과', '정부', '이송', '간호법', '공포', '재의', '요구', '시한', '윤', '대통령', '국무회의', '간호법', '거부', '행사', '있', '강', '수석', '대…
https://www.joongang.co.kr/article/25162267	20230514	중앙일보	[속보] 당정 尹대통령에 간호법 재의 요구 건의키로""	['국민', '힘', '정부', '더불', '민주당', '주도', '국회', '본회의', '통과', '간호법', '제정', '안', '윤석열', '대통령', '재의', '요구', '거부', '행사', '공식', '건의', '여당', '정부', '이날', '오후', '삼청동', '총리', '공관', '고위', '당정', '협의회', '열', '결정', '국민', '힘', '강민국', '수석', '대변인', '강', '수석', '대변인', '국회', '브리핑', '당정', '간호법', '국민', '생명', '볼모', '하', '입법', '독주', '법', '피해', '국민', '몫', '점', '공감', '지난달', '야당', '일방', '의결', '간호법', '안', '대통령', '재의', '요구', '건의…
https://www.chosun.com/politics/2023/05/14/ZUN7HTSDFZHUZKYHHRU2T3KL24/?utm_source=bigkinds&utm_medium=original&utm_campaign=news	20230514	조선일보	당정 “간호법은 新카스트법” 尹대통령에 재의요구 건의키로	['국민', '힘', '정부', '야당', '일방', '처리', '국회', '본회의', '통과', '간호법', '윤석열', '대통령', '재의', '요구', '거부', '행사', '공식', '건의', '당정', '이날', '서울', '종로구', '삼청동', '총리', '공관', '고위', '당정', '협의회', '열', '결정', '국민', '힘', '강민국', '수석', '대변인', '국회', '브리핑', '강', '대변인', '당정', '간호법', '국민', '생명', '볼모', '하', '입법', '독주', '법', '피해', '국민', '몫', '점', '공감', '간호', '법안', '보건', '의료인', '신뢰', '협업', '저해', '국민', '건강', '부정', '영향', '우려', '심대…
https://www.khan.co.kr/politics/president/article/202305141636011	20230514	경향신문	[속보] 당정 “간호법, 대통령께 거부권 행사 건의”	['국민', '힘', '정부', '대통령실', '삼청동', '총리', '공관', '고위', '당정', '협의회', '열', '지난달', '더불', '민주당', '야권', '단독', '국회', '본회의', '통과', '간호법', '대통령', '재의', '요구', '거부', '행사', '건의', '강민국', '국민', '힘', '수석', '대변인', '강', '수석', '대변인', '이날', '협의회', '후', '국회', '브리핑', '열', '당정', '간호법', '국민', '생명', '볼모', '하', '입법', '독주', '법', '피해', '국민', '몫', '점', '공감', '강', '수석', '대변인', '간호', '법안', '보건', '의료인', '신뢰', '협업', '저해', '국민', '건…
https://www.chosun.com/politics/assembly/2023/05/14/3D7O3ROM7VHATESKUD4MWMPW5A/?utm_source=bigkinds&utm_medium=original&utm_campaign=news	20230514	조선일보	與 “민주, 각계각층 갈등 증폭에만 매진” 간호법 거부권 건의 시사	['국민', '힘', '김기현', '대표', '더불', '민주당', '주도', '국회', '본회의', '통과', '간호법', '제정', '안', '민주당', '갈등', '조정', '증폭', '매진', '안타깝', '짝', '없', '김', '대표', '이날', '삼청동', '총리', '공관', '고위', '당정', '협의회', '발언', '국가', '재정', '거', '사회', '각계각층', '갈등', '유발', '민주당', '정치', '활동', '목적', '있', '의구심', '없', '당정', '심기일전', '민생', '챙기', '인', '모습', '민심', '얻', '김', '대표', '윤석열', '정부', '취임', '맞', '앞', '남', '시간', '있', '내년', '총선', '여야', '사…
http://www.hani.co.kr/arti/politics/politics_general/1091675.html	20230514	한겨레	당정, ‘간호법 거부권’ 건의할 듯 한덕수 “합의 없이 통과돼 갈등”	['한덕수', '국무총리', '서울', '종로구', '총리', '공관', '고위', '당정', '협의회', '발언', '연합뉴스', '국민', '힘', '정부', '윤석열', '대통령', '더불', '민주당', '주도', '통과', '간호법', '제정', '재의', '요구', '거부', '행사', '공식', '건의', '당정', '서울', '종로구', '삼청동', '총리', '공관', '고위', '당정', '협의회', '열', '간호법', '제정', '방안', '논의', '윤재옥', '원내대표', '발언', '간호법', '통과', '이후', '보건', '복지', '의료', '연대', '대한', '간호협회', '당사자', '만나', '합의', '설득', '노력', '결국', '시간', '합의', '이르', …
https://www.chosun.com/politics/politics_general/2023/05/14/XK63HQT7SRBEFBNBPJSLAINYPI/?utm_source=bigkinds&utm_medium=original&utm_campaign=news	20230514	조선일보	김대기 “간호사법, 어느 일방 이익만 반영 바람직 안해”	['김대기', '대통령', '비서', '실장', '더불', '민주당', '단독', '처리', '간호법', '제정', '안', '법안', '내용', '떠나', '절차', '있', '이해', '관계자', '입장', '수렴', '힘', '일방', '이익', '반영', '바람직', '행태', '김', '실장', '이날', '오후', '서울', '종로구', '국무총리', '공관', '고위', '당정', '협의회', '발언', '직역', '갈등', '고조', '가슴', '부분', '말', '민주당', '처리', '간호', '사법', '제정', '두', '보건', '의료', '내부', '갈등', '커지', '상황', '직역', '충분', '조율', '간호사', '업무', '범위', '떼', '별도', '입법', '원칙…
http://www.seoul.co.kr/news/newsView.php?id=20230514500042	20230514	서울신문	한총리 “사회적 합의 없이 간호법 통과 갈등 오늘 입장 정리”	['고위', '당정', '회의', '보건', '의료', '시스템', '구축', '방안', '마련', '한덕수', '국무총리', '서울', '종로구', '총리', '공관', '고위', '당정', '협의회', '발언', '연합뉴스', '한덕수', '국무총리', '간호법', '제정', '안과', '관련', '사회', '합의', '법안', '통과', '의료', '현장', '심각', '갈등', '혼란', '발생', '말', '총리', '이날', '삼청동', '총리', '공관', '고위', '당정', '회의', '뒤', '심', '논의', '간호법', '안', '입장', '정리', '설명', '총리', '발표', '간호', '인력', '종합', '대책', '차질', '추진', '간호사', '처우', '개선', '현장…
http://www.segye.com/content/html/2023/05/14/20230514508161.html	20230514	세계일보	尹, '간호법 거부권' 당정 건의 수용할 듯 모레 의결 유력	['윤석열', '대통령', '간호법', '제정', '안', '재의', '요구', '거부', '행사', '불가피', '정부', '여당', '건의', '수용', '가능', '대통령실', '관계자', '이날', '연합', '뉴스', '통화', '매듭', '시간', '다가오', '말', '동안', '윤', '대통령', '당정', '마지막', '순간', '중재', '노력', '최선', '원론', '입장', '여야', '협상', '추이', '주시', '여당', '국민', '힘', '의료', '파업', '막', '관련', '의료', '직역', '단체', '접촉', '중재', '도출', '모색', '성과', '없', '국민', '힘', '정부', '이날', '오후', '서울', '종로구', '삼청동', '총리', '공관…
http://www.segye.com/content/html/2023/05/14/20230514509003.html	20230514	세계일보	간호법 ‘운명의 한 주’ 양쪽 모두 ‘단체행동’ 예고	['이번', '주', '간호법', '제정', '안', '국무', '회의', '상정', '윤석열', '대통령', '재의', '요구', '거부', '행사', '여부', '결정', '가운데', '의료', '긴장', '고조', '간호법', '두', '찬반', '보건', '의료', '단체', '단체', '행동', '예고', '국민', '힘', '정부', '서울', '종로구', '삼청동', '총리', '공관', '고위', '당정', '협의회', '열', '간호법', '제정', '방안', '논의', '국민', '힘', '김기현', '대표', '윤재옥', '원내대표', '한덕수', '국무총리', '추경호', '경제', '부총리', '기획', '재정부', '장관', '조규홍', '보건복지부', '장관', '참석', '김대…
http://www.segye.com/content/html/2023/05/13/20230513513539.html	20230514	세계일보	대통령 간호법 거부권 행사 할 경우...간호사 98% “단체행동”	['간호법', '제정', '안', '윤석열', '대통령', '재의', '요구', '거부', '행사', '시한', '오', '앞두', '간호사', '가량', '대통령', '거부', '행사', '경우', '단체', '행동', '나서', '의사', '대한간호협회', '간협', '전체', '회원', '대상', '간호사', '단체', '행동', '의견', '조사', '실시', '결과', '오후', '기준', '참여', '적극', '단체', '행동', '필요', '의견', '이번', '의견', '조사', '오', '종료', '간협', '관계자', '의견', '조사', '결과', '적극', '단체', '행동', '결의', '간호협회', '구체', '투쟁', '방향', '행동', '계획', '말', '간협', '의견',…
http://www.segye.com/content/html/2023/05/14/20230514503645.html	20230514	세계일보	간호법 놓고 의료계 ‘폭풍전야’?	['간호법', '제정', '안', '국무', '회의', '상정', '앞두', '의료', '전운', '고조', '윤석열', '대통령', '재의', '요구', '거부', '행사', '여부', '관심', '집중', '가운데', '간호법', '찬반', '보건', '의료', '단체', '단체', '행동', '예고', '상태', '정부', '의료', '따르', '지난달', '국회', '본회의', '통과', '정부', '이송', '간호법', '제정', '안', '이번', '주', '국무', '회의', '상정', '예상', '간호', '인력', '업무', '범위', '처우', '개선', '담', '간호법', '공포', '거부', '행사', '후', '폐기', '갈림길', '정부', '정치', '마지막', '중재', '노…
https://www.donga.com/news/Society/article/all/20230512/119269885/1	20230513	동아일보	국제 간호사의 날 간호법 촉구	['국제', '간호사', '날', '맞', '서울', '광화문', '일대', '국제', '간호사', '날', '기념', '축하', '마당', '집회', '참가자', '간호법', '피켓', '들', '간호법', '공포', '촉구', '대한간호협회', '참석', '경찰', '추산', '간호사', '대부분', '휴무일', '이용', '집회', '참석', '의료', '현장', '혼란', '없', '송은석', '기자']
https://www.chosun.com/national/national_general/2023/05/13/QWREK6JRSNDP7JRTEEZENIJVMM/?utm_source=bigkinds&utm_medium=original&utm_campaign=news	20230513	조선일보	세종대로 가득 메운 간호사 간호대생들	['오후', '서울', '중구', '세종', '대로', '대한간호협회', '소속', '간호사', '호대', '학생', '간호법', '제정', '촉구', '시위', '벌이', '나이팅게일', '출생', '날', '제정', '국제', '간호사', '날', '이날', '시위', '참가자', '경찰', '추산']
http://www.segye.com/content/html/2023/05/12/20230512518997.html	20230512	세계일보	“대통령님, 약속 지켜주세요” 거리로 나온 200여곳 간호대생들	['현직', '간호사', '전국', '간', '호대', '학생', '국제', '간호사', '날', '서울', '광화문', '일대', '간호법', '제정', '촉구', '규모', '집회', '열', '대한간호협회', '주축', '간호법', '제정', '추진', '국민운동', '본부', '국본', '이날', '오후', '광화문역', '사거리', '시청', '이어지', '세종대로', '차로', '메우', '국제', '간호사', '날', '기념행사', '집회', '개최', '집회', '경찰', '추산', '참석', '참석자', '간호법', '손', '팻말', '들', '윤석열', '대통령', '간호법', '제정', '약속', '간호법', '제정', '촉구', '단식', '이', '김영경', '대한간호협회', '회…
https://news.kmib.co.kr/article/view.asp?arcid=0018255675&code=61121111&cp=kd	20230512	국민일보	국제 간호사 날 맞아 거리로 간호사들, ‘간호법’ 제정 촉구	['국제', '간호사', '날', '오후', '간호사', '서울', '종로구', '광화문', '일대', '국제', '간호사', '날', '기념', '축하', '마당', '행사', '구호', '외치', '연합뉴스', '현직', '간호사', '간', '호대', '학생', '국제', '간호사', '날', '서울', '광화문', '일대', '규모', '집회', '열', '간호법', '제정', '촉구', '대한간호협회', '주축', '간호법', '제정', '추진', '국민운동', '본부', '국본', '이날', '오후', '서울', '중구', '광화문역', '인근', '세종대로', '일대', '국제', '간호사', '날', '기념행사', '집회', '개최', '광화문', '사거리', '시청', '이어지', '세종대…
http://www.seoul.co.kr/news/newsView.php?id=20230512500189	20230512	서울신문	[포토多이슈] 전국 간호사 간호대생 대규모 집회	['포토', '사진', '다양', '이슈', '짚', '서울', '신문', '멀티미디어', '부', '연재물', '현직', '간호사', '전국', '간', '호대', '학생', '서울', '광화문', '일대', '간호법', '제정', '촉구', '규모', '집회', '열', '대한간호협회', '간호법', '제정', '추진', '국민운동', '본부', '이날', '세종', '대로', '국제', '간호사', '날', '기념행사', '집회', '개최', '집회', '경찰', '추산', '참석', '참석자', '간호법', '손', '팻말', '들', '간호법', '제정', '약속', '간호법', '피켓', '간호사', '간호협회', '간호사', '오후', '서울', '동화면세점', '앞', '세종', '대로', …
https://www.joongang.co.kr/article/25162038	20230512	중앙일보	거리로 나온 간호사 간호대생 간호법 촉구 대규모 집회	['현직', '간호사', '전국', '간', '호대', '학생', '국제', '간호사', '날', '서울', '광화문', '일대', '규모', '집회', '열', '간호법', '제정', '촉구', '대한간호협회', '주축', '간호법', '제정', '추진', '국민운동', '본부', '국본', '이날', '오후', '광화문역', '사거리', '시청', '이어지', '세종대로', '차로', '국제', '간호사', '날', '기념행사', '집회', '열', '대한간호협회', '주최', '이날', '행사', '간호사', '간', '호대', '학생', '참석', '경찰', '추산', '참석', '파악', '간호법', '제정', '촉구', '단식', '이', '김영경', '대한간호협회', '회장', '이날', '인…
http://www.seoul.co.kr/news/newsView.php?id=20230512500170	20230512	서울신문	간호사 간호대생들 “간호법 제정해달라” 대규모 집회	['세종대로', '간호사', '간호법', '공포', '국제', '간호사', '날', '오후', '간호사', '서울', '종로구', '광화문', '일대', '국제', '간호사', '날', '기념', '축하', '마당', '행사', '팻말', '들', '연합뉴스', '현직', '간호사', '전국', '간', '호대', '학생', '서울', '광화문', '일대', '간호법', '제정', '촉구', '규모', '집회', '열', '대한간호협회', '간호법', '제정', '추진', '국민운동', '본부', '이날', '세종', '대로', '국제', '간호사', '날', '기념행사', '집회', '개최', '집회', '경찰', '추산', '참석', '참석자', '간호법', '손', '팻말', '들', '간호법', '…
http://www.seoul.co.kr/news/newsView.php?id=20230512500164	20230512	서울신문	삼육대 간호대학, 대통령에 ‘간호법 공포’ 촉구	['학부', '대학원생', '교수', '결의', '대회', '열', '성명서', '발표', '오복', '간호', '대학', '학장', '성명', '발표', '제공', '간호', '대학', '간호법', '조속', '공포', '촉구', '간호', '대학', '학부', '대학원생', '교수', '교내', '과학관', '최근', '대통령실', '이송', '간호법', '공포', '촉구', '결의', '대회', '열', '성명', '발표', '이날', '간호', '대학', '성명서', '간호법', '제정', '적극', '지지', '적법', '절차', '의결', '국회', '통과', '간호법', '공포', '촉구', '간호', '대학', '간호법', '세계', '존재', '보편', '우수', '간호', '인력', '양…
http://www.munhwa.com/news/view.html?no=2023051201039921013001	20230512	문화일보	이번엔 간호사 간호대생들 수만명 거리로 간호법 제정 법안 공포 촉구 대규모 집회	['클릭', '이미지', '보', '있', '국제', '간호사', '날', '맞', '간호사', '간호법', '공포', '국제', '간호사', '날', '오후', '간호사', '서울', '종로구', '광화문', '일대', '국제', '간호사', '날', '기념', '축하', '마당', '행사', '간호법', '제정', '법안', '공포', '촉구', '구호', '외치', '연합뉴스', '전날', '의사', '간호조무사', '부분', '파업', '국제', '간호사', '날', '행사', '현직', '간호사', '전국', '간', '호대', '학생', '국제', '간호사', '날', '서울', '광화문', '일대', '규모', '집회', '열', '간호법', '제정', '윤석열', '대통령', '법안', '공…
http://www.segye.com/content/html/2023/05/12/20230512514172.html	20230512	세계일보	12일은 국제 간호사의 날 간호사들 근무강도 임금 수준은	['간호사', '가량', '이직', '고려', '열악', '근무', '여건', '낮', '임금', '수준', '당정', '대통령', '간호법', '제정', '거부', '행사', '시한', '대통령', '수용', '거부', '의견', '개진', '놓', '막판', '고심', '하', '전국', '보건', '의료', '산업', '노동조합', '보건의료노조', '고려대', '노동', '문제', '연구소', '위탁', '조합원', '대상', '보건', '의료', '노동자', '노동', '실태', '조사', '결과', '따르', '최근', '간', '이직', '생각', '있', '응답', '간호사', '구체', '간호사', '이직', '고려', '열악', '근무', '조건', '노동', '강도', '낮', '임금'…
http://www.naeil.com/news_view/?id_art=460520	20230512	내일신문	[쟁점 | 거부권 행사 결정 앞둔 '간호법 의료법'] 의사 간호사 모두 단식투쟁 어느 쪽이 더 절실할까	['간호조무사', '의사', '주도', '간호법', '의료법', '반대', '투쟁', '이어지', '가운데', '윤석열', '대통령', '재의', '요구', '거부', '행사', '여부', '결정', '초읽기', '릴레이', '단식', '간호조무사', '협회', '의사', '협회', '의료', '단체', '차례', '연가', '투쟁', '거부', '행사', '경우', '대비', '총파업', '예고', '간호사', '협회', '대표단', '단식', '투쟁', '이', '오', '윤재옥', '원내대표', '단식', '간호협회', '장', '방문', '국민', '힘', '윤재옥', '원내대표', '중구', '대한간호협회', '간호법', '제정', '촉구', '단식', '김영경', '협회', '장', '만나', …
http://www.munhwa.com/news/view.html?no=2023051201070921293001	20230512	문화일보	당정, ‘간호법 끝장대치’ 의협 간협 막판 중재 총력	['클릭', '이미지', '보', '있', '첨예', '대립', '간호법', '제정', '안', '반대', '대한의사협회', '단체', '구성', '보건', '복지', '의료', '연대', '부분', '파업', '의사', '간호조무사', '대전', '중구', '용두동', '더불', '민주당', '대전', '시당', '앞', '면허증', '반납', '왼쪽', '이날', '한국', '호대', '학장', '협의회', '서울', '용산구', '대통령실', '앞', '기자', '회견', '열', '간호법', '제정', '공포', '촉구', '연합뉴스', '뉴시스', '대통령', '거부', '행사시', '앞두', '조규홍', '장관', '연일', '양측', '설득', '이종성', '의료법', '개정안', '발', '…
http://www.seoul.co.kr/news/newsView.php?id=20230512500076	20230512	서울신문	간호법 여야 재협상 이뤄질까 윤재옥 “서로 양보하고 머리 맞대야”	['대통령', '거부', '행사', '요구', '입장', '양보', '여야', '머리', '맞대', '있', '민주당', '정파', '이익', '계산', '멈추', '윤재옥', '국민', '힘', '원내대표', '오후', '서울', '중구', '대한간호협회', '앞', '간호법', '제정', '단식', '농성', '장', '방문', '단식', '농성', '김영경', '대한간호협회', '회장', '이야기', '뉴시스', '간호법', '제정', '안', '관련', '직역', '단체', '갈등', '반발', '사회', '파장', '커지', '가운데', '국민', '힘', '여야', '직역', '단체', '재협상', '대안', '마련', '강조', '더불', '민주당', '강행', '처리', '국회', '본회의'…
https://news.kmib.co.kr/article/view.asp?arcid=0018254162&code=61111111&cp=kd	20230512	국민일보	국민의힘, 간호법 재협상 촉구 윤재옥 “민주당, 표 계산 멈추길”	['윤재옥', '국민', '힘', '원내대표', '오전', '서울', '여의도', '국회', '원내', '대책', '회의', '발언', '연합뉴스', '윤재옥', '국민', '힘', '원내대표', '국회', '원내', '대책', '회의', '열', '야당', '간호법', '제정', '협상', '촉구', '윤', '원내대표', '더불', '민주당', '간호', '사법', '강행', '통과', '직역', '갈등', '국가', '혼란', '위기', '불러오', '정부', '코로나', '최고조', '당시', '대통령', '나서', '의사', '간호사', '편', '민주당', '분열', '있', '걱정', '강조', '직역', '단체', '의견', '듣', '단체', '이야기', '들', '조금', '양보', '여…
https://www.joongang.co.kr/article/25161938	20230512	중앙일보	윤재옥 코로나 때도 의사 간호사 갈라치기 野 분열 DNA 있나""	['윤재옥', '국민', '힘', '원내대표', '간호법', '보건', '의료', '직역', '갈등', '관련', '정부', '코로나', '최고조', '당시', '대통령', '나서', '의사', '간호사', '편', '비판', '이날', '윤', '원내대표', '국회', '국민', '힘', '원내', '대책', '회의', '코로나', '사태', '발생', '정부', '어제', '믹', '선언', '코로나', '믹', '과정', '국민', '저력', '위대', '존경', '정부', '정치', '방역', '국민', '고통', '때', '국민', '불편', '참', '정부', '강력', '지침', '말', '의사', '간호사', '간호조무사', '보건', '의료인', '위험', '일선', '지키', '사투', …
http://www.segye.com/content/html/2023/05/11/20230511521427.html	20230512	세계일보	동네의원 치과 일부 파업 헛걸음한 환자들 “안내도 없이” 불만	['의지', '표명', '일환', '하루', '휴진', '의사', '허취', '소법', '간호법', '국회', '본회', '통과', '반발', '의사', '간호조무사', '연가', '투쟁', '서울', '광진구', '위치', '치과', '의원', '같', '휴진', '안내문', '붙', '안내문', '의료', '면허', '취소', '법', '간호법', '국회', '본회', '통과', '대통령', '거부', '강력', '촉구', '설명', '이날', '세계일보', '취재진', '서울', '광진구', '용산구', '치과', '곳', '결과', '곳', '파업', '동참', '안내', '확인', '있', '곳', '하루', '휴진', '안내', '문구', '부착', '곳', '오전', '예약', '진료', '진…
https://www.chosun.com/special/ombusman/2023/05/12/IB5KPG6GBNARLMTGO5GPMKVEPQ/?utm_source=bigkinds&utm_medium=original&utm_campaign=news	20230512	조선일보	간호법 제정 논란, 이해 당사자들의 갈등 비교 판단할 근거 제시해야	['조선일보', '독자', '권익', '보호', '위원회', '위원장', '김도연', '전', '교육', '학기', '술부', '장관', '정례', '회의', '열', '조선일보', '지면', '온라인', '기사', '토론', '김', '위원장', '비롯', '김별아', '소설가', '김재련', '법무법인', '세상', '대표', '변호사', '김태수', '변호사', '민세진', '동국', '경제학', '교수', '장부', '승', '일본', '관서', '외국어', '교수', '정윤혁', '고려대', '미디어', '학부', '교수', '위원', '조중식', '편집국', '부', '국장', '참석', '고산', '에이팀', '벤처', '대표', '금', '현섭', '서울대', '행정', '대학원', '교수'…
https://www.chosun.com/politics/politics_general/2023/05/12/665O5CQ4NVEGLI7MVV4IT5G2VU/?utm_source=bigkinds&utm_medium=original&utm_campaign=news	20230512	조선일보	함께 코로나 극복한 영웅들...정치가 ‘간호법’으로 갈라놓았다	['코로나', '비상사태', '종식', '선언', '중앙', '재난', '안전', '대책', '본부', '회의', '의료진', '기립', '박수', '윤석열', '대통령', '용산', '대통령실', '회의', '시작', '자리', '그동안', '코로나', '극복', '헌신', '의사', '간호사', '간호조무사', '하', '운', '윤', '대통령', '회의장', '있', '의사', '간호사', '간호조무사', '바라보', '박수', '부탁', '드린', '손뼉', '치', '중대', '회의', '참석자', '기립', '박수', '국내', '코로나', '확진', '발생', '후', '동안', '최전선', '사투', '벌이', '의료', '체계', '붕괴', '최악', '사태', '막', '전국', '보건…
http://www.seoul.co.kr/news/newsView.php?id=20230512031005	20230512	서울신문	[사설] 3년 반 만에 코로나 엔데믹 선언, 메울 틈 많다	['윤석열', '대통령', '서울', '용산', '대통령실', '청사', '코로나', '중앙', '재난', '안전', '대책', '본부', '회의', '주재', '뒤', '감염병', '전선', '활약', '보건', '의료진', '떠나보내', '손', '흔들', '대통령실', '제공', '코로나', '중앙', '재난', '안전', '대책', '본부', '중대', '감염병', '위기', '경보', '심각', '경계', '조정', '결정', '확진', '격리', '의무', '권고', '전환', '입국', '이후', '검사', '권고', '해제', '동네', '약국', '의원', '마스크', '착용', '의무', '사실', '감염병', '주기', '유행', '엔데', '믹', '선언', '위기', '경보', '발…
https://www.khan.co.kr/opinion/yeojeok/article/202305112034005	20230511	경향신문	[여적] ‘티슈 노동자’ 간호사	['간호', '받', '사람', '안녕', '위하', '헌신', '호대', '학생', '임상', '실습', '나가', '전', '나이팅게일', '선서', '낭독', '플로렌스', '나이팅게일', '현대', '간호학', '창시자', '국제', '간호', '협의회', '생일', '국제', '간호사', '날', '제정', '간호사', '공', '기리', '기준', '간호사', '사망자', '제외', '임상', '간호사', '활동', '절반', '퇴사', '간호사', '부족', '호대', '정원', '현장', '간호사', '떠나', '병원', '떠나', '이유', '열악', '처우', '격무', '뽑', '티슈', '노동', '말', '붙', '국내', '상급', '종합', '병원', '간호사', '평균', '환…
http://www.segye.com/content/html/2023/05/11/20230511524486.html	20230511	세계일보	윤재옥 불만 최대한 줄일 것 단식 중단해달라" 간호사협회 "중단할 때 아냐""	['윤재옥', '국민', '힘', '원내대표', '간호법', '시행', '촉구', '단식', '대한간호협회', '간협', '방문', '보건', '의료', '직역', '갈등', '해소', '있', '타협점', '찾', '약속', '윤', '원내대표', '이날', '오후', '서울', '중구', '있', '대한간호협회', '단식', '농성', '장', '찾', '오늘', '민주당', '원내대표', '만나', '국민', '대표', '국회', '갈등', '심각', '되', '만족', '없', '불만', '있', '방법', '찾아보', '말씀', '단식', '돌입', '김영경', '간협', '회장', '국회', '일', '국회', '하', '회장', '단식', '중단', '건강', '협의', '하', '설득', '…
https://www.chosun.com/national/national_general/2023/05/11/GJY7AISNIJGG5JZSIQMU2KEMXY/?utm_source=bigkinds&utm_medium=original&utm_campaign=news	20230511	조선일보	“간호법 폐기하라” 의료연대 11일 2차 부분 파업	['보건', '의료', '단체', '구성', '보건', '복지', '의료', '연대', '이하', '의료', '연대', '전국', '간호법', '면허', '박탈', '법', '폐기', '전국', '연가', '투쟁', '집회', '열', '이날', '오후', '오후', '서울', '영등포구', '국회의사당역', '인근', '도로', '서울', '인천', '경기', '집회', '간호법', '면허', '박탈', '법', '폐기', '촉구', '의료인', '경찰', '추산', '이번', '집회', '연가', '투쟁', '이', '연가', '투쟁', '의료', '연대', '소속', '회원', '연가', '단축', '진료', '하', '전국', '각지', '참석', '이번', '부분', '파업', '임상', '병리'…
https://www.hankookilbo.com/News/Read/A2023051118070001421	20230511	한국일보	'간호법 저지' 의료연대, 2차 연가투쟁 규모 더 커졌다	['간호법', '제정', '반대', '보건', '복지', '의료', '연대', '의료', '연대', '전국', '부분', '파업', '서울', '집회', '부분', '파업', '때', '많', '인원', '간호법', '폐기', '요구', '의사', '협회', '간호조무사', '협회', '단체', '참여', '의료', '연대', '이날', '오후', '서울', '여의도', '국회의사당역', '앞', '보건', '복지', '의료', '연대', '보건', '의료', '집회', '열', '간호조무사', '중심', '진행', '부분', '파업', '부분', '파업', '치과', '의사', '요양', '보호사', '방사선사', '보건', '의료', '정보', '관리사', '급구', '조사', '임상', '병리', '…
https://www.donga.com/news/Politics/article/all/20230511/119250011/2	20230511	동아일보	윤재옥 “1차는 尹-양당 원대 만남 여야 소통자리 많이 만들 것”	['간호법', '재의', '요구', '합의', '국민', '힘', '윤재옥', '원내대표', '윤석열', '대통령', '더불', '민주당', '지도부', '만남', '최근', '윤석열', '대통령', '취임', '전후', '윤석열', '대통령', '양당', '원내대표', '만나', '말씀', '민주당', '당내', '사정', '앞', '여야', '소통', '자리', '만들', '애쓰', '윤', '원내대표', '이날', '국회', '출입', '기자', '브라운', '백', '미팅', '말', '일차', '양당', '원내', '대표', '하', '대통령', '만나', '집중', '다음', '순차', '여야', '대통령', '국정', '논의', '있', '자리', '있', '노력', '윤', '원내대표', '…
https://www.joongang.co.kr/article/25161743	20230511	중앙일보	삼육대 간호대학, 대통령에 ‘간호법 공포’ 촉구 학부생-대학원생-교수 결의대회 열고 성명서 발표	['간호', '대학', '학장', '오복자', '윤석열', '대통령', '간호법', '조속', '공포', '촉구', '간호', '대학', '학부', '대학원생', '교수', '교내', '과학관', '최근', '대통령실', '이송', '간호법', '공포', '촉구', '결의', '대회', '열', '성명서', '발표', '이날', '간호', '대학', '성명서', '간호법', '제정', '적극', '지지', '적법', '절차', '의결', '국회', '통과', '간호법', '공포', '촉구', '간호', '대학', '간호법', '세계', '존재', '보편', '우수', '간호', '인력', '양성', '숙련', '간호사', '지속', '근무', '있', '환경', '마련', '국민', '건강', '환자', …
http://www.segye.com/content/html/2023/05/11/20230511515351.html	20230511	세계일보	“치과 90% 파업한다고? 0.8%도 안될걸” 치과 현장 상황 [뉴스+]	['치과', '협회', '간호법', '의사', '허취', '소법', '의료법', '개정안', '폐기', '요구', '보건', '복지', '의료', '연대', '의료', '연대', '파업', '동참', '우려', '치과', '공백', '대란', '발생', '일부', '치과', '휴진', '안내문', '내걸', '파업', '동참', '환자', '불편', '겪', '세계일보', '현장', '치과', '대부분', '정상', '운영', '이날', '오전', '세계일보', '취재진', '서울', '용산구', '치과', '곳', '결과', '곳', '집회', '참여', '휴진', '안내', '곳', '오후', '휴진', '지역', '파업', '문', '닫', '치과', '많', '서울', '송파구', '치과', '운영…
http://www.naeil.com/news_view/?id_art=460350	20230511	내일신문	윤 대통령, 의사 간호사 조무사에 협업" 강조"	['간호법', '놓', '간호사', '의사', '간호조무사', '직', '역간', '갈등', '깊', '가운데', '거부', '행사', '여부', '관심', '받', '윤석열', '대통령', '협업', '강조', '윤', '대통령', '오전', '용산', '대통령실', '코로나', '중앙', '재난', '안전', '대책', '본부', '중대', '회의', '열', '자리', '그동안', '코로나', '극복', '헌신', '의사', '간호', '사조', '무사', '하', '박수', '맞', '차례', '코로나', '진료', '치료', '담당', '병원', '의료진', '고생', '많', '가', '영상', '의료진', '힘들', '고생', '느끼', '쉽', '같', '윤', '대통령', '최근', '간호…
http://www.segye.com/content/html/2023/05/11/20230511512977.html	20230511	세계일보	"문 닫으면 알려주지" 병 의원 부분파업, 치과 휴진에 발 동동	['의지', '표명', '일환', '하루', '휴진', '찾', '서울', '광진구', '위치', '치과', '의원', '같', '휴진', '안내문', '붙', '안내문', '의료', '면허', '취소', '법', '간호법', '국회', '본회', '통과', '대통령', '거부', '강력', '촉구', '설명', '의사', '허취', '소법', '간호법', '국회', '본회', '통과', '반발', '의사', '간호조무사', '이날', '연가', '투쟁', '의사', '협회', '간호조무사', '협회', '비롯', '보건', '의료', '단체', '참여', '보건', '복지', '의료', '연대', '의료', '연대', '파업', '참여', '보', '이번', '투쟁', '전국', '병', '의원', '장…
http://www.munhwa.com/news/view.html?no=2023051101071221129001	20230511	문화일보	의료연대 2차 부분파업 돌입 간협은 사흘째 단식 이어가	['클릭', '이미지', '보', '있', '치과', '휴진', '국회', '통과', '간호법', '대통령', '거부', '행사', '촉구', '대한치과의사협회', '휴진', '오전', '서울', '마포구', '치과', '의원', '출입구', '휴진', '안내문', '붙', '문호', '남', '기자', '간호법', '놓', '양측', '갈등', '격화', '치과', '사도', '간호법', '반대', '동참', '간호사', '규모', '행사', '국회', '통과', '간호법', '제정', '안', '반대', '의사', '협회', '보건', '복지', '의료', '연대', '부분', '파업', '참여', '치과', '의사', '부분', '파업', '동참', '반면', '대한간호협회', '지도부', '정부',…
http://www.munhwa.com/news/view.html?no=2023051101033030115001	20230511	문화일보	[뉴스와 시각]민주당 정체성 무너진 1년	['클릭', '이미지', '보', '있', '방승', '배', '정치부', '부장', '윤석열', '대통령', '취임', '야당', '더불', '민주당', '정권', '내주', '대권', '압도', '의석', '입법', '메이드', '인', '정부', '닥치', '불매', '운동', '야당', '영어', '표현', '반대', '당', '세계', '정당', '가운데', '한국', '민주당', '적합', '단어', '각인', '윤석열', '정부', '출범', '이후', '간', '정부', '발', '법안', '대안', '수정안', '반영', '폐기', '포함', '국회', '문턱', '넘', '민주당', '토크', '라시', '전력', '당', '정체', '허물어지', '망각', '민주당', '한미', '동맹…
http://www.munhwa.com/news/view.html?no=2023051101032621000001	20230511	문화일보	의료현장 협업 무시한 간호법 절차적 정당성 잃고 갈등만 키워[기고]	['기고', '박형욱', '단국', '교수', '의료법', '학회', '이사', '클릭', '이미지', '보', '있', '오후', '부산', '있', '국민', '힘', '의원', '문자', '받', '같', '날', '오후', '국회', '보건', '복지', '위원회', '법안', '심사', '소위원회', '개최', '물리', '참석', '없', '상황', '더불', '민주당', '소속', '법안', '소위', '위원장', '당일', '오후', '국민', '힘', '간사', '의원', '시간', '후', '오후', '개최', '통보', '대다수', '국민', '힘', '의원', '법안', '소위', '참석', '민주당', '단독', '법안', '처리', '양당', '간사', '복지', '위', '전체'…
https://www.donga.com/news/Society/article/all/20230511/119236052/1	20230511	동아일보	의료연대 오늘 2차 파업 “치과의사 등 4만명 참여”	['간호법', '반발', '간호조무사', '연가', '간협', '내일', '간호사', '모임', '행사', '거부', '행사', '단체', '행동', '예고', '보건', '복지', '의료', '연대', '단축', '진료', '휴진', '집단', '행동', '예고', '가운데', '치과', '의사', '동참', '환자', '불편', '예상', '의사', '협회', '간호조무사', '협회', '방사선사', '협회', '보건', '의료', '단체', '구성', '보건', '복지', '의료', '연대', '간호법', '대통령', '재의', '요구', '거부', '행사', '촉구', '연가', '투쟁', '돌입', '연가', '투쟁', '불참', '치과', '의사', '하루', '휴진', '결의', '대한치과의사…
http://www.seoul.co.kr/news/newsView.php?id=20230511025001	20230511	서울신문	“연금보다 의료개혁 시급 이대로면 4~5년 내 고통스럽게 무너질 것” [안미현의 인물 프리즘]	['좋', '보건', '의료', '연대', '공동', '대표', '김윤', '서울대', '의대', '교수', '요즘', '의료', '현안', '있', '간호법', '놓', '간호사', '의사', '비대', '진료', '허용', '놓', '의료', '플랫폼', '업계', '죽', '살', '대치', '동네', '소아과', '의사', '단체', '폐업', '선언', '환자', '응급실', '뺑뺑이', '돌', '생', '필수', '의료', '응급', '의료', '아우성', '진단', '극', '극', '한쪽', '의사', '하', '한쪽', '수가', '의료', '서비스', '요금', '의료', '전문', '영역', '지켜보', '국민', '의료', '소비자', '혼란', '그지없', '말', '맞', '지난…
https://www.donga.com/news/Opinion/article/all/20230510/119234619/1	20230511	동아일보	‘빈껍데기’ 간호법 둘러싼 소모적 논쟁[오늘과 내일/이진영]	['간호사', '대우', '흠', '간호법', '대신', '합리', '보건', '의료', '인력', '활용', '체계', '만들', '의사', '처음', '의사', '간호사', '간호원', '시작', '국내', '최초', '간호원', '양성소', '설립', '간호원', '번역', '일제', '강점기', '때', '여성', '간호부', '남성', '간호사', '광복', '후', '남녀', '간호원', '의료법', '개정', '간호사', '바뀌', '의사', '선생', '간호사', '선생', '간호', '간호', '전문직', '위상', '이정표', '환호', '간호법', '제정', '의료법', '독립', '별도', '법', '갖', '간호', '숙원', '간호법', '간호사', '끝', '자', '스승', '…
https://hankookilbo.com/News/Read/A2023051016120005677	20230510	한국일보	이재명, '尹 취임 1년' 겨냥 광폭 행보... 문재인 홍준표 만나 '대화' 강조	['이재명', '더불', '민주당', '대표', '윤석열', '대통령', '취임', '맞', '홍준표', '대구', '시장', '문재', '대통령', '잇달', '만나', '여야', '넘나드', '광폭', '행보', '홍', '시장', '면담', '협', '대통령', '만남', '단합', '강조', '이날', '일정', '여야', '대화', '복원', '주요', '화제', '야당', '협', '거리', '두', '윤', '대통령', '견제구', '해석', '대표', '이날', '보수', '텃밭', '대구', '현장', '최고', '위원', '회의', '간', '경제', '추락', '보', '민생', '도탄', '윤', '대통령', '전임', '정부', '탓', '야당', '탓', '하', '강하', '비판…
http://www.segye.com/content/html/2023/05/10/20230510522992.html	20230510	세계일보	의료단체 만난 與원내지도부, 간호법에 다수당의 갈라치기""	['국민', '힘', '원내', '지도부', '보건', '의료', '단체', '야당', '주도', '국회', '통과', '간호법', '제정', '안', '반대', '의견', '수렴', '윤석열', '대통령', '간호법', '재의', '요구', '거부', '행사', '건의', '수순', '풀이', '윤재옥', '원내대표', '이양수', '원', '내수', '석부', '대표', '전주혜', '원내', '대변인', '국민', '힘', '원내', '지도부', '이날', '서울', '용산구', '간호조무사', '협회', '사무실', '보건', '복지', '의료', '연대', '간담회', '보건', '복지', '의료', '연대', '대한간호협회', '제외', '대한의사협회', '간호조무사', '협회', '보건', '…
http://www.segye.com/content/html/2023/05/10/20230510519834.html	20230510	세계일보	정부 중재에도 진전없는 ‘간호법 갈등’ 의료대란 현실화하나	['간호법', '제정', '반대', '단체', '보건', '복지', '의료', '연대', '의료', '연대', '부분', '파업', '여야', '보건', '의료', '직역', '합의', '거대', '야당', '주도', '간호법', '국회', '본회의', '통과', '보건', '의료', '갈등', '해소', '기미', '보이', '당정', '간호법', '중재', '안', '간호사', '단체', '요구', '사항', '수용', '간호', '인력', '지원', '대책', '내놓', '중재', '간호사', '단체', '간호법', '원안', '제정', '고수', '협의', '진전', '없', '의료', '연대', '전국', '동시', '다발', '연가', '투쟁', '진행', '때', '마찬가지', '의사', '단…
https://www.joongang.co.kr/article/25161461	20230510	중앙일보	건보 체계로 본 간호법 갈등...방관한 복지부의 책임 크다[박한슬이 소리내다]	['규모', '의사', '파업', '예고', '장기간', '의사', '파업', '이후', '파업', '의제', '복잡', '항의성', '실력', '행사', '이번', '파업', '목적', '뚜렷', '최근', '국회', '본회의', '통과', '간호법', '제정', '안', '윤석열', '대통령', '거부', '행사', '간호사', '협회', '거부', '행사', '시', '맞불', '파업', '거론', '간호법', '심각', '갈등', '초래', '이해', '현행', '간호', '법안', '전체', '보건', '의료', '시스템', '짚', '국내', '이루어지', '대부분', '의료', '국민', '건강', '보험', '영향', '아래', '있', '국민', '납부', '건강', '보험료', '건보',…
http://www.segye.com/content/html/2023/05/10/20230510517607.html	20230510	세계일보	간호법 두고 평행선 대치 계속 의료연대 내일 2차 부분파업	['국회', '통과', '간호법', '보건', '의료', '직역', '갈등', '격화', '간호사', '단체', '대통령', '간호법', '공포', '촉구', '무기', '단식', '돌입', '간호', '대학생', '기자', '회견', '행동', '가세', '반면', '대통령', '거부', '행사', '요구', '의사', '간호조무사', '연대', '전국', '부분', '파업', '예고', '이화', '여자', '대학교', '간호', '대학', '교수진', '학생', '교내', '기자', '회견', '열', '간호법', '공포', '촉구', '강윤희', '이화여대', '호대', '학장', '간호법', '국회', '합법', '절차', '심의', '의결', '본회', '통과', '이후', '반대', '단체',…
http://www.hani.co.kr/arti/opinion/column/1091228.html	20230510	한겨레	‘돌담병원’ 판타지와 ‘간호법’ 현실 사이 [김영희 칼럼]	['에스', '비에스', '드라마', '낭만', '닥터', '김', '사부', '돌담', '병원', '간호법', '갈등', '국면', '판타지', '에스', '비에스', '제공', '김영희', '편집인', '에스', '비에스', '방영', '드라마', '낭만', '닥터', '김', '사부', '돌담', '병원', '권역', '외상', '센터', '되', '의료진', '준공', '허가', '떨어지', '외상', '센터', '위독', '북', '환자', '선상', '어둠', '속', '수술', '강행', '좋', '의사', '최고', '의사', '필요', '의사', '매일', '사', '김', '사부', '모습', '이번', '시즌', '변함없', '현실', '김', '사부', '같', '의사', '없', '…
https://www.khan.co.kr/national/health-welfare/article/202305101254001	20230510	경향신문	국민 10명 중 8명 “간호사 1인당 환자수 법으로 정해야”	['국민', '간호사', '돌보', '환자', '수', '많', '생각', '조사', '간호사', '환자', '수', '기준', '법', '간호사', '주장', '국민', '동의', '민주', '노총', '전국', '보건', '의료', '산업', '노동조합', '오', '국제', '간호사', '날', '앞두', '여론', '조사', '기관', '서던', '포스트', '의뢰', '전국', '이상', '대상', '진행', '간호사', '대국민', '여론', '조사', '결과', '발표', '조사', '결과', '응답자', '절반', '가량', '간호사', '업무', '량', '많', '답', '간호사', '근무', '여건', '개선', '필요', '묻', '말', '간호사', '담당', '환자', '수', '…
https://www.donga.com/news/Opinion/article/all/20230510/119216421/1	20230510	동아일보	[수요논점]간호법 ‘13대1’ 다툼 간호사 업무 명확해져야 해결 첫단추 끼운다	['파국', '치닫', '간호법', '분쟁', '간호사', '영역', '지역', '사회', '확대', '단독', '개원', '가능', '둘러싸', '논란', '간호조무사', '고졸', '제한', '차별', '의료법', '같', '조항', '대졸', '가능', '응급', '구조', '업무', '침범', '우려', '불명확', '업무', '범위', '불안', '간호법', '대한의사협회', '의협', '단체', '보건', '복지', '의료', '연대', '대한간호협회', '간협', '갈등', '파국', '치닫', '보건', '복지', '의료', '연대', '연가', '투쟁', '이', '연가', '투쟁', '예고', '대통령', '거부', '행사', '전면', '파업', '예고', '대한간호협회', '간협', …
https://www.donga.com/news/Health/article/all/20230509/119208241/1	20230510	동아일보	[전문의 칼럼]의료계, 갈등보단 힘 합쳐야 ‘부모돌봄’ 가능	['간호법', '제정', '안', '지난달', '국회', '본회의', '의결', '의사', '협회', '간호조무사', '협회', '보건', '의료', '단체', '구성', '보건', '복지', '의료', '연대', '반발', '파업', '예고', '의사', '파업', '이후', '의료', '현장', '혼란', '우려', '상황', '간호법', '안', '사회', '갈등', '커지', '되', '국민', '생명', '건강', '위협', '간호', '법안', '제정', '취지', '순수', '인구', '고령화', '시대', '변화', '맞', '간호사', '업무', '영역', '지역', '사회', '집', '찾아가', '간호', '서비스', '활성', '간호사', '열악', '처우', '개선', '취지', '…
http://www.seoul.co.kr/news/newsView.php?id=20230509500208	20230509	서울신문	“세계 최고라던 한국 의료 4~5년 안에 고통스럽게 무너질 것” 의료계 ‘논쟁적 존재’ 김윤 교수의 경고	['의사', '수', '늘리', '분배', '체계', '바꾸', '대구', '비극', '반복', '파업', '대상', '되', '간호법', '접근', '방식', '원격', '진료', '필수', '대형', '병원', '수도', '분원', '제동', '필요', '환자', '보', '소리', '의사', '집단', '기주', '김윤', '서울대', '의대', '교수', '책상', '위', '조각상', '이름', '위즈덤', '지혜', '의료', '정부', '의료', '소비자', '절박', '머리', '맞', '대한민국', '의료', '시스템', '안', '고통', '붕괴', '경고', '오장환', '기자', '요즘', '의료', '현안', '있', '간호법', '놓', '간호사', '의사', '비대', '진료',…
https://www.joongang.co.kr/article/25161184	20230509	중앙일보	간호법 거부권 반대 간협회장 단식 의협은 추가 파업 예고	['간호사', '단체', '윤석열', '대통령', '간호법', '거부', '재의', '요구', '행사', '입장', '밝히', '연세대', '호대', '학내', '기자', '회견', '열', '간호법', '공포', '촉구', '기자', '회견장', '오의금', '호대', '학장', '일각', '대통령', '거부', '행사', '주장', '역행', '처사', '거론', '크', '우려', '대통령', '정치', '어떠', '경우', '국민', '건강', '안전', '정치', '거래', '희생양', '만들', '말', '장연수', '간호', '대학', '교무', '부학장', '연대', '간호', '대학', '리딩', '스쿨', '사회', '책무', '있', '생각', '학부', '대학원', '사이', '거부'…
http://www.segye.com/content/html/2023/05/09/20230509514602.html	20230509	세계일보	“與, 유권자 마음만 빼앗고 배신” 간호협회, 무기한 단식투쟁 돌입	['간호법', '제정', '의료', '갈등', '첨예', '가운데', '대한간호협회', '간협', '필두', '간호', '무기', '단식', '투쟁', '선포', '간호협회', '간협', '오전', '서울', '용산', '대통령실', '인근', '기자', '회견', '열', '사생결단', '각오', '협회', '회관', '앞', '무기', '단식', '돌입', '이날', '오후', '회관', '앞', '단식', '시작', '단식', '투쟁', '간협', '김영경', '회장', '비롯', '영란', '부회장', '윤', '원숙', '이사', '박남희', '부산시', '간호사', '회장', '참여', '간협', '본회', '의결', '결실', '맺', '간호법', '정부', '여당', '공공연', '대통령',…
https://www.khan.co.kr/national/national-general/article/202305091709001	20230509	경향신문	간호대생이 본 간호법 “밥그릇 싸움 아닌 ‘1인당 환자 13명’ 현실 봐야”	['전', '제정', '현행', '의료법', '급변', '보건', '의료', '환경', '다양', '수요', '반영', '오전', '서울', '서대문구', '연세대', '간호', '대학', '재학', '교수', '교직원', '간호법', '지지', '선언', '대통령', '거부', '반대', '성명문', '낭독', '간호법', '제정', '국민', '건강', '복지', '불가피', '요소', '성명문', '간호', '대학', '학생', '자발', '준비', '경향신문', '성명문', '낭독', '행사', '참여', '학년', '재학', '김효진', '서예진', '선', '아씨', '예비', '간호사', '바라보', '간호법', '논란', '간호사', '환자', '나', '간호', '제공', '간호법', '제…
https://hankookilbo.com/News/Read/A2023050915510001689	20230509	한국일보	'간호법' 처리 지연에 뿔난 간호사들, 장외투쟁 속으로... 대학들도 가세	['국회', '본회의', '통과', '간호법', '정부', '여당', '대통령', '재의', '요구', '거부', '건', '방침', '간호사', '장외', '투쟁', '확산', '현직', '간호사', '집단', '행동', '간', '호대', '교수', '학생', '반발', '대한간호협회', '서울', '용산', '대통령실', '앞', '기자', '회견', '열', '이날', '김영경', '회장', '지부', '대표자', '중구', '간호협회', '회관', '앞', '간호법', '조속', '공포', '요구', '무기', '단식', '김', '회장', '국회', '입법', '시도', '끝', '본회', '의결', '결실', '간호법', '정부', '여당', '공공연', '대통령', '거부', '행사', '건…
http://www.munhwa.com/news/view.html?no=2023050901039921293001	20230509	문화일보	간호협회 “간호법 빨리 공포해달라” 김영경 회장 등 무기한 단식 농성 시작	['간호사', '단체', '간호법', '조속', '공포', '촉구', '단식', '농성', '시작', '대한간호협회', '서울', '용산', '대통령실', '앞', '기자', '회견', '열', '이날', '오후', '김영경', '회장', '지부', '대표자', '중구', '위치', '간호협회', '회관', '앞', '무기', '단식', '김', '회장', '입장', '문', '국회', '입법', '시도', '끝', '본회', '의결', '결실', '간호법', '정부', '여당', '공공연', '대통령', '거부', '재의', '요구', '행사', '건의', '주장', '그간', '논의', '입법', '과정', '물거품', '돌리', '규탄', '간호법', '제정', '반대', '의사', '간호조무사', …
https://www.donga.com/news/Society/article/all/20230509/119209369/2	20230509	동아일보	간호협회 “간호법 공포해달라” 무기한 단식 농성 돌입	['간호사', '단체', '간호법', '공포', '촉구', '무기', '단식', '농성', '돌입', '간호협회', '오전', '서울', '용산', '대통령실', '앞', '기자', '회견', '열', '국회', '입법', '시도', '끝', '본회', '의결', '결실', '맺', '간호법', '정부', '여당', '공공연', '대통령', '거부', '행사', '건의', '그간', '간호법', '논의', '입법', '과정', '물거품', '돌리', '주장', '하', '지적', '그러', '간호', '대표자', '전국', '간호사', '간호', '대학생', '대표', '사생결단', '각오', '협회', '회관', '앞', '무기', '단식', '돌입', '단식', '이날', '오후', '서울', '중구'…
https://www.chosun.com/national/welfare-medical/2023/05/09/EIVYI3AS2RETDBZCI7RWGOPOS4/?utm_source=bigkinds&utm_medium=original&utm_campaign=news	20230509	조선일보	“간호법 공포해달라” 간호계 대표들 무기한 단식 돌입	['김영경', '대한간호협회', '회장', '비롯', '간호', '대표', '서울', '용산', '대통령실', '앞', '기자', '회견', '갖', '무기', '단식', '돌입', '단식', '간호협회', '회관', '앞', '이날', '오후', '진행', '간호협회', '이날', '기자', '회견', '국회', '입법', '시도', '끝', '본회', '의결', '결실', '맺', '간호법', '정부', '여당', '공공연', '대통령', '재의', '요구', '거부', '행사', '건의', '하', '그간', '간호법', '논의', '입법', '과정', '물거품', '돌리', '주장', '하', '간호', '대표자', '전국', '간호사', '간호', '대학생', '대표', '사생결단', '각오', …
https://news.kmib.co.kr/article/view.asp?arcid=0018242535&code=61111211&cp=kd	20230509	국민일보	“尹, 간호법 공포하라” 간협, 무기한 단식 농성 돌입	['대한간호협회', '회원', '오전', '서울', '용산구', '대통령', '집무실', '인근', '간호법', '제정', '단식', '돌입', '선언', '기자', '회견', '열', '연합뉴스', '간호사', '간호법', '공포', '촉구', '단식', '농성', '돌입', '대한간호협회', '오전', '용산', '대통령실', '앞', '기자', '회견', '열', '김영경', '회장', '지부', '대표자', '이날', '오후', '서울', '중구', '간호협회', '회관', '앞', '무기', '단식', '김', '회장', '기자', '회견', '국회', '입법', '시도', '끝', '본회', '의결', '결실', '간호법', '정부', '여당', '공공연', '대통령', '거부', '재의', '…
http://www.munhwa.com/news/view.html?no=2023050901071021293001	20230509	문화일보	간호법 놓고 대립 방관 “국민이 볼모냐”	['클릭', '이미지', '보', '있', '대통령', '거부', '방향', '무관', '의료', '간호', '벼랑', '끝', '대치', '지속', '시행', '보건', '단체', '파업', '전문가', '중립', '위원회', '만들', '직역', '업무', '범위', '원점', '논의', '더불', '민주당', '주도', '국회', '통과', '간호법', '제정', '안', '놓', '대립', '간호사', '의사', '직역', '단체', '합의', '타협', '파업', '국민', '볼모', '단체', '입장', '고수', '국회', '중재', '방기', '결국', '피해', '국민', '입', '우려', '커지', '오', '윤석열', '대통령', '재의', '요구', '거부', '방향', '행사', …
https://news.kmib.co.kr/article/view.asp?arcid=0924300875	20230509	국민일보	간호사 단체 “우리도 단체행동” 맞불	['대한의사협회', '의협', '보건', '의료', '단체', '간호법', '제정', '안', '반대', '대통령', '재의', '요구', '거부', '행사', '강하', '요구', '간호사', '단체', '단체', '행동', '카드', '논의', '맞불', '조치', '대한간호협회', '간호', '협', '입장', '문', '내', '회원', '대상', '간호사', '단체', '행동', '의견', '조사', '나서', '오', '투쟁', '방법', '수위', '묻', '설문', '조사', '계획', '설문', '일', '시간', '이외', '업무', '거부', '간호사', '면허증', '반납', '운동', '포함', '찬반', '의견', '묻', '방식', '총파업', '진료', '거부', '같', '고…
https://www.donga.com/news/Society/article/all/20230509/119196959/1	20230509	동아일보	간협 “간호법 거부권땐 집단행동” vs 의료연대 “11일 단축진료”	['간협', '단체', '행동', '거리', '기', '선회', '의료', '연대', '치과', '의사', '연가', '동참', '극단', '상황', '정부', '국회', '손놓', '비판', '간호사', '단체', '대통령', '간호법', '제정', '안', '재의', '요구', '거부', '행사', '집단', '행동', '나서', '의사', '간호조무사', '단체', '단축', '진료', '예고', '라면', '거부', '행사', '하', '보건', '의료', '직역', '갈등', '극단', '치달', '가능', '높', '정부', '국회', '적극', '중재', '비판', '대한간호협회', '간협', '전', '회원', '대상', '간호사', '단체', '행동', '의견', '조사', '시작', '의…
https://www.joongang.co.kr/article/25160950	20230509	중앙일보	[비즈 칼럼] 같은 간호인력을 차별 대우하는 모순적인 법	['현행', '의료법', '간호사', '간호조무사', '업무', '범위', '준수', '사항', '법률', '위반', '제재', '사항', '정하', '간호', '법안', '현행', '의료법', '간호', '인력', '간호사', '간호조무사', '관련', '부분', '떼', '별도', '법률', '정하', '내용', '의료법', '간호', '관련', '사항', '분리', '대하', '의사', '반발', '짐작', '이유', '타당', '타당', '의사', '기득권', '있', '우려', '내용', '전국', '간호조무사', '대표', '간호조무사', '협회', '회장', '목숨', '단식', '투쟁', '하', '같', '간호', '인력', '간호', '인력', '처우', '개선', '법률', '별도', …
https://www.chosun.com/opinion/manmulsang/2023/05/08/65CBW3JIUZERJJLQPLUC3YDZJQ/?utm_source=bigkinds&utm_medium=original&utm_campaign=news	20230508	조선일보	간호조무사의 울분, 의료계 ‘카스트’ [만물상]	['구글', '애플', '페이스북', '빅', '테크', '기업', '인도', '직원', '차지', '비율', '정도', '굴지', '기업', '실리콘밸리', '인도인', '차별', '존재', '공공연', '비밀', '미국', '온라인', '매체', '얼마', '전', '실리콘밸리', '카스트', '제도', '낮', '계급', '드러나', '같', '인도', '동료', '점심', '먹', '하', '보도', '인도', '정부', '카스트', '공식', '폐지', '제도', '뿌리', '깊', '남', '사례', '나라', '연구소', '박사', '석사', '정규직', '계약직', '업무', '대우', '차이', '있', '신분', '같', '부작용', '있', '박사', '연구원', '과제', '따', '…
https://hankookilbo.com/News/Read/A2023050821150004914	20230508	한국일보	의료연대, 간호법 갈등에 11일 2차 부분파업 치과는 하루 휴진	['간호법', '반발', '보건', '복지', '의료', '연대', '의사', '간호조무사', '단체', '구성', '부분', '파업', '벌이', '투쟁', '강도', '때', '참여', '치과', '의사', '합류', '많', '치과', '이날', '하루', '휴진', '계획', '의료', '연대', '서울', '용산구', '의협', '회관', '기자', '회견', '열', '간호법', '저지', '연가', '투쟁', '부분', '파업', '때', '참여', '치과', '의사', '요양', '보호사', '합류', '대한치과의사협회', '치', '협', '대의원', '총회', '결의', '치과', '의사', '하루', '휴진', '독려', '협', '최대한', '많', '치과', '의사', '휴진', '…
https://www.chosun.com/national/welfare-medical/2023/05/08/A6VC3RFOTZGGTGJJ2PGGR5S5RY/?utm_source=bigkinds&utm_medium=original&utm_campaign=news	20230508	조선일보	“간호법 반대” 치과의사도 휴진 동참... 의료연대는 11일 2차 연가투쟁	['더불', '민주당', '단독', '처리', '간호법', '제정', '반대', '대한의사협회', '간호조무사', '협회', '보건', '의료', '단체', '오', '부분', '파업', '때', '연가', '투쟁', '단축', '진료', '때', '확대', '부분', '파업', '참여', '치과', '의사', '요양', '보호사', '연가', '투쟁', '합류', '보건', '의료', '단체', '구성', '보건', '복지', '의료', '연대', '이하', '의료', '연대', '서울', '용산구', '의협', '회관', '대한민국', '보건', '의료', '기자', '회견', '열', '간호법', '저지', '전국', '회원', '참여', '전국', '동시', '다발', '연가', '투쟁', '집회'…
http://www.segye.com/content/html/2023/05/08/20230508520422.html	20230508	세계일보	'간호법 반발' 치과가 멈춘다 전국 2만여곳 11일 휴진	['간호법', '제정', '반대', '대한의사협회', '의협', '간호조무사', '협회', '간무협', '보건', '의료', '단체', '오', '부분', '파업', '때', '때', '연가', '투쟁', '단축', '진료', '확대', '부분', '파업', '때', '참여', '치과', '의사', '요양', '보호사', '합류', '보건', '의료', '단체', '구성', '보건', '복지', '의료', '연대', '의료', '연대', '서울', '용산구', '의협', '회관', '지하', '층', '대한민국', '보건', '의료', '기자', '회견', '갖', '간호법', '저지', '전국', '회원', '참여', '전국', '동시', '다발', '연가', '투쟁', '집회', '개최', '연가', …
https://www.joongang.co.kr/article/25160849	20230508	중앙일보	세계의사회 국제간호협까지 동원 '거부권' 결정 앞두고 여론전	['간호법', '제정', '두', '대립', '대한간호협회', '대한의사협회', '국제', '단체', '각자', '주장', '정당', '강조', '윤석열', '대통령', '간호법', '거부', '재의', '요구', '행사', '투명', '상황', '양측', '여론전', '의사', '협회', '공식', '유튜브', '채널', '하이디', '스텐', '스마', '이렌', '세계', '사회', '회장', '인터뷰', '공개', '스텐', '스마', '이렌', '회장', '간호법', '내용', '의료', '행위', '의사', '감독', '없', '제공', '뜻', '규정', '최고', '수준', '적절', '의료', '제공', '뜻', '비판', '의료', '의사', '지휘', '보건', '의료', '직역', '…
https://www.joongang.co.kr/article/25160788	20230508	중앙일보	'간호법' 대통령 거부권 거론되자 간협, 단체행동 여부 조사	['윤석열', '대통령', '법률안', '재의', '요구', '거부', '행사', '가능', '거론', '간호법', '제정', '관련', '간호협회', '간협', '단체', '행동', '여부', '묻', '의견', '조사', '간협', '따르', '이날', '오', '전체', '회원', '대상', '투쟁', '방법', '묻', '의견', '조사', '의견', '조사', '설문지', '면허증', '번호', '입력', '참여', '있', '결과', '오', '공개', '예정', '간협', '의사', '간호조무사', '간호법', '반대', '단체', '부분', '파업', '총파업', '선언', '상태', '국민', '볼모', '파업', '하', '간호사', '숭고', '가치', '위협', '받', '강조', '…
http://www.segye.com/content/html/2023/05/08/20230508511845.html	20230508	세계일보	간호사도 '단체행동' 논의 대통령 거부권 행사는 사망선고""	['간호법', '제정', '안', '의료법', '개정안', '의사', '면허', '취소', '법', '의료', '직', '역간', '갈등', '커지', '가운데', '간호사', '단체', '대통령', '거부', '행사시', '단체', '행동', '하', '방', '안', '논의', '시작', '대한간호협회', '간호', '협', '회원', '대상', '투쟁', '방법', '묻', '설문', '조사', '실시', '단체', '행동', '의견', '조사', '결과', '공개', '간호', '협', '의사', '간호조무사', '간호법', '반대', '단체', '부분', '파업', '총파업', '선언', '상태', '대통령', '거부', '검토', '간호법', '거부', '사망', '선고', '다름없', '국민'…
https://www.khan.co.kr/national/health-welfare/article/202305081155011	20230508	경향신문	“간호법 거부권은 사망선고” 간협도 “단체행동” 시사	['윤석열', '대통령', '간호법', '재의', '요구', '거부', '행사', '이목', '쏠리', '가운데', '대한간호협회', '간협', '단체', '행동', '가능', '시사', '의사', '간호조무사', '간호법', '반대', '보건', '의료', '직역', '단체', '대통령', '거부', '행사', '촉구', '오', '총파업', '예고', '같', '방법', '간협', '보도', '자료', '내', '이날', '오', '전체', '회원', '대상', '단체', '행동', '의견', '조사', '진행', '간협', '의사', '간호조무사', '간호법', '반대', '단체', '부분', '파업', '총파업', '선언', '상태', '같', '겁박', '굴복', '보건복지부', '간호법', '거…
https://www.khan.co.kr/national/labor/article/202305080830001	20230508	경향신문	“간호법에 가려진 ‘간호사당 환자수 법제화’ 진짜 싸움 남아있어요”	['주간경향', '간호', '인력', '사항', '의료법', '독자', '규정', '간호법', '국회', '본회의', '통과', '보건', '의료', '극한', '대립', '이어지', '의사', '간호조무사', '임상', '병리', '요양', '보호사', '급구', '조사', '보건', '의료', '단체', '윤석열', '대통령', '거부', '촉구', '집단', '행동', '반차', '쓰', '방식', '부분', '파업', '이', '부분', '파업', '계획', '총파업', '거론', '간호법', '내용', '어떻', '간호사', '나머지', '직역', '갈등', '커지', '간호법', '간호사', '법', '활동', '영역', '지역', '사회', '추가', '간호', '인력', '근무', '환경',…
https://www.joongang.co.kr/article/25160710	20230508	중앙일보	간호법, 거부권 하든 안하든 파국 "환자만 황당, 타협안 찾자" [view]	['간호법', '갈등', '커지', '이필수', '의사', '협회', '장', '간호법', '료법', '반대', '단식', '치과', '의사', '협회', '장', '합류', '간호조무사', '응급', '구조', '사임', '상병', '리사', '보건', '의료', '정보', '관리사', '보건', '의료', '연대', '소속', '단체장', '간부', '릴레이', '단식', '이', '반대', '한의사', '협회', '간호법', '찬성', '입장', '간호조무사', '학력', '상한', '졸', '하한', '바꾸', '움직임', '반대', '전국', '직업', '간호', '교육', '교장', '협의회', '고등학교', '간호', '교육', '협회', '한국', '간호', '학원', '협회', '시위', …
https://www.khan.co.kr/opinion/column/article/202305080300105	20230508	경향신문	[시론] 간호법 둘러싼 제로섬 게임 끝내자	['간호법', '의료', '벼랑', '끝', '대치', '파업', '치닫', '의사', '협회', '포함', '의료', '단체', '대통령', '거부', '행사', '총파업', '하', '하', '이번', '간호협회', '거부', '행사', '실력', '행사', '하', '간호법', '의료', '직역', '갈등', '파업', '이어지', '애꿎', '국민', '불편', '겪', '의료', '상처', '간호법', '내용', '들여다보', '벼랑', '끝', '대치', '이유', '찾', '어렵', '의료법', '있', '간호사', '간호조무사', '조항', '내용', '선언', '대부분', '예', '들', '노인', '거동', '불편', '국민', '집', '간호', '받', '있', '내용', '있', …
http://www.seoul.co.kr/news/newsView.php?id=20230507500104	20230507	서울신문	간호법 제정안, 尹 두 번째 거부권이냐 중재안 도출이냐 與 “계속 노력”	['국민', '힘', '중재', '마련', '여야', '합의', '처리', '가능', '대통령', '거부', '행사', '입장', '관련', '직역', '단체', '완강', '입장', '현실', '가능', '투명', '민주당', '원안', '통과', '입장', '거부', '책임', '더불', '민주당', '간호법', '국회', '본회', '상정', '예고', '오후', '서울', '여의도', '국회', '앞', '간호법', '통과', '찬성', '반대', '단체', '인', '시위', '하', '도준', '석', '기자', '국민', '힘', '표결', '불참', '속', '더불', '민주당', '주도', '국회', '본회의', '통과', '간호법', '제정', '안', '정부', '이송', '윤석열', …
http://www.segye.com/content/html/2023/05/07/20230507502876.html	20230507	세계일보	두 번째 거부권? 극적 중재안 도출? 간호법 운명은	['윤석열', '대통령', '취임', '후', '법률안', '재의', '요구', '거부', '행사', '가능', '거론', '간호법', '제정', '안과', '관련', '여야', '재협상', '중재', '안', '도출', '정가', '이목', '간호법', '제정', '안', '더불', '민주당', '주도', '지난달', '국회', '본회의', '통과', '법안', '반대', '국민', '힘', '이후', '대통령', '거부', '행사', '건의', '공언', '최근', '절충안', '마련', '물밑', '움직이', '기류', '여당', '감지', '국민', '힘', '원내', '핵심', '관계자', '연합뉴스', '통화', '야당', '간호법', '절충안', '합의', '정부', '이송', '법안', '단…
http://www.segye.com/content/html/2023/05/05/20230505504281.html	20230506	세계일보	때아닌 간호법 ‘공약’ 논란 尹 대통령 발언 직접 들어보니 [이슈+]	['간호법', '여야', '내홍', '깊', '가운데', '윤석열', '대통령', '대통령', '후보', '시절', '간호법', '제정', '공약', '두', '때', '논란', '벌어지', '같', '논란', '대통령실', '간호법', '거부', '행사', '저울질', '과정', '야당', '윤', '대통령', '대선', '공약', '압박', '윤', '대통령', '후보', '시절', '이야기', '찾', '의료', '따르', '간호법', '현행', '의료법', '포함', '간호', '관련', '내용', '떼', '간호사', '업무', '범위', '권리', '규정', '간호사', '근무', '환경', '처우', '개선', '골자', '간호법', '지난달', '야당', '주도', '국회', '본회의', '…
https://hankookilbo.com/News/Read/A2023050514270002532	20230506	한국일보	[사설] 尹대통령-야당 조속히 만나 협치 물꼬 터라	['더불', '민주당', '이재명', '대표', '윤석열', '대통령', '원내대표', '만나', '괘념', '대통령', '원내대표', '회동', '성사', '투명', '박광온', '원내대표', '대통령', '야당', '대표', '국가', '위기', '극복', '방안', '논의', '순리', '순서', '대통령', '야당', '소통', '외면', '여야', '관계', '상황', '방치', '윤', '대통령', '적극', '야당', '대화', '제의', '하', '야당', '태도', '윤', '대통령', '대표', '수차례', '요구', '취임', '후', '만나', '이례', '하', '국정', '동력', '떨어뜨리', '일', '국회', '다수당', '타협', '정부', '핵심', '과제', '법제', …
https://www.chosun.com/opinion/editorial/2023/05/06/4BF4AIHHBVHMTNIM7V4WJ5B5S4/?utm_source=bigkinds&utm_medium=original&utm_campaign=news	20230506	조선일보	[사설] “편 갈라야 票 이득” 싸움 부추겨 갈등을 먹고 사는 한국 정치	['민주당', '단독', '처리', '간호법', '제정', '놓', '보건', '의료', '내부', '갈등', '눈덩이', '커지', '처음', '간호법', '제정', '요구', '간호사', '반대', '의사', '갈등', '중심', '이제', '간호조무사', '급구', '조사', '가세', '곳곳', '갈등', '실핏줄', '터지', '직역', '충분', '조율', '간호사', '업무', '범위', '떼', '별도', '입법', '하', '잠복', '보건', '의료', '갈등', '일거', '수면', '위', '드러나', '폭발', '정치', '치', '입법', '갈등', '조장', '변호사', '회계사', '변리사', '공인', '중개사', '업무', '영역', '놓', '특정', '직역', '유리',…
http://www.segye.com/content/html/2023/05/05/20230505506179.html	20230505	세계일보	간호 의료법 정부 이송 대통령의 시간 2주밖에 안 남았다	['간호법', '제정', '안', '의료법', '개정안', '정부', '이송', '정부', '대통령', '재의', '요구', '거부', '행사', '여부', '적극', '검토', '대통령', '주무', '부처', '보건복지부', '장관', '의견', '참고', '국무', '회의', '논의', '법안', '수용', '공포', '거부', '재의', '요구', '여부', '결정', '대통령', '거부', '행사', '기한', '오', '이르', '늦', '국무', '회의', '법안', '정부', '입장', '결정', '예상', '의료', '질', '개선', '필요', '간호사', '특혜', '법', '국회', '따르', '지난달', '국회', '본회의', '통과', '간호법', '제정', '안', '의료법', …
http://www.segye.com/content/html/2023/05/05/20230505505174.html	20230505	세계일보	간호조무사협회장 “간호사와 우리 사이에 신분제 있다” 커지는 의료계 신경전	['국회', '본회의', '통과', '간호법', '제정', '안', '정부', '이송', '대통령', '재의', '요구', '거부', '행사', '여부', '갈림길', '의사', '간호조무사', '보건', '의료', '직역', '간호사', '신경전', '치열', '의사', '간호조무사', '부분', '파업', '나서', '간호법', '통과', '반발', '움직임', '이', '반면', '간호사', '윤석열', '대통령', '대선', '후보', '시절', '간호법', '제정', '약속', '촉구', '의료', '따르', '의사', '협회', '상임', '이사', '시도', '사회장', '대', '원회', '운영', '위원회', '개원', '협의회', '대한', '학회', '보건', '복지', '의료', '연…
https://www.donga.com/news/Politics/article/all/20230505/119154506/1	20230505	동아일보	[단독]앞뒤 안 맞는 간호법, 오류 있는 채 본회의까지 통과	['극심', '의료', '직역', '갈등', '불러일으키', '의료', '대란', '우려', '유발', '간호법', '제정', '안', '기본', '서식', '오류', '있', '국회', '본회의', '통과', '확인', '지난해', '법', '국회', '보건', '복지', '위원회', '복지', '위', '통과', '뒤', '패스트', '트랙', '본회의', '회부', '때', '넘', '시간', '있', '오류', '수정', '결국', '지난달', '야당', '주도', '본회의', '통과', '국회', '사무처', '직원', '뒤늦', '오류', '발견', '수정', '법', '패스트', '트랙', '안건', '지정', '회의', '통과', '과정', '심사', '허술', '지적', '문제', '조항'…
http://www.segye.com/content/html/2023/05/04/20230504518245.html	20230505	세계일보	조규홍 “간호법, 대통령 거부권 건의 고민 중”	['조규홍', '보건복지부', '장관', '간호법', '제정', '안', '부정', '입장', '확인', '대통령', '재의', '요구', '거부', '행사', '건의', '사실', '시사', '대통령실', '이날', '간호법', '제정', '윤석열', '대통령', '공식', '대선', '공약', '입장', '거부', '행사', '명분', '쌓', '분석', '조', '장관', '이날', '라디오', '김태현', '정치', '쇼', '출연', '거부', '건', '여부', '질문', '의료', '현장', '상황', '체크', '하', '찬반', '단체', '전문가', '의견', '수렴', '관련', '부처', '여당', '협의', '결정', '운', '중요', '건', '여부', '결정', '기준', '의…
https://www.joongang.co.kr/article/25160284	20230505	중앙일보	[단독] 간호법에 골치 아픈 與 최후의 시나리오 ‘제2 택시법’?	['더불', '민주당', '주도', '국회', '본회의', '통과', '간호법', '제정', '안', '두', '여권', '골머리', '앓', '간호법', '반대', '의사', '협회', '간호조무사', '협회', '찬성', '간호협회', '의료', '업계', '단체', '강경', '맞서', '돌파구', '찾', '지난달', '국회', '본회의', '처리', '간호법', '정부', '이송', '윤석열', '대통령', '헌법', '조', '이날', '이내', '간호법', '국무', '회의', '공포', '재의', '요구', '거부', '행사', '야권', '일방', '간호법', '수용', '없', '여권', '확고', '방침', '거부', '행사', '경우', '정치', '긴장', '수위', '높', '간호…
https://www.chosun.com/national/welfare-medical/2023/05/05/2TS2FROVIFEW5KZTMFU76J5JLM/?utm_source=bigkinds&utm_medium=original&utm_campaign=news	20230505	조선일보	정치가 촉발한 ‘갈등의 도미노’...巨野가 통과시킨 간호법에 대혼란	['거대', '야당', '단독', '처리', '간호법', '제정', '놓', '보건', '의료', '내부', '갈등', '눈덩이', '커지', '처음', '의사', '간호사', '충돌', '간호사', '업무', '유사', '간호조무사', '간호법', '반대', '외치', '간호조무사', '자격', '고졸', '제한', '간호사', '위', '조무', '사', '아래', '위계', '굳히', '조항', '고졸', '이상', '주장', '그러', '간호조무사', '양성', '특성', '화고', '간호', '학원', '고졸', '이상', '개정', '특성', '화고', '학원', '고사', '위기', '있', '고졸', '유지', '요구', '간호조무사', '내부', '갈등', '반면', '한의사', '협회',…
https://www.chosun.com/national/welfare-medical/2023/05/05/FGN2R6XK7VAY7HJRDIV7EPODW4/?utm_source=bigkinds&utm_medium=original&utm_campaign=news	20230505	조선일보	조규홍 복지부장관 “의료현장 혼란 최소화”	['간호법', '제정', '안', '두', '의사', '간호사', '간호조무사', '직역', '갈등', '깊', '가운데', '정부', '대통령', '재의', '요구', '거부', '행사', '건의', '검토', '작업', '하', '조규홍', '보건복지부', '장관', '거부', '건', '여부', '관련', '간호법', '의료', '현장', '혼란', '최소', '국민', '생명', '건강', '있', '방안', '고민', '결정', '찬반', '단체', '전문가', '의견', '수렴', '관련', '부처', '충분', '협의', '말', '간호법', '지난달', '국회', '본회의', '처리', '정부', '이송', '대통령', '간호법', '정부', '이송', '다음', '날', '휴일', '포함'…
https://www.khan.co.kr/opinion/column/article/202305050300095	20230505	경향신문	[세상읽기] 간호법과 기능 분화	['지난달', '간호법', '개정안', '국회', '본회의', '통과', '들', '차례', '간호법', '제정', '추진', '정치', '합의', '불발', '의료', '관련', '단체', '대립', '폐기', '일쑤', '이번', '같', '행로', '밟', '기미', '민주당', '단독', '처리', '국민', '힘', '대통령', '거부', '행사', '요청', '검토', '윤석열', '대통령', '정국', '살피', '결정', '고민', '이러', '사이', '의사', '협회', '비롯', '간호법', '제정', '반대', '의료', '관련', '단체', '간호법', '논의', '요구', '총파업', '하', '반면', '당사자', '간호사', '협회', '간호법', '통과', '환영', '한의사…
https://www.joongang.co.kr/article/25160270	20230505	중앙일보	[김원배의 시선]간호법 논란, 모두가 패배자	['더불', '민주당', '단독', '처리', '간호법', '제정', '안', '놓', '갈등', '대립', '격화', '간호협회', '간호법', '통과', '환영', '의사', '협회', '간호조무사', '협회', '법', '제정', '반대', '윤석열', '대통령', '거부', '행사', '요구', '의사', '간호조무사', '단체', '주도', '부분', '파업', '윤', '대통령', '거부', '행사', '최종', '부결', '양곡', '관리법', '개정안', '간호법', '민주당', '국민', '힘', '의원', '대선', '시점', '정안', '발의', '국민', '힘', '본회', '통과', '과정', '당론', '반대', '국회', '소수당', '행정력', '정부', '점', '갈등', '…
https://www.khan.co.kr/politics/assembly/article/202305042127005	20230504	경향신문	간호법 정부 이송 ‘거부권’ 부정 여론에 속도조절 나선 여당	['국회', '본회의', '통과', '간호법', '제정', '안', '정부', '이송', '윤석열', '대통령', '재의', '요구', '거부', '행사', '요청', '국민', '힘', '거부', '행사', '직전', '중재', '노력', '하', '속도', '조절', '간호법', '거부', '행사', '우호', '여론', '감지', '반발', '여론', '최소', '시간', '벌', '풀이', '야당', '윤', '대통령', '대선', '후보', '시절', '공약', '이행', '압박', '대통령실', '윤', '대통령', '간호법', '제정', '공식', '약속', '거부', '행사', '사전', '정지', '작업', '대통령실', '관계자', '이날', '용산', '대통령실', '기자', '간호법'…
https://www.joongang.co.kr/article/25160199	20230504	중앙일보	'간호법 단식' 의협 회장 병원 이송 복지부, 거부권 건의 고민	['더불', '민주당', '주도', '국회', '본회의', '통과', '간호법', '제정', '안', '반발', '단식', '이', '이필수', '대한의사협회', '의협', '회장', '병원', '의협', '따르', '서울', '용산구', '의협', '회관', '앞', '농성', '장', '단식', '농성', '하', '회장', '이날', '오후', '구급차', '타', '인근', '순', '천향', '대학', '병원', '이송', '회장', '이날', '오전', '하루', '소변', '량', '정상', '급격', '줄어드', '핍뇨', '증세', '회장', '간호법', '제정', '안', '의료법', '개정안', '국회', '본회', '문턱', '넘', '지난달', '무기', '단식', '이날', '단식…
https://www.chosun.com/national/national_general/2023/05/04/CXER4KMCBNBDNANALXE3YLVASY/?utm_source=bigkinds&utm_medium=original&utm_campaign=news	20230504	조선일보	의협 회장, 8일째 단식 투쟁 중 병원 이송	['지난달', '대한의사협회', '회관', '앞', '간호법', '제정', '반대', '단식', '투쟁', '이필수', '의협', '회장', '병원', '이송', '의협', '관계자', '따르', '회장', '이날', '오후', '서울', '용산구', '이촌동', '의협', '회관', '정문', '설치', '천막', '단식', '농성', '벌이', '서울', '순천', '향대', '병원', '이송', '회장', '변량', '감소', '핍뇨', '증세', '의협', '대의원', '회장', '단식', '중단', '권고', '핍뇨', '증세', '변량', '하루', '미만', '감소', '말', '의협', '간호법', '제정', '의사', '간호사', '단독', '병원', '차리', '길', '열', '수순',…
http://www.hani.co.kr/arti/politics/bluehouse/1090634.html	20230504	한겨레	윤 대통령, 간호법 거부권 행사 무게 민주 “공약 파기” 반발	['윤석열', '대통령', '용산', '대통령실', '앞마당', '조성', '용산', '어린이', '정원', '개방', '행사', '축사', '하', '대통령실', '사진', '기자단', '대통령실', '간호사', '처우', '개선', '지역', '사회', '간호', '내용', '담', '간호법', '제정', '안', '윤석열', '대통령', '재의', '요구', '거부', '행사', '무게', '두', '여론', '살피', '더불', '민주당', '주도', '지난달', '국회', '본회의', '통과', '간호법', '제정', '안', '보건', '복지', '부', '이송', '의사', '간호조무사', '단체', '오', '국무', '회의', '최종', '기한', '윤', '대통령', '재의', '요구',…
http://www.seoul.co.kr/news/newsView.php?id=20230504500245	20230504	서울신문	대통령실 “간호법, 尹 대선후보 시절 공식 공약 아냐”	['간호법', '폐기', '팻말', '들', '의사', '협회', '비롯', '보건', '복지', '의료', '연대', '관계자', '오후', '국회', '인근', '간호법', '면허', '박탈', '법', '강행', '처리', '더불', '민주당', '규탄', '대회', '팻말', '들', '연합뉴스', '간호법', '제정', '윤석열', '대통령', '대선', '공약', '논란', '대통령실', '공식', '공약', '말', '대통령실', '관계자', '오후', '용산', '청사', '기자', '간호법', '제정', '윤', '대통령', '대선', '후보', '시절', '간호협회', '간담회', '말', '공약', '두', '논란', '있', '지적', '대선', '과정', '당시', '윤', '후보'…
https://www.khan.co.kr/politics/politics-general/article/202305041707001	20230504	경향신문	“숙원 이뤄주겠다”며 간호단체 제안서 받은 尹 대통령실 “공식 약속 아니다”	['국회', '본회의', '통과', '간호법', '제정', '안', '정부', '이송', '윤석열', '대통령', '재의', '요구', '거부', '행사', '요청', '국민', '힘', '거부', '행사', '직전', '중재', '노력', '하', '속도', '조절', '간호법', '거부', '행사', '우호', '여론', '감지', '반발', '여론', '최소', '시간', '벌', '풀이', '야당', '윤', '대통령', '대선', '후보', '시절', '공약', '이행', '압박', '대통령실', '윤', '대통령', '간호법', '제정', '공식', '약속', '거부', '행사', '사전', '정지', '작업', '대통령실', '핵심', '관계자', '이날', '용산', '대통령실', '기자',…
https://www.donga.com/news/Politics/article/all/20230504/119146489/2	20230504	동아일보	대통령실 “尹, 후보 시절 간호법 공식 약속한 적 없어”	['대통령실', '간호법', '제정', '윤석열', '대통령', '대선', '공약', '더불', '민주당', '주장', '약속', '없', '반박', '대통령실', '관계자', '이날', '오후', '용산', '청사', '기자', '간호법', '제정', '윤', '대통령', '대선', '후보', '시절', '간호협회', '간담회', '말', '공약', '두', '논란', '있', '지적', '받', '말', '관계자', '당시', '윤', '후보', '간호협회', '방문', '때', '합리', '결정', '정도', '답변', '인터넷', '사이트', '공약', '부분', '있', '모르', '공식', '협회', '단체', '약속', '설명', '지난달', '민주당', '야권', '주도', '국회', '문턱…
http://www.segye.com/content/html/2023/05/04/20230504514973.html	20230504	세계일보	대통령실 “尹, 후보 시절 간호법 공식 약속한 적 없어”	['대통령실', '간호법', '제정', '윤석열', '대통령', '대선', '공약', '논란', '관련', '공식', '공약', '대통령실', '관계자', '이날', '오후', '용산', '청사', '기자', '간호법', '제정', '윤', '대통령', '대선', '후보', '시절', '간호협회', '간담회', '말', '공약', '두', '논란', '있', '지적', '대선', '과정', '당시', '윤', '후보', '간호협회', '방문', '때', '합리', '결정', '정도', '답변', '인터넷', '사이트', '공약', '부분', '있', '모르', '공식', '후보', '협회', '단체', '약속', '설명', '지난달', '더불', '민주당', '주도', '국회', '본회의', '통과', '…
http://www.segye.com/content/html/2023/05/04/20230504513616.html	20230504	세계일보	대통령실 "尹, 대선후보 시절 간호법 공식 약속은 안해"	['대통령실', '간호법', '제정', '윤석열', '대통령', '대선', '공약', '논란', '관련', '공식', '공약', '입장', '대통령실', '관계자', '이날', '오후', '용산', '청사', '기자', '간호법', '제정', '윤', '대통령', '대선', '후보', '시절', '간호협회', '간담회', '말', '공약', '두', '논란', '있', '지적', '대선', '과정', '당시', '윤', '후보', '간호협회', '방문', '때', '합리', '결정', '정도', '답변', '인터넷', '사이트', '공약', '부분', '있', '모르', '공식', '후보', '협회', '단체', '약속', '설명', '지난달', '더불', '민주당', '주도', '국회', '본회의', '…
https://www.khan.co.kr/national/health-welfare/article/202305041415001	20230504	경향신문	복지부 장관, 간호법 거부권 건의하나 “고민해보고 결정하겠다”	['조규홍', '보건복지부', '장관', '간호법', '제정', '안', '촉발', '의료', '현장', '혼란', '최소', '방안', '고민', '윤석열', '대통령', '재의', '요구', '거부', '행사', '여부', '결정', '조', '장관', '이날', '오전', '라디오', '김태현', '정치', '쇼', '출연', '거부', '건', '여부', '진행자', '질문', '의료', '현장', '상황', '체크', '하', '찬반', '단체', '전문가', '의견', '수렴', '관련', '부처', '여당', '협의', '결정', '중요', '여부', '결정', '기준', '의료', '현장', '혼란', '최소', '국민', '생명', '안전', '방안', '고민', '결정', '지난달', '…
http://www.segye.com/content/html/2023/05/04/20230504508810.html	20230504	세계일보	복지부 간호법 거부권 건의하나 조규홍 의료현장 혼란 최소화가 기준""	['조규홍', '보건복지부', '장관', '의료', '현장', '혼란', '최소', '간호법', '제정', '안', '대통령', '재의', '요구', '거부', '행사', '여부', '결정', '조', '장관', '이날', '라디오', '김태현', '정치', '쇼', '출연', '거부', '건', '여부', '진행자', '질문', '의료', '현장', '상황', '체크', '하', '찬반', '단체', '전문가', '의견', '수렴', '관련', '부처', '여당', '협의', '결정', '운', '중요', '건', '여부', '결정', '기준', '의료', '현장', '혼란', '최소', '국민', '생명', '안전', '방안', '고민', '결정', '말', '조', '장관', '실질', '내용', '…
https://www.joongang.co.kr/article/25160084	20230504	중앙일보	조규홍 "간호법 거부권 건의 여부, 의견 청취 뒤 결정"	['간호법', '제정', '안', '국회', '본회의', '통과', '후', '의료', '갈등', '심화', '가운데', '조규홍', '보건복지부', '장관', '의견', '수렴', '뒤', '윤석열', '대통령', '재의', '요구', '거부', '행사', '건의', '결정', '조', '장관', '이날', '라디오', '김태현', '정치', '쇼', '출연', '거부', '건', '여부', '진행자', '질문', '의료', '현장', '상황', '체크', '하', '찬반', '단체', '전문가', '의견', '수렴', '관련', '부처', '여당', '협의', '결정', '중요', '여부', '결정', '기준', '의료', '현장', '혼란', '최소', '국민', '생명', '안전', '방안', '고…
https://www.khan.co.kr/politics/assembly/article/202305041108011	20230504	경향신문	이정미 “의사협회 편협한 집단행동, 국민 지지 못 받아”	['이정미', '정의당', '대표', '대한의사협회', '부분', '파업', '두', '공공', '이익', '대중', '공감대', '얻', '없', '이권', '행위', '비판', '의협', '전날', '윤석열', '대통령', '간호법', '료법', '재의', '요구', '거부', '행사', '요구', '부분', '파업', '돌입', '대표', '이날', '국회', '상무', '집행', '위원', '회의', '정의당', '집단', '행동', '권리', '자체', '부정', '간호사', '단독', '개원', '있', '무허가', '의료', '행위', '횡행', '사실', '거짓', '선전', '의협', '편협', '집단', '행동', '국민', '지지', '받', '없', '말', '대표', '국회', '통…
https://hankookilbo.com/News/Read/A2023050409460001614	20230504	한국일보	김민석, "대통령 간호법 거부권 행사, 명분이 뭐가 있을지 의아해"	['더불', '민주당', '정책', '위', '의장', '김민석', '의원', '국회', '통과', '간호법', '제정', '안', '윤석열', '대통령', '거부', '행사', '가능', '대통령', '하', '있', '명분', '있', '의아', '말', '김', '의원', '라디오', '김현정', '뉴스쇼', '전화', '출연', '이해', '어렵', '말', '윤석열', '대통령', '대선', '당시', '정책', '본부', '장', '원희룡', '당시', '정책', '본부', '장', '정책', '위', '의장', '박대출', '의원', '보건', '복지', '위원회', '간사인', '강기윤', '의원', '소상', '이유', '설명', '간호법', '필요', '통과', '말씀', '하', '사안…
https://www.donga.com/news/Politics/article/all/20230504/119138645/2	20230504	동아일보	복지부 장관 “간호법 거부권 행사, 혼란 최소화 고민하며 결정”	['조규홍', '보건복지부', '장관', '간호법', '의료', '현장', '혼란', '최소', '방안', '고민', '윤석열', '대통령', '재의', '요구', '거부', '행사', '건의', '결정', '조', '장관', '라디오', '김태현', '정치', '쇼', '출연', '자리', '진행자', '거부', '건', '여부', '관련', '질문', '하', '의료', '현장', '상황', '체크', '하', '찬반', '단체', '전문가', '의견', '수렴', '관련', '부처', '여당', '협의', '결정', '말', '조', '장관', '중요', '여부', '결정', '기준', '의료', '현장', '혼란', '최소', '국민', '생명', '안전', '방안', '고민', '결정', '간호법…
http://www.munhwa.com/news/view.html?no=2023050401039910019003	20230504	문화일보	‘닥터카 논란’ 신현영, 간호법에 “의료영역서 간호사 우위 우려”	['클릭', '이미지', '보', '있', '신현영', '더불', '민주당', '의원', '페이스북', '계정', '캡처', '간호사', '직역', '독립', '간호법', '의사', '면허', '취소', '강화', '의료법', '의사', '출신', '의원', '기권', '표', '간호사', '단독', '개원', '개정', '일', '단순', '과실', '취소', '국민', '부정', '의사', '출신', '신현영', '더불', '민주당', '의원', '최근', '국회', '통과', '논란', '되', '간호법', '제정', '안', '우려', '점', '의료', '의사', '영역', '간호사', '영역', '간호조무사', '영역', '제공', '영역', '부분', '있', '간호사', '우위', '점하',…
http://www.segye.com/content/html/2023/05/03/20230503519058.html	20230504	세계일보	의료연대 부분파업 첫날 집단 휴원 휴진 사태는 없었다	['최근', '국회', '통과', '간호법', '반대', '의사', '간호조무사', '부분', '파업', '돌입', '가운데', '현장', '진료', '차질', '빚어지', '의사', '협회', '대한', '간호조무사', '협회', '비롯', '보건', '의료', '단체', '참여', '보건', '복지', '의료', '연대', '이날', '전국', '각지', '연가', '투쟁', '단축', '진료', '이날', '세계일보', '취재', '따르', '부분', '파업', '지역', '개원', '간호조무사', '중심', '진행', '전국', '집단', '원', '휴진', '사태', '발생', '일부', '동네', '의원', '중심', '환자', '불편', '겪', '경우', '있', '서울', '있', '동네'…
https://news.kmib.co.kr/article/view.asp?arcid=0924300089	20230504	국민일보	‘간호법 반대’ 조무사 파업 의사가 접수 수납 맡기도	['서울', '양천구', '가정', '의학', '의원', '접수대', '가운', '입', '의사', '환자', '들어서', '의사', '신분증', '받', '컴퓨터', '주민', '등록', '번호', '입력', '환자', '진료', '들어오', '안내', '병원', '경문', '배', '원장', '이날', '오후', '진료', '환자', '진료', '접수', '혈압', '측정', '진료', '안내', '수납', '업무', '혼자', '처리', '평소', '간호조무사', '근무', '담당', '일', '병원', '입구', '간호법', '면허', '박탈', '법', '강행', '처리', '제목', '아래', '본원', '간호조무사', '집회', '참석', '불가피', '진료', '지원', '불편', '죄송',…
https://www.donga.com/news/Politics/article/all/20230504/119134712/1	20230504	동아일보	대통령실, 의료 혼란에 간호법 거부권 가닥	['갈등', '첨예', '국민', '피해', '우려', '대통령실', '지난달', '더불', '민주당', '주도', '국회', '본회의', '통과', '간호법', '제정', '안', '거부', '행사', '방향', '가닥', '잡', '의사', '협회', '의협', '부분', '파업', '나서', '간호법', '의료', '직역', '갈등', '의료', '대란', '조짐', '보이', '거부', '행사', '기울', '대통령실', '고위', '관계자', '간호법', '윤석열', '대통령', '거부', '행사', '없', '의견', '대통령실', '내부', '커지', '직역', '갈등', '첨예', '재의', '요구', '행사', '기준', '해당', '말', '당초', '대통령실', '간호법', '거부', …
https://www.donga.com/news/Society/article/all/20230504/119134544/1	20230504	동아일보	‘간호법 반발’ 일부 동네 의원 오전만 진료	['간호조무사', '연가', '투쟁', '동참', '전공', '교수', '동참', '의료', '대란', '우려', '서울', '용산구', '의원', '오후', '문', '열', '간호법', '제정', '안', '국회', '통과', '반발', '의사', '단체', '집단', '행동', '동참', '평소', '오후', '진료', '시간', '단축', '경기', '성남시', '의원', '이날', '간호법', '반대', '투쟁', '참여', '단축', '진료', '종이', '붙이', '오후', '운영', '이날', '하루', '동안', '의사', '협회', '간호조무사', '협회', '비롯', '보건', '의료', '단체', '구성', '보건', '복지', '의료', '연대', '단축', '진료', '하', '소…
https://www.chosun.com/national/welfare-medical/2023/05/04/HVIXM2KA3NASTHMFNMU3PFUQTQ/?utm_source=bigkinds&utm_medium=original&utm_campaign=news	20230504	조선일보	간호조무사협회장 “간호사와 간호조무사 사이 신분제가 있다”	['간호법', '제정', '의사', '간호사', '충돌', '의사', '협회', '간호사', '단독', '개업', '가능', '의심', '간호사', '업무', '유사', '보이', '간호조무사', '의사', '간호법', '제정', '반대', '의협', '진료', '시간', '단축', '간호조무사', '협회', '간무협', '회원', '연가', '쓰', '방식', '부분', '파업', '간호조무사', '간호법', '반대', '이날', '간호법', '저지', '단식', '농성', '곽', '지연', '간무협', '회장', '서울', '여의도', '국회', '앞', '농성', '장', '간호사', '간호조무사', '감정', '골', '간호사', '간호조무사', '업무', '유사', '가깝', '현장', '간호사…
http://www.seoul.co.kr/news/newsView.php?id=20230504027005	20230504	서울신문	[사설] 의료계 갈등 혼란 부채질한 野 결자해지하라	['간호법', '제정', '안', '국회', '본회', '통과', '반발', '보건', '복지', '의료', '연대', '부분', '파업', '오전', '서울', '양천구', '동네', '의원', '간호법', '규탄', '문구', '홍윤기', '기자', '의사', '협회', '의협', '간호조무사', '협회', '보건', '의료', '단체', '부분', '파업', '간호법', '대통령', '재의', '요구', '거부', '확정', '오', '총파업', '돌입', '원', '없', '당장', '낭패', '의료', '대란', '불씨', '반면', '간호사', '협회', '대통령', '거부', '행사', '강경', '대응', '태세', '일', '진행', '의료', '현장', '혼란', '없', '간호법', '…
http://www.seoul.co.kr/news/newsView.php?id=20230504003004	20230504	서울신문	“간호법 생계박탈법” 부분파업 첫날, 큰 혼란 없었다	['동네', '의원', '단축', '진료', '현장', '의사', '간호조무사', '연가', '일부', '지연', '현수막', '내걸', '불편', '최소', '대학', '병원', '대형', '병원', '정상', '진료', '간호법', '저지', '국회', '본회의', '통과', '간호법', '제정', '안', '반발', '보건', '복지', '의료', '연대', '부분', '파업', '서울', '양천구', '의원', '입구', '진료', '지원', '불편', '죄송', '집회', '참여', '응원', '내용', '현수막', '홍윤기', '기자', '간호조무사', '집회', '참가', '불가피', '진료', '지원', '불편', '죄송', '국회', '통과', '간호법', '반대', '차원', '일부', …
https://www.joongang.co.kr/article/25159953	20230504	중앙일보	간호조무사 등 2만명 연가투쟁 동네의원 일부 휴진	['서울', '가정', '의학', '의원', '원장', '평소', '오후', '진료', '간호조무사', '행정', '직원', '동네', '병원', '사람', '연가', '원장', '혼자', '접수', '진료', '직원', '연가', '내', '아', '별말', '하', '오후', '진료', '접', '말', '간호법', '제정', '반대', '보건', '복지', '의료', '연대', '의료', '연대', '이날', '연가', '투쟁', '의사', '협회', '의협', '간호조무사', '협회', '간무협', '단체', '의료', '연대', '지난달', '국회', '본회의', '통과', '간호법', '의료법', '개정안', '반대', '윤석열', '대통령', '거부', '재의', '요구', '행사', '요구'…
https://www.khan.co.kr/national/health-welfare/article/202305032139045	20230503	경향신문	‘간호법 반대’ 의료연대 연가투쟁 일부 단축진료에도 큰 혼란 없어	['간호법', '반대', '의사', '간호조무사', '보건', '의료', '직역', '단체', '연가', '투쟁', '일부', '의료', '기관', '오후', '휴진', '단축', '진료', '진료', '차질', '발생', '의사', '협회', '의협', '간호조무사', '협회', '간무협', '비롯', '보건', '의료', '단체', '참여', '보건', '복지', '의료', '연대', '의료', '연대', '이날', '반차', '사용', '연가', '투쟁', '오후', '전국', '각지', '간호법', '면허', '박탈', '법', '강행', '처리', '더불', '민주당', '규탄', '대회', '열', '서울', '오후', '여의도', '국회', '앞', '집회', '열', '연가', '투쟁', '…
http://www.hani.co.kr/arti/society/health/1090476.html	20230503	한겨레	간호조무사 의사 “간호법 재논의를” 간호사 “법 왜곡 말라”	['의사', '협회', '비롯', '보건', '복지', '의료', '연대', '관계자', '오후', '국회', '인근', '간호법', '면허', '박탈', '법', '강행', '처리', '더불', '민주당', '규탄', '대회', '팻말', '들', '연합뉴스', '간호법', '국회', '논의', '있', '곽', '지연', '간호조무사', '협회', '회장', '서울', '여의도', '국회의사당', '앞', '보건', '복지', '의료', '연대', '의료', '연대', '참여', '단체', '목소리', '격앙', '최경숙', '간호조무사', '협회', '간무협', '서울', '시회', '회장', '강복', '임상', '병리', '협회', '서울', '시회', '회장', '간호법', '간호사', '특혜'…
http://www.segye.com/content/html/2023/05/03/20230503518721.html	20230503	세계일보	간호법 제정 의료법 개정 반대" 의사-간호조무사 전국서 집회"	['간호법', '제정', '안', '의료법', '개정안', '의사', '허취', '소법', '국회', '통과', '반발', '의사', '간호조무사', '보건', '의료인', '거리', '야당', '강행', '처리', '규탄', '보건', '의료', '단체', '참여', '보건', '복지', '의료', '연대', '의료', '연대', '소속', '주최', '추산', '오후', '서울', '여의도', '국회의사당', '앞', '간호법', '면허', '박탈', '법', '강행', '처리', '더불', '민주당', '규탄', '대회', '열', '서울', '부산', '대구', '인천', '광주', '대전', '곳곳', '오후', '규탄', '대회', '열', '가두', '행진', '이날', '집회', '간호조무사…
http://www.segye.com/content/html/2023/05/03/20230503517210.html	20230503	세계일보	與 "간호법, 尹공약 아냐" 여론 살피며 '재의요구' 건의 신중	['국민', '힘', '윤석열', '대통령', '대선', '때', '간호법', '제정', '약속', '법', '재가', '요구', '더불', '민주당', '주장', '공약', '반박', '간호법', '직역', '단체', '갈등', '격화', '애초', '당론', '대통령', '재의', '요구', '거부', '행사', '건의', '실제', '실행', '두', '고심', '분위기', '국민', '힘', '전주혜', '원내', '대변인', '이날', '논평', '내', '민주당', '윤', '대통령', '대선', '당시', '간호법', '제정', '약속', '자신', '날치기', '처리', '간호법', '재가', '요구', '명백', '가짜', '뉴스', '윤', '대통령', '대선', '당시', '간호법', …
http://www.segye.com/content/html/2023/05/03/20230503516142.html	20230503	세계일보	“간호사에게만 특혜 주는 악법” 고유업무 침해 서열화 우려 커 [의사 간호조무사 부분파업]	['간호법', '제정', '안', '반발', '집단', '연가', '부분', '파업', '돌입', '보건', '의료', '직역', '단체', '대한의사협회', '의협', '간호조무사', '협회', '간무협', '응급', '구조', '협회', '포함', '소수', '직역', '간호사', '업무', '영역', '의료', '기관', '병원', '지역', '사회', '확대', '자신', '고유', '업무', '침해', '서열', '있', '우려', '보건', '의료', '단체', '구성', '보건', '복지', '의료', '연대', '따르', '이번', '간호법', '투쟁', '선봉', '간무협', '있', '곽', '지연', '간무협', '회장', '지난달', '단식', '투쟁', '벌이', '이날', '연가'…
http://www.segye.com/content/html/2023/05/03/20230503516213.html	20230503	세계일보	진료대란 면했지만 “병원이 파업이라니” 환자들 냉가슴 [의사 간호조무사 부분파업]	['최근', '국회', '통과', '간호법', '반대', '의사', '간호조무사', '부분', '파업', '돌입', '가운데', '현장', '진료', '차질', '빚어지', '의사', '협회', '대한', '간호조무사', '협회', '비롯', '보건', '의료', '단체', '참여', '보건', '복지', '의료', '연대', '이날', '전국', '각지', '연가', '투쟁', '단축', '진료', '이날', '세계일보', '취재', '따르', '부분', '파업', '지역', '개원', '간호조무사', '중심', '진행', '전국', '집단', '원', '휴진', '사태', '발생', '일부', '동네', '의원', '중심', '환자', '불편', '겪', '경우', '있', '서울', '있', '동네'…
https://hankookilbo.com/News/Read/A2023050317570003134	20230503	한국일보	'간호법 반발' 의료연대 부분파업 큰 혼란 없었지만 일부 병원 진료 차질	['간호법', '제정', '반대', '보건', '복지', '의료', '연대', '의료', '연대', '전국', '부분', '파업', '돌입', '일부', '병원', '진료', '차질', '서울', '부산', '대구', '인천', '전국', '주요', '도시', '집회', '열', '법안', '강행', '처리', '야당', '규탄', '의사', '협회', '간호조무사', '협회', '단체', '참여', '의료', '연대', '오후', '서울', '여의도', '국회의사당', '앞', '간호법', '면허', '박탈', '법', '강행', '처리', '더불', '민주당', '규탄', '대회', '열', '지역', '인천', '이재명', '민주당', '대표', '사무실', '앞', '대전', '더불', '민주당',…
https://www.joongang.co.kr/article/25159909	20230503	중앙일보	간호조무사 2만명 연차 냈다 이유 아니까" 병원 문 닫았다"	['나이', '넘', '체력', '혼자', '접수', '진료', '하', '직원', '연가', '내', '아', '별말', '하', '오후', '진료', '접', '서울', '가정', '의학', '의원', '원장', '평소', '오후', '진료', '간호조무사', '행정', '직원', '있', '동네', '병원', '사람', '연가', '간호법', '국회', '통과', '반대', '보건', '복지', '의료', '연대', '의료', '연대', '이날', '연가', '투쟁', '돌입', '여파', '의사', '협회', '의협', '간호조무사', '협회', '간무협', '단체', '의료', '연대', '지난달', '국회', '본회의', '통과', '간호법', '면허', '박탈', '법', '의료법', '개정안…
http://www.hani.co.kr/arti/opinion/editorial/1090445.html	20230503	한겨레	[사설] 간호법 갈등 중재 손놓고 ‘의협 편들기’만 하는 정부	['보건', '복지', '의료', '연대', '간호법', '제정', '국회', '본회', '통과', '반발', '부분', '파업', '시작', '서울', '시내', '병원', '진료실', '진료', '시간', '단축', '안내문', '붙', '연합뉴스', '국회', '본회의', '통과', '간호법', '반발', '간호조무사', '연가', '투쟁', '윤석열', '대통령', '간호법', '재의', '요구', '거부', '행사', '핵심', '요구', '이번', '투쟁', '의사', '협회', '간호조무사', '협회', '단체', '보건', '복지', '의료', '연대', '주도', '차례', '연가', '투쟁', '뒤', '필수', '의료', '분야', '핵심', '인력', '전공의', '참여', '연대',…
https://www.donga.com/news/Politics/article/all/20230503/119128354/2	20230503	동아일보	與 “尹 ‘간호법 제정’ 공약한 적 없어 명백한 가짜뉴스”	['국민', '힘', '윤석열', '대통령', '대선', '당시', '간호법', '제정', '공약', '없', '간호사', '근무', '환경', '개선', '원론', '언급', '간호법', '제정', '약속', '국민', '힘', '전주혜', '원내', '대변인', '이날', '논평', '내', '언급', '민주당', '윤', '대통령', '대선', '당시', '간호법', '제정', '약속', '자신', '날치기', '처리', '간호법', '재가', '요구', '주장', '명백', '가짜', '뉴스', '윤', '대통령', '간호사', '처우', '개선', '원칙', '선언', '선', '그', '원내', '대변인', '윤', '대통령', '후보', '시절', '지난해', '대한간호협회', '방문', '간…
https://www.khan.co.kr/national/health-welfare/article/202305031702001	20230503	경향신문	의료연대 연가투쟁에 일부 동네의원 ‘단축진료’ 큰 혼란은 없어	['간호법', '반대', '의사', '간호조무사', '보건', '의료', '직역', '단체', '연가', '투쟁', '일부', '의료', '기관', '오후', '휴진', '단축', '진료', '진료', '차질', '발생', '의사', '협회', '의협', '간호조무사', '협회', '간무협', '비롯', '보건', '의료', '단체', '참여', '보건', '복지', '의료', '연대', '의료', '연대', '이날', '반차', '사용', '연가', '투쟁', '오후', '전국', '각지', '간호법', '면허', '박탈', '법', '강행', '처리', '더불', '민주당', '규탄', '대회', '열', '서울', '오후', '여의도', '국회', '앞', '집회', '열', '의료', '연대', '…
http://www.hani.co.kr/arti/society/health/1090411.html	20230503	한겨레	간호협회 “국민 생명 담보로 한 집단 진료거부 중단해야”	['오전', '서울', '용산구', '동네', '의원', '입구', '단축', '진료', '안내문', '붙', '연합뉴스', '대한의사협회', '비롯', '보건', '의료', '단체', '간호법', '제정', '반대', '집단', '행동', '가운데', '대한간호협회', '간협', '이날', '긴급', '기자', '회견', '열', '국민', '건강', '담보', '진료', '거부', '중단', '촉구', '대한간호협회', '간협', '이끄', '간호법', '제정', '추진', '국민운동', '본부', '국본', '이날', '오후', '국회', '통관', '기자', '회견', '열', '의사', '협회', '의협', '비롯', '간호법', '반대', '단체', '법', '허위', '사실', '유포', '국…
http://www.seoul.co.kr/news/newsView.php?id=20230503500171	20230503	서울신문	“간호법 반대 투쟁, 단축진료” 일부 동네 의원 현장 가보니	['서울', '강남구', '의원', '출입문', '간호법', '반대', '집회', '참석', '진료', '시간', '단축', '안내문', '붙', '간호조무사', '집회', '참석', '불가피', '진료', '지원', '불편', '죄송', '국회', '통과', '간호법', '반대', '차원', '일부', '간호조무사', '의사', '부분', '파업', '진행', '서울', '양천구', '가정', '의학', '안', '입간판', '현수막', '일', '간호조무사', '이날', '열리', '집회', '참석', '자리', '오후', '원장', '혼자', '진료', '접수', '받', '환자', '진료', '원장', '보통', '시간', '정도', '환자', '오', '불편', '크', '같', '현수막', '걸…
http://www.naeil.com/news_view/?id_art=459529	20230503	내일신문	복지부가 직역간 갈등 부추겨""	['국민', '힘', '최연숙', '사진', '의원', '보건', '복지', '부가', '직', '역간', '갈등', '조장', '비판', '의원', '여당', '당론', '반대', '간호법', '찬성표', '던지', '소신', '투표', '관심', '받', '있', '의원', '보도', '자료', '내', '복지', '부가', '간호법', '주무', '부처', '특정', '입장', '가지', '목소리', '사실', '내용', '근거', '퍼트리', '부적절', '국회', '표결', '통과', '대통령', '재가', '공포', '시점', '정부', '부처', '노골', '간호법', '반대', '홍보', '나서', '저의', '궁금', '복지부', '태도', '국회', '입법권', '무시', '처사', '직…
http://www.naeil.com/news_view/?id_art=459526	20230503	내일신문	"간호법 여론수렴해 거부권 건의 결정"	['한덕수', '국무총리', '국회', '통과', '간호법', '유감', '거부', '건', '여부', '여론', '수렴', '의지', '총리', '정부서울청사', '기자', '간담회', '지난달', '국회', '본회의', '통과', '간호법', '제정', '안', '충분', '여야', '검토', '거치', '통과', '유감', '생각', '말', '여당', '조정안', '보건복지부', '간호사', '교육', '처우', '개선', '간호사', '직면', '문제', '해결', '노력', '여론', '수렴', '신중', '하', '윤석열', '대통령', '재의', '요구', '거부', '행사', '건의', '결정', '말', '여당', '간호법', '통과', '전', '거부', '요청', '방침', '비교',…
https://www.joongang.co.kr/article/25159772	20230503	중앙일보	[단독]여의도硏, 간호법 여론조사 여당, 尹거부권 요청할지 고심	['국민', '힘', '싱크탱크', '여의도', '연구원', '간호법', '관련', '자체', '여론', '조사', '국민', '힘', '관계자', '관계자', '이날', '중앙일보', '통화', '집', '중심', '면접', '조사', '다양', '방식', '간호법', '관련', '여론', '수렴', '여론', '수렴', '지도부', '보고', '당', '지도부', '지난달', '국회', '본회의', '더불', '민주당', '주도', '국회', '통과', '간호법', '대통령', '재의', '요구', '거부', '행사', '요청', '검토', '만약', '윤석열', '대통령', '거부', '행사', '경우', '내년', '총선', '표', '악영향', '있', '당내', '우려', '적', '여의도', …
http://www.segye.com/content/html/2023/05/03/20230503501718.html	20230503	세계일보	'간호법 반발' 의사들 거리 나온다 연가 내고 규탄 집회	['간호법', '국회', '본회', '통과', '반발', '대한의사협회', '의협', '보건', '의료', '단체', '연가', '투쟁', '부분', '파업', '이날', '보건', '복지', '의료', '연대', '따르', '의사', '간호조무사', '방사선사', '임상', '병리', '사', '보건', '의료', '정보', '관리사', '요양', '보호사', '오후', '연차', '내', '간호법', '의사', '허취', '소법', '강행', '처리', '더불', '민주당', '규탄', '대회', '참여', '예정', '의료', '연대', '간호법', '제정', '반대', '의협', '단체', '구성', '규탄', '대회', '서울', '비롯', '부산', '대구경북', '인천', '광주', '대전',…
https://news.kmib.co.kr/article/view.asp?arcid=0924299877	20230503	국민일보	의협 등 17일 총파업 예고 간호법 대통령 거부권 행사 압박	['간호사', '한의사', '제외', '보건', '의료', '단체', '간호법', '통과', '반발', '부분', '파업', '연가', '단축', '진료', '뒤', '오', '총파업', '돌입', '윤석열', '대통령', '재의', '요구', '거부', '행사', '경우', '계속', '총파업', '벌이', '압박', '카드', '의사', '협회', '의협', '대한', '간호조무사', '협회', '간무협', '단체', '참여', '보건', '복지', '의료', '연대', '서울', '용산구', '의협', '회관', '기자', '회견', '열', '향후', '투쟁', '계획', '간무협', '주도', '간호조무사', '연가', '뒤', '서울', '여의도', '국회의사당역', '전국', '곳곳', '집회…
https://news.kmib.co.kr/article/view.asp?arcid=0924299770	20230503	국민일보	[사설] 현실로 다가온 의료대란 파업 자제하고 타협안 찾기를	['대한의사협회', '의료', '단체', '파업', '일정', '공개', '지난달', '야당', '단독', '국회', '본회의', '통과', '간호법', '윤석열', '대통령', '거부', '행사', '경우', '오', '총파업', '시작', '내용', '전국', '동시', '다발', '규탄', '대회', '열', '연가', '내', '기관', '단축', '진료', '나서', '방식', '부분', '파업', '벌이', '우려', '의료', '대란', '없', '현실', '간호법', '의료법', '단일', '법', '관리', '간호사', '지위', '별도', '규정', '골자', '국민', '료법', '이름', '제정', '의료법', '지금', '사회', '변화', '반영', '일부', '개정', '있', …
https://www.donga.com/news/Society/article/all/20230503/119113673/1	20230503	동아일보	간호법 반발 의료연대 “오늘 단축 진료” 17일엔 총파업 예고	['대통령', '간호법', '거부', '행사', '압박', '당장', '대란', '없', '파업', '수위', '간호사', '대리', '수술', '합법화', '우려', '의료', '핵심', '전공의', '총파업', '동참', '간호법', '제정', '안', '국회', '통과', '반발', '의사', '단체', '연가', '투쟁', '집단', '행동', '간호법', '논의', '거부', '행사', '요구', '연대', '총파업', '나서', '당장', '의료', '대란', '일어나', '간호법', '거부', '행사', '압박', '의원', '소병', '원대', '병원', '순', '파업', '수위', '의사', '협회', '의협', '대한', '간호조무사', '협회', '간무협', '보건', '의료', '관…
https://www.khan.co.kr/opinion/column/article/202305030300035	20230503	경향신문	[안호기 칼럼] 폭력적 성장에 감춰진 돌봄노동	['교통사고', '한동안', '정형외과', '병동', '입원', '있', '의료진', '노고', '실감', '계기', '외래', '진료', '받', '때', '의사', '간호사', '하', '일', '먹', '자', '치료', '받', '맡기', '고개', '숙이', '밤', '되', '병동', '사건', '비교', '멀쩡', '같', '환자', '밤', '아우성', '간호사', '달려오', '쪽잠', '자', '당직', '사도', '뒤통수', '까치집', '지', '복합', '골절', '양팔', '한쪽', '다리', '깁스', '입원', '초기', '뒤척이', '가능', '발가락', '느끼', '정도', '감각', '둔', '때', '있', '발', '붙', '확인', '문제', '있', '알', '호흡…
http://www.segye.com/content/html/2023/05/02/20230502516108.html	20230502	세계일보	[사설] 현실로 다가온 의료 대란, 국민 건강 볼모 삼는 파업 안 돼	['의료', '대란', '눈앞', '현실', '의사', '협회', '의협', '간호조무사', '협회', '보건', '의료', '단체', '기자', '회견', '대통령', '재의', '요구', '거부', '간호법', '확정', '경우', '총파업', '돌입', '선언', '오늘', '연가', '단축', '진료', '집회', '집단', '행동', '대학', '병원', '전공의', '교수', '파업', '합류', '경우', '의료', '현장', '걷잡', '없', '혼돈', '우려', '반대', '간호사', '협회', '대통령', '거부', '행사', '때', '강경', '대응', '태세', '국민', '생명', '건강', '볼모', '잡히', '걱정', '크', '간호법', '그동안', '단일', '법', '…
https://www.joongang.co.kr/article/25159634	20230502	중앙일보	전공의협의회 간호법 등 의료계 소통없이 추진되면 단체행동 논의""	['간호법', '제정', '안', '반대', '의료', '단체', '오', '연대', '총파업', '예고', '가운데', '전공의', '인턴', '레지던트', '의료', '소통', '일방', '법안', '정책', '추진', '경우', '파업', '단체', '행동', '논의', '없', '전공', '협의회', '대전', '협', '이날', '오후', '기자', '회견', '간호법', '의사', '허취', '소법', '중재', '안', '불구', '의료', '소통', '원안', '국회', '통과', '우려', '말', '의사', '일', '의사', '간호사', '일', '간호사', '간호조무사', '일', '간호조무사', '내용', '동의', '간호법', '대리', '수술', '대리', '처방', '합법', …
https://www.khan.co.kr/national/health-welfare/article/202305022125015	20230502	경향신문	의사 간호조무사 단체 “17일 총파업” 간호협 “가짜뉴스로 겁박”	['거부', '행사', '없', '결행', '연가', '투쟁', '야당', '규탄', '간호', '협', '정부', '갈등', '조장', '의사', '간호조무사', '보건', '의료', '직역', '단체', '간호법', '제정', '안', '최종', '공포', '막', '오', '총파업', '예고', '연가', '투쟁', '집회', '반면', '간호사', '단체', '정부', '간호법', '취지', '설명', '직역', '갈등', '강조', '유감', '표명', '의사', '협회', '의협', '대한', '간호조무사', '협회', '간무협', '단체', '보건', '복지', '의료', '연대', '오전', '서울', '용산구', '의협', '회관', '앞', '기자', '회견', '열', '국회', '본회…
http://www.segye.com/content/html/2023/05/02/20230502517804.html	20230502	세계일보	전공의들 "간호법, 대리수술 합법화 우려 일방추진 안돼"	['대한의사협회', '의협', '보건', '의료', '단체', '간호법', '국회', '본회', '통과', '반발', '오', '연대', '총파업', '예고', '가운데', '전공의', '인턴', '레지던트', '간호법', '제정', '부작용', '우려', '법안', '일방', '추진', '경우', '파업', '불사', '주장', '강민구', '전공', '협의회', '대전', '협', '회장', '서울', '용산구', '의협', '회관', '지하', '층', '강당', '의료', '대란', '위기', '관련', '대국민', '기자', '회견', '열', '간호사', '전공', '임상', '심리사', '다양', '직역', '처우', '개선', '필요', '간호법', '제정', '대리', '수술', '대리',…
https://news.kmib.co.kr/article/view.asp?arcid=0018221057&code=61121111&cp=kd	20230502	국민일보	‘간호법 우려’ SNS글 올린 복지부 간협 “깊은 유감”	['보건복지부', '페이스북', '간호법', '우려', '이유', '설명', '카드', '뉴스', '보건복지부', '페이스북', '캡쳐', '보건복지부', '페이스북', '간호법', '통과', '우려', '내용', '카드', '뉴스', '올리', '간호협회', '간협', '소극', '태도', '깊', '유감', '표명', '간협', '이날', '입장', '문', '내', '간호법', '간호사', '혼자', '도맡', '조문', '없', '유기', '협업', '체계', '붕괴', '직역', '모호', '업무', '규정', '법', '업무', '지시', '근본', '원인', '강조', '복지부', '부처', '공식', '페이스북', '간호', '법안', '국회', '본회', '의결', '후', '카드', '뉴…
https://www.joongang.co.kr/article/25159585	20230502	중앙일보	간무사 차별 조항 있나요" 정부가 올린 간호법 반대글 논란"	['보건복지부', '페이스북', '공식', '계정', '간호법', '안', '반대', '내용', '담', '카드', '뉴스', '올리', '간호협회', '강하', '반발', '지금', '복지부', '보건', '의료', '단체', '반대', '간호법', '제정', '의료', '현장', '협업', '조규홍', '장관', '법안', '제정', '상황', '우려', '목소리', '법안', '내용', '자체', '문제', '삼', '부정', '의견', '처음', '복지부', '달', '페이스북', '인', '스타', '그램', '공식', '계정', '카드', '뉴스', '정부', '간호', '법안', '통과', '우려', '표', '이유', '가요', '의사', '부족', '간호사', '역할', '필요', '간호법…
https://hankookilbo.com/News/Read/A2023050211590000166	20230502	한국일보	'간호법 반발' 의료연대, 3일 연가 투쟁 17일 총파업	['국회', '통과', '간호법', '반대', '보건', '복지', '의료', '연대', '의료', '연대', '이달', '연가', '투쟁', '단축', '진료', '집단', '행동', '나서', '총파업', '벌이', '선언', '의료', '연대', '의사', '협회', '간호조무사', '협회', '단체', '구성', '의료', '연대', '서울', '용산구', '의협', '회관', '앞', '기자', '회견', '열', '국회', '본회의', '간호법', '통과', '결과', '재의', '요구', '확정', '경우', '연대', '총파업', '결행', '의료', '연대', '총파업', '오후', '반나절', '연차', '내', '간호법', '면허', '박탈', '법', '강행', '처리', '더불', …
http://www.hani.co.kr/arti/society/health/1090259.html	20230502	한겨레	또 집단 행동 꺼낸 의사협회 “윤 대통령, 거부권 행사해달라”	['대한의사협회', '간호조무사', '협회', '비롯', '보건', '의료', '단체', '보건', '복지', '의료', '연대', '대표자', '오전', '서울', '용산구', '대한의사협회', '회관', '앞', '기자', '회견', '열', '투쟁', '일정', '발표', '김혜윤', '기자', '의사', '협회', '의협', '주축', '보건', '복지', '의료', '연대', '의료', '연대', '윤석열', '대통령', '간호법', '제정', '안', '거부', '행사', '집단', '진료', '거부', '들어가', '의협', '진료', '거부', '나서', '정부', '의대', '신입', '정원', '증원', '추진', '이후', '의사', '단체', '자신', '이익', '침해', '우려',…
https://www.joongang.co.kr/article/25159553	20230502	중앙일보	의협 11일 동네병원 닫아달라" 17일 '전공의 포함' 총파업 검토"	['대한의사협회', '간호조무사', '협회', '단체', '보건', '복지', '의료', '연대', '오', '연가', '투쟁', '돌입', '의료', '연대', '오', '연가', '투쟁', '나서', '연대', '총파업', '가능', '입장', '윤석열', '대통령', '간호법', '의료법', '개정안', '거부', '재의', '요구', '행사', '법안', '논의', '되', '파업', '수위', '시기', '있', '의사', '협회', '비상', '대책', '위원회', '서울', '용산구', '대한의사협회', '회관', '앞', '기자', '회견', '열', '이러', '계획', '보건', '복지', '의료', '연대', '투쟁', '로드맵', '발표', '박명하', '비대위', '원장', '더불'…
http://www.seoul.co.kr/news/newsView.php?id=20230502500149	20230502	서울신문	의사 간호조무사 3일 11일 부분파업 17일 총파업 예고	['간호법', '국회', '통과', '반발', '파업', '일정', '발표', '전공', '동참', '여부', '변수', '현재', '신중', '모드', '복지부', '공식', '계정', '간호법', '반대', '목소리', '의사', '협회', '대한', '간호조무사', '협회', '보건', '의료', '단체', '참여', '보건', '복지', '의료', '연대', '오전', '서울', '용산구', '대한의사협회', '앞', '향후', '파업', '계획', '발표', '구호', '외치', '연합뉴스', '의사', '간호조무사', '간호법', '국회', '통과', '반발', '부분', '파업', '돌입', '윤석열', '대통령', '간호법', '재의', '요구', '거부', '행사', '오', '연대', '…
https://www.khan.co.kr/national/health-welfare/article/202305021012001	20230502	경향신문	의사 간호조무사 등 13개 단체 “간호법 거부권 안 하면 17일 총파업 내일부터 부분파업”	['의사', '간호조무사', '보건', '의료', '직역', '단체', '간호법', '제정', '안', '최종', '공포', '막', '오', '총파업', '예고', '오', '연가', '투쟁', '집회', '간호사', '단체', '정부', '간호법', '취지', '설명', '직역', '갈등', '강조', '유감', '표명', '의사', '협회', '의협', '대한', '간호조무사', '협회', '간무협', '단체', '보건', '복지', '의료', '연대', '의료', '연대', '오전', '서울', '용산구', '의협', '회관', '앞', '기자', '회견', '열', '국회', '본회의', '간호법', '통과', '결과', '재의', '요구', '확정', '경우', '불가피', '최후', '선택',…
https://www.joongang.co.kr/article/25159448	20230502	중앙일보	윤재옥 "송영길 檢 자진출석, 여론 호도하려는 고도의 정치적 계산"	['윤재옥', '국민', '힘', '원내대표', '더불', '민주당', '전당', '대회', '돈', '봉투', '의혹', '핵심', '인물', '송영길', '대표', '이날', '검찰', '자진', '출석', '범죄', '피의자', '수사', '일정', '정하', '특권', '의식', '발', '비판', '윤', '원내대표', '이날', '국회', '원내', '대책', '회의', '송', '대표', '돈', '봉투', '게이트', '궁지', '몰리', '언론', '검찰', '출석', '말', '겉', '검찰', '수사', '협조', '모양새', '취하', '검찰', '수사', '방해', '여론', '호도', '고도', '정치', '계산', '비롯', '생각', '지적', '그러', '민주당', '돈', …
http://www.segye.com/content/html/2023/05/02/20230502500047.html	20230502	세계일보	윤재옥 “간호법, 방치할 수 없어 갈등 조정 방법 찾겠다”	['간호법', '강행', '처리', '반발', '단체', '보건', '복지', '의료', '연대', '부분', '파업', '앞두', '의사', '협회', '막판', '고심', '의사', '파업', '돌입', '정도', '규모', '할지', '두', '서', '대한의사협회', '비대위', '관계자', '중앙일보', '통화', '간호법', '통과', '야당', '잘못', '있', '대응', '총파업', '때', '국민', '부담', '주', '점', '고민', '간호', '법안', '통과', '직후', '파업', '자제', '당부', '정부', '맞서', '모양새', '되', '부담', '간호조무사', '협회', '오', '휴가', '내', '연가', '투쟁', '참여', '부분', '파업', '개시', '하…
http://www.segye.com/content/html/2023/05/01/20230501512822.html	20230502	세계일보	대통령실 “尹, 간호법 거부권 검토” 의료연대, 2일 총파업 로드맵 발표	['윤석열', '대통령', '지난달', '야당', '국회', '본회의', '강행', '처리', '간호법', '제정', '안', '재의', '요구', '거부', '행사', '전망', '나오', '관련', '김민석', '더불', '민주당', '정책', '위', '의장', '독특', '말', '김', '정책', '위', '의장', '라디오', '최경영', '최강', '시사', '출연', '간호법', '국회', '통과', '대통령', '거부', '행사', '같', '질문', '윤', '대통령', '본인', '대선', '과정', '공약', '법', '김', '정책', '위', '의장', '간호법', '관련', '법안', '국민', '힘', '발', '법안', '그날', '반대', '토론', '국민', '힘', '의…
http://www.hani.co.kr/arti/society/rights/1090162.html	20230502	한겨레	간호조무사가 ‘의사 주도 파업’ 동참 왜 “고졸 제한 풀어달라”	['간호법', '통과', '반발', '단식', '투쟁', '벌이', '곽', '지연', '간호조무사', '협회', '간무협', '회장', '병원', '긴급', '이송', '곽', '회장', '단식', '엿새', '이날', '오후', '서울', '여의도', '국회', '앞', '현장', '있', '의사', '권유', '받', '구급차', '병원', '조규홍', '보건복지부', '장관', '단식', '중단', '호소', '농성', '장', '방문', '때', '조', '장관', '곽', '회장', '같', '간호', '인력', '간호법', '안', '협의', '직역', '신뢰', '협력', '안타깝', '국민', '때', '만나', '간호조무사', '직분', '하', '건강', '중요', '단식', '중단',…
https://hankookilbo.com/News/Read/A2023050111450003234	20230502	한국일보	[36.5˚C] 선택적 엄벌주의	['화물', '연대', '파업', '때', '정부', '태도', '신경', '쓰이', '최근', '간호법', '논란', '관련', '의사', '얘기', '의외', '반응', '노조', '진보', '단체', '하', '생각', '있', '상대', '보수', '의사', '그룹', '가볍', '얘기', '외양', '보', '요즘', '의사', '말', '의사', '협회', '소속', '회원', '일부', '전투력', '고조', '모습', '간호사', '업무', '범위', '지역', '사회', '간호', '확대', '간호사', '단독', '개원', '단초', '의료', '체계', '붕괴', '성토', '이필수', '의협', '회장', '단식', '농성', '의협', '진료', '거부', '검토', '의협', '속…
https://news.kmib.co.kr/article/view.asp?arcid=0924299598&code=11151100	20230502	국민일보	계속되는 간호사법 후폭풍 ‘양방-한방’ 갈등 비화 조짐까지	['정부', '의사', '대신', '수술', '시술', '처방', '하', '간호사', '진료', '지원', '인력', '관리', '체계', '한국', '의료', '없', '제도', '의료', '행위', '자체', '불법', '보건의료노조', '추산', '따르', '현장', '활동', '간호사', '의료', '암묵', '관행', '현실', '법', '일선', '현장', '괴리', '메우', '정부', '간호사', '업무', '부담', '줄이', '배치', '인력', '기준', '개선', '방문', '간호사', '업무', '범위', '하', '보건복지부', '내용', '담', '간호', '인력', '지원', '종합', '대책', '발표', '당초', '간호사', '날', '발표', '예정', '간호법', '…
https://www.joongang.co.kr/article/25159381	20230502	중앙일보	[사설] 국민 건강을 볼모로 한 의료 파업은 재고해야	['야당', '간호법', '일방', '처리', '반발', '보건', '복지', '의료', '연대', '총파업', '예고', '의사', '간호조무사', '보건', '의료', '단체', '공동', '기구', '의료', '연대', '오전', '기자', '회견', '구체', '파업', '일정', '방식', '공개', '예정', '지난달', '국회', '본회의', '간호법', '제정', '안', '통과', '이후', '간호사', '보건', '의료', '단체', '갈등', '커지', '모습', '간호법', '반대', '국회', '앞', '단식', '농성', '벌이', '곽', '지연', '간호조무사', '협회', '장', '건강', '악화', '병원', '이송', '일', '있', '총선', '의식', '포퓰리즘',…
https://www.joongang.co.kr/article/25159315	20230501	중앙일보	與윤재옥, 의협 간무협 단식장 방문 "해결 방법 찾겠다"	['국민', '힘', '윤재옥', '원내대표', '간호법', '제정', '안', '반대', '단식', '농성', '하', '곽', '지연', '간호조무사', '협회', '간무협', '이필수', '대한의사협회', '의협', '회장', '해결', '방법', '찾', '말', '윤', '원내대표', '간호법', '제정', '안', '재의', '요구', '거부', '행사', '당', '차원', '대통령', '공식', '건의', '전', '의료', '직역', '단체', '입장', '확인', '간호법', '의료법', '있', '간호사', '규정', '떼', '간호사', '업무', '범위', '체계', '단독', '법', '법안', '포함', '지역', '사회', '간호', '표현', '간호사', '단독', '개원',…
http://www.segye.com/content/html/2023/05/01/20230501512186.html	20230501	세계일보	간호법 단식장' 찾은 윤재옥, 거부권 건의에 "갈등 방치 안돼"	['국민', '힘', '윤재옥', '원내대표', '간호법', '제정', '안', '반대', '단식', '농성', '하', '간호조무사', '협회', '간무협', '대한의사협회', '의협', '회장', '찾', '윤', '원내대표', '간호법', '제정', '안', '재의', '요구', '거부', '행사', '당', '차원', '대통령', '공식', '건의', '전', '의료', '직역', '단체', '입장', '확인', '더불', '민주당', '지난달', '국회', '본회의', '국민', '힘', '의료', '직역', '단체', '반대', '간호법', '제정', '안', '강행', '통과', '윤', '원내대표', '이양수', '원', '내수', '석부', '대표', '전주혜', '원내', '대변인', '…
http://www.segye.com/content/html/2023/05/01/20230501510993.html	20230501	세계일보	의료연대, 3일 1차 부분파업 11일 2차 파업 “尹, 간호법 거부권 검토”	['윤석열', '대통령', '거대', '야당', '더불', '민주당', '실력', '행사', '국회', '통과', '간호법', '제정', '안', '재의', '요구', '거부', '행사', '검토', '당초', '대통령실', '해당', '법', '극도', '말', '아끼', '윤', '대통령', '결단', '하', '상황', '이르', '야권', '의료', '현장', '조율', '입장', '윤', '대통령', '방미', '기간', '야권', '강행', '처리', '거부', '행사', '무게', '두', '대통령실', '고위', '관계자', '통화', '윤', '대통령', '직역', '갈등', '상황', '야당', '일방', '밀어붙이', '의사', '갖', '지금', '보건', '복지', '부', '당',…
https://www.joongang.co.kr/article/25159275	20230501	중앙일보	"야당 잘못인데 국민에 부담" 의협, 파업 앞두고 막판 고심	['조규홍', '보건복지부', '장관', '의료', '현안', '의대', '증원', '관련', '정부', '강력', '의지', '가지', '필수', '의료', '확충', '차원', '지역', '의료', '균형', '해소', '차원', '추진', '말', '조', '장관', '이날', '국회', '보건', '복지', '위원회', '전체', '회의', '참석', '정부', '의사', '인력', '확충', '의정', '협의', '행방', '안', '마련', '의정', '협의', '가능', '우려', '크다', '정의당', '강은미', '의원', '질의', '강', '의원', '진료', '보조', '인력', '간호사', '문제', '언급', '결국', '의사', '일', '간호사', '불법', '강요', '일',…
http://www.munhwa.com/news/view.html?no=2023050101070507176001	20230501	문화일보	특정계층 다수표 결집 노림수 제1야당이 앞장서 ‘갈등 조장’	['대한병원협회', '윤동섭', '회장', '연세대', '의무', '부총장', '의료', '원장', '건강', '보험', '재정', '누적', '흑자', '달하', '상황', '코로나', '장기', '대비', '병원', '위기', '관리', '일상', '진료', '회복', '인상', '필요', '윤', '회장', '이날', '취임', '이후', '기자', '회견', '과감', '건강', '보험', '재정', '투입', '촉구', '진행', '요양', '급여', '비용', '환산', '지수', '계약', '협상', '병', '협', '직면', '최대', '현안', '말', '윤', '회장', '개최', '병', '협', '정기', '총회', '대학', '병원', '중소', '병원', '추대', '회장', '…
http://www.munhwa.com/news/view.html?no=2023050101070130173001	20230501	문화일보	표심 노린 ‘타깃 포퓰리즘’ 폭주 ‘편 가르기’ 부추기는 거대야당	['내년', '총선', '앞두', '거대', '야당', '더불', '민주당', '특정', '계층', '직업', '군', '표', '핀셋', '겨냥', '타깃', '포퓰리즘', '폭주', '나서', '청년', '간호사', '농민', '노동자', '수혜', '대상', '명확', '법안', '총선', '주도', '선점', '구상', '이해관계', '엇갈리', '집단', '극렬', '반발', '나오', '사회', '갈등', '분출', '양상', '정치', '따르', '거대', '야당', '강력', '드라이브', '걸', '입법', '리스트', '협', '무시', '행태', '넘', '특정', '계층', '집단', '타깃', '포퓰리즘', '성격', '짙', '간호사', '업무', '범위', '규정', '간호법',…
https://www.joongang.co.kr/article/25159212	20230501	중앙일보	김민석 "간호법, 尹공약 거부권 행사하면 굉장히 독특한 분"	['대한간호협회', '간호', '대학생', '여의도', '국회의사당', '앞', '집회', '열', '간호법', '제정', '촉구', '협회', '전국', '간호', '대학생', '비상', '대책', '본부', '집회', '간호법', '고령', '사회', '신종', '감염병', '시대', '사', '국민', '필요', '민생', '법안', '여야', '간호법', '제정', '추진', '약속', '말', '전국', '간호', '대학생', '비상', '대책', '본부', '간호법', '오', '국회', '통과', '경우', '간호사', '국가', '시험', '거부', '동맹', '휴학', '포함', '집단', '행동', '나서', '선언', '박준용', '본부', '장', '부산', '동주', '학생', '피…
http://www.segye.com/content/html/2023/05/01/20230501500178.html	20230501	세계일보	감기 환자 ‘북새통’인데 의사 간호조무사 이번주 부분파업 [오늘의 복지이슈]	['간호법', '제정', '안', '국회', '통과', '반발', '대한의사협회', '의협', '보건', '복지', '의료', '연대', '의료', '연대', '이번', '주', '연대', '파업', '돌입', '전면', '진료', '거부', '연차', '사용', '반나절', '휴진', '부분', '파업', '방식', '진행', '의료', '현장', '혼란', '없', '의료', '연대', '총파업', '계획', '전공의', '인턴', '레지던트', '개원', '의의', '참여', '저조', '파업', '동력', '확보', '쉽', '전망', '의료', '따르', '의료', '연대', '오', '전국', '각지', '부분', '파업', '진행', '총파업', '결의', '대회', '파업', '날', '유력…
http://www.segye.com/content/html/2023/05/01/20230501501743.html	20230501	세계일보	간호법 반대 단식 중 건강 악화 병원 실려간 간호조무협회장	['대한간호협회', '간호', '사법', '간호법', '성명서', '내', '간호법', '제정', '당위', '강조', '간호협회', '이날', '성명', '간호법', '독립', '보건', '의료', '체계', '일부', '주장', '터무니없', '간호법', '제정', '간호', '업무', '특성', '반영', '정책', '추진', '있', '간호', '인력', '처우', '개선', '이어지', '궁극', '국민', '건강', '행복', '지향', '있', '협회', '열악', '근무', '환경', '낮', '처우', '간호사', '조기', '퇴직', '높', '이직률', '원인', '지적', '간호법', '제정', '문제', '해소', '전문', '숙련도', '간호', '인력', '체계', '양성', '…
http://www.segye.com/content/html/2023/04/30/20230430509398.html	20230501	세계일보	방미 성과 발판 삼아 국정 동력 의지 간호법 등 국내 현안도 점검	['미국', '국빈', '방문', '마치', '귀국', '윤석열', '대통령', '국내', '정치', '무대', '복귀', '방미', '성과', '알리', '후속', '조치', '주력', '예정', '방미', '기간', '국회', '통과', '간호법', '제정', '안', '국내', '쟁점', '현안', '보', '받', '대응', '전망', '윤', '대통령', '주재', '국무회의', '이번', '방미', '성과', '관련', '총평', '계획', '대통령실', '핵심', '관계자', '통화', '외교', '안보', '경제', '분야', '전체', '성과', '대통령', '말씀', '말', '이번', '방미', '주요', '성과', '발판', '삼', '최근', '하락세', '국정', '지지율', '회…
http://www.seoul.co.kr/news/newsView.php?id=20230501023005	20230501	서울신문	[사설] 의사도, 간호사도 국민 건강 볼모 삼을 권리 없다	['더불', '민주당', '간호법', '제정', '안', '국회', '본회의', '강행', '처리', '반발', '보건', '복지', '의료', '연대', '총파업', '예고', '사진', '서울', '여의도', '국회', '앞', '간호법', '통과', '찬성', '반대', '단체', '시위', '모습', '도준', '석', '기자', '의사', '간호조무사', '단체', '구성', '보건', '복지', '의료', '연대', '의료', '연대', '간호법', '제정', '안', '의료법', '개정안', '국회', '통과', '항의', '총파업', '예고', '간호사', '사실', '보건', '의료', '단체', '참여', '총파업', '결행', '의료', '현장', '혼란', '예상', '간호사', '협…
http://www.segye.com/content/html/2023/04/30/20230430508106.html	20230430	세계일보	방미 마친 尹, 후속조치 주력 간호법 등 국내 현안도 점검	['미국', '국빈', '방문', '마치', '귀국', '윤석열', '대통령', '국내', '정치', '무대', '복귀', '방미', '성과', '알리', '후속', '조치', '주력', '예정', '방미', '기간', '국회', '통과', '간호법', '제정', '안', '국내', '쟁점', '현안', '보', '받', '대응', '전망', '윤', '대통령', '주재', '국무회의', '이번', '방미', '성과', '관련', '총평', '계획', '대통령실', '핵심', '관계자', '통화', '외교', '안보', '경제', '분야', '있', '전체', '성과', '대통령', '말씀', '말', '이번', '방미', '주요', '성과', '발판', '삼', '최근', '하락세', '국정', '지지율…
https://www.joongang.co.kr/article/25159073	20230430	중앙일보	"간호법 반대" 단식 엿새째, 곽지연 간무협회장 병원행	['간호법', '통과', '반발', '단식', '투쟁', '벌이', '곽', '지연', '간호조무사', '협회', '간무협', '회장', '병원', '긴급', '이송', '곽', '회장', '단식', '엿새', '이날', '오후', '서울', '여의도', '국회', '앞', '현장', '있', '의사', '권유', '받', '구급차', '병원', '조규홍', '보건복지부', '장관', '단식', '중단', '호소', '농성', '장', '방문', '때', '조', '장관', '곽', '회장', '같', '간호', '인력', '간호법', '안', '협의', '직역', '신뢰', '협력', '안타깝', '국민', '때', '만나', '간호조무사', '직분', '하', '건강', '중요', '단식', '중단',…
http://www.segye.com/content/html/2023/04/30/20230430508135.html	20230430	세계일보	간호법 사태 분수령 尹 거부권 촉각	['간호사', '업무', '범위', '하', '처우', '개선', '내용', '담', '간호법', '제정', '의료', '후폭풍', '전망', '의사', '협회', '간호조무사', '협회', '다음', '주', '부분', '파업', '계획', '윤석열', '대통령', '거부', '행사', '여부', '보', '수위', '조절', '방침', '상황', '총파업', '전면', '진료', '거부', '카드', '있', '의약', '분업', '사태', '이후', '의료', '혼란', '있', '우려', '의사', '협회', '간호조무사', '협회', '보건', '의료', '직역', '단체', '구성', '보건', '복지', '의료', '연대', '오후', '회의', '열', '파업', '시기', '방법', '논의…
http://www.seoul.co.kr/news/newsView.php?id=20230430500071	20230430	서울신문	‘간호법 반대’ 단식 조무사협회장, 건강 악화로 병원 이송	['간호사', '조', '무사', '업무', '보조', '행위', '지도', '조항', '반대', '간무협', '단체', '의료', '연대', '부분', '파업', '조규홍', '보건복지부', '장관', '오후', '국회', '앞', '천막', '단식', '건강', '악화', '병원', '이송', '곽', '지연', '간호조무사', '협회', '장', '이동', '연합뉴스', '간호법', '제정', '국회', '앞', '단식', '이', '곽', '지연', '간호조무사', '협회', '장', '건강', '악화', '병원', '후송', '간호법', '의사', '면허', '취소', '법', '더불', '민주당', '주도', '국회', '본회의', '강행', '처리', '뒤', '의료', '내분', '첨예', …
https://news.kmib.co.kr/article/view.asp?arcid=0018214092	20230430	국민일보	‘간호법 반대’ 간호조무사협회장 단식 중 병원 이송	['곽', '지연', '간호조무사', '협회', '간무협', '회장', '오후', '서울', '여의도', '국회', '앞', '간호법', '제정', '반대', '단식', '병원', '이송', '곽', '회장', '국회', '앞', '단식', '농성', '현장', '있', '의사', '권유', '받', '구급차', '곽', '회장', '단식', '농성', '곽', '회장', '병원', '이송', '조규홍', '보건복지부', '장관', '농성', '장', '조', '장관', '곽', '회장', '같', '간호', '인력', '간호법', '안', '협의', '직역', '신뢰', '협력', '안타깝', '국민', '때', '만나', '간호조무사', '직분', '하', '건강', '중요', '단식', '중단', '…
http://www.segye.com/content/html/2023/04/30/20230430507784.html	20230430	세계일보	“간호법 제정 반대” 단식하던 간호조무사협회장 병원이송	['조규홍', '보건복지부', '장관', '국회', '본회', '표결', '간호법', '제정', '안', '반대', '입장', '의사', '간호조무사', '직역', '단체', '반대', '통과', '경우', '의료', '현장', '혼란', '야기', '국민', '건강', '침해', '있', '이유', '조', '장관', '국회', '보건', '복지', '위원회', '전체', '회의', '참석', '의료', '현장', '직역', '유기', '협력', '중요', '보건', '의료', '단체', '간호법', '제정', '강하', '반대', '간호법', '국회', '통과', '협업', '어렵', '하', '의료', '현장', '혼란', '야기', '결과', '국민', '건강', '침해', '가능', '조', '장…
https://www.khan.co.kr/national/health-welfare/article/202304301538001	20230430	경향신문	의사 간호조무사 “4일부터 부분파업” 의료현장 혼란 또 오나	['극우', '성향', '전광훈', '사랑', '교회', '목사', '간호사', '성적', '묘사', '발언', '논란', '확산', '간호', '중심', '간호법', '제정', '촉구', '목소리', '커지', '정치', '따르', '목사', '설교', '도중', '규모', '복지', '병원', '짓', '간호사', '짧', '치마', '입히', '가슴', '튀어나오', '성가대', '조직', '교인', '천국', '때', '찬양', '발언', '같', '발언', '간호', '간호사', '직업', '왜곡', '반응', '나오', '현장', '간호사', '사이', '간호사', '인권', '보호', '간호법', '제정', '목소리', '국회', '본회의', '직', '회부', '간호법', '간호사', '권리…
http://www.segye.com/content/html/2023/04/30/20230430506877.html	20230430	세계일보	간호조무사협회장, '간호법 반대' 단식 중 병원 이송	['간호법', '제정', '반대', '단식', '곽', '지연', '간호조무사', '협회', '간무협', '회장', '병원', '이송', '곽', '회장', '이날', '오후', '국회', '앞', '단식', '농성', '벌이', '현장', '있', '의사', '권유', '받', '구급차', '병원', '곽', '회장', '단식', '농성', '곽', '회장', '병원', '이송', '조규홍', '보건복지부', '장관', '농성', '장', '방문', '때', '조', '장관', '곽', '회장', '같', '간호', '인력', '간호법', '안', '협의', '직역', '신뢰', '협력', '안타깝', '국민', '때', '만나', '간호조무사', '직분', '하', '건강', '중요', '단식', '중…
http://www.segye.com/content/html/2023/04/30/20230430505349.html	20230430	세계일보	의사 간호조무사 총파업 강행" 예고 의료대란 현실화할까"	['의사', '간호조무사', '간호법', '제정', '안', '의료법', '개정안', '의사', '허취', '소법', '국회', '본회', '통과', '항의', '총파업', '예고', '의료', '현장', '혼란', '발생', '우려', '의료', '따르', '의사', '간호조무사', '단체', '보건', '의료', '단체', '참여', '보건', '복지', '의료', '연대', '의료', '연대', '기자', '회견', '다음', '달', '부분', '파업', '총파업', '결의', '대회', '계획', '보건', '복지', '의료', '연대', '대한의사협회', '의협', '간호조무사', '협회', '간무협', '대한치과의사협회', '대한병원협회', '임상', '병리', '협회', '방사선사', '협회…
https://news.kmib.co.kr/article/view.asp?arcid=0018213636&code=61111111&cp=kd	20230430	국민일보	박대출 “갈등조장법으로 돈봉투 가릴 수 없어” 간호법 저격	['조규홍', '보건복지부', '장관', '의료', '현안', '의대', '증원', '관련', '정부', '강력', '의지', '가지', '필수', '의료', '확충', '차원', '지역', '의료', '균형', '해소', '차원', '추진', '말', '조', '장관', '이날', '국회', '보건', '복지', '위원회', '전체', '회의', '참석', '정부', '의사', '인력', '확충', '의정', '협의', '행방', '안', '마련', '의정', '협의', '가능', '우려', '크다', '정의당', '강은미', '의원', '질의', '강', '의원', '진료', '보조', '인력', '간호사', '문제', '언급', '결국', '의사', '일', '간호사', '불법', '강요', '일',…
https://www.joongang.co.kr/article/25159002	20230430	중앙일보	박대출, 민주 향해 “무지 무모 무책임에 의료대란 돈봉투 시선 못돌려”	['대한병원협회', '윤동섭', '회장', '연세대', '의무', '부총장', '의료', '원장', '건강', '보험', '재정', '누적', '흑자', '달하', '상황', '코로나', '장기', '대비', '병원', '위기', '관리', '일상', '진료', '회복', '인상', '필요', '윤', '회장', '이날', '취임', '이후', '기자', '회견', '과감', '건강', '보험', '재정', '투입', '촉구', '진행', '요양', '급여', '비용', '환산', '지수', '계약', '협상', '병', '협', '직면', '최대', '현안', '말', '윤', '회장', '개최', '병', '협', '정기', '총회', '대학', '병원', '중소', '병원', '추대', '회장', '…
https://news.kmib.co.kr/article/view.asp?arcid=0018213357&code=61121111&cp=kd	20230430	국민일보	‘의사면허 취소법’ 찬반 모두 근거로 드는 ‘행정기본법’ 뭐길래	['이재명', '더불', '민주당', '대선', '후보', '간호사', '근거', '법', '중요', '역할', '하', '소외감', '느끼', '안타깝', '생각', '간호법', '제정', '필요', '강조', '후보', '오전', '서울', '강서구', '이화여대', '서울', '병원', '보', '녀', '관', '청년', '간호사', '간호학', '학생', '간담회', '자리', '간호법', '재정', '소망', '사항', '하', '일', '많', '사람', '오랫동안', '고통', '받', '열망', '사실', '사회', '부분', '많', '말', '후보', '당연', '일', '성취', '많', '사람', '심', '소외감', '느끼', '괴로워하', '많', '신속', '정리', '일', …
https://news.kmib.co.kr/article/view.asp?arcid=0018213345&code=61121111&cp=kd	20230430	국민일보	간호법에 쪼개진 의료계 총파업 예고 속 대통령 거부권 행사할까	['대한간호협회', '간호', '대학생', '여의도', '국회의사당', '앞', '집회', '열', '간호법', '제정', '촉구', '협회', '전국', '간호', '대학생', '비상', '대책', '본부', '집회', '간호법', '고령', '사회', '신종', '감염병', '시대', '사', '국민', '필요', '민생', '법안', '여야', '간호법', '제정', '추진', '약속', '말', '전국', '간호', '대학생', '비상', '대책', '본부', '간호법', '오', '국회', '통과', '경우', '간호사', '국가', '시험', '거부', '동맹', '휴학', '포함', '집단', '행동', '나서', '선언', '박준용', '본부', '장', '부산', '동주', '학생', '피…
http://www.segye.com/content/html/2023/04/30/20230430500385.html	20230430	세계일보	간호법 지지 나선 한의사협회 “의사들 파업하면 우리가 공백 메우겠다”	['한의사', '협회', '국회', '본회의', '통과', '간호법', '공식', '지지', '의료', '총파업', '돌입', '발생', '의료', '공백', '한의사', '메우', '선언', '한의사', '협회', '입장', '문', '내', '간호법', '제정', '필요', '근본', '취지', '공감', '지속', '찬성', '의견', '견지', '간호법', '국회', '통과', '환영', '보건', '의료', '구성', '개별', '직역', '상호', '존중', '국민', '건강', '최우선', '고려', '대의', '차원', '근거', '의견', '법령', '제정', '선', '취지', '현실', '구현', '있', '합리', '후속', '조치', '필요', '의협', '간호법', '저지', '강…
https://www.khan.co.kr/national/health-welfare/article/202304292026001	20230429	경향신문	조규홍 복지장관 “간호법 제정 최적 대안 아니다”	['대한간호협회', '간호', '사법', '간호법', '성명서', '내', '간호법', '제정', '당위', '강조', '간호협회', '이날', '성명', '간호법', '독립', '보건', '의료', '체계', '일부', '주장', '터무니없', '간호법', '제정', '간호', '업무', '특성', '반영', '정책', '추진', '있', '간호', '인력', '처우', '개선', '이어지', '궁극', '국민', '건강', '행복', '지향', '있', '협회', '열악', '근무', '환경', '낮', '처우', '간호사', '조기', '퇴직', '높', '이직률', '원인', '지적', '간호법', '제정', '문제', '해소', '전문', '숙련도', '간호', '인력', '체계', '양성', '…
http://www.segye.com/content/html/2023/04/28/20230428513428.html	20230429	세계일보	‘간호법’에 둘로 쪼개진 의료계 보건 위기 가시화	['간호사', '업무', '범위', '규정', '간호법', '제정', '안', '의료', '면허', '박탈', '조건', '담', '의료법', '개정안', '입법', '의사', '협회', '거세', '반발', '대한간호협회', '제외', '보건', '의료', '단체', '당장', '다음', '달', '부분', '파업', '시작', '으름장', '놓', '정부', '보건', '의료', '재난', '위기', '관심', '단계', '발령', '현장', '혼란', '최소', '응방', '마련', '부심', '한편', '간호법', '의료법', '대통령', '거부', '행사', '유력', '검토', '보건', '의료', '따르', '의협', '간호조무사', '협회', '대한치과의사협회', '응급', '구조', '협회…
https://hankookilbo.com/News/Read/A2023042814510000301	20230429	한국일보	[사설] 간호법 부작용 없게 보완하되 집단행동은 신중하길	['간호법', '제정', '안', '더불', '민주당', '주도', '국회', '본회의', '통과', '여야', '공세', '수위', '높이', '국민', '힘', '민주당', '법', '의료', '동강', '민주당', '윤석열', '대통령', '약속', '법률', '공포', '날', '의사', '간호조무사', '의료', '직역', '총파업', '예고', '보건', '복지', '부가', '재난', '위기', '경보', '발령', '현장', '긴장감', '고조', '모습', '간호법', '기', '쓰', '일', '애꿎', '환자', '피해', '가지', '직역', '이해관계', '복잡', '법안', '야당', '다수당', '힘', '일방', '처리', '아쉬움', '있', '간호사', '처우', '개선',…
https://news.kmib.co.kr/article/view.asp?arcid=0924299278	20230429	국민일보	의사 간호조무사, 내달 총파업 예고	['간호법', '제정', '안', '의료법', '개정안', '국회', '본회의', '통과', '의사', '간호조무사', '의료', '연대', '총파업', '예고', '단식', '투쟁', '돌입', '이필수', '대한의사협회', '의협', '회장', '서울', '용산구', '의협', '앞', '천막', '농성', '장', '단식', '투쟁', '시작', '부분', '파업', '뒤', '전면', '파업', '날짜', '추후', '논의', '환자', '피해', '최소', '방', '안', '파업', '하', '말', '의료', '연대', '소속', '단체', '파업', '참여', '방식', '의사', '간호조무사', '단체', '중심', '파업', '이', '계획', '총파업', '규모', '일정', '윤석열'…
https://www.chosun.com/national/welfare-medical/2023/04/29/WY5NA264UJCYZDN64Z7NMDJFX4/?utm_source=bigkinds&utm_medium=original&utm_campaign=news	20230429	조선일보	13개 보건의료 단체, 4일 부분 파업할 듯	['의사', '간호조무사', '단체', '포함', '보건', '의료', '단체', '간호법', '제정', '안', '국회', '통과', '반발', '이르', '다음', '달', '부분', '파업', '들어가', '단체', '간호법', '강행', '처리', '규탄', '연대', '총파업', '예고', '상태', '이필수', '대한의사협회', '회장', '서울', '용산구', '이촌동', '의협', '회관', '정문', '설치', '천막', '국민', '건강', '보건', '의료', '체계', '무너뜨리', '막', '단식', '절체절명', '방식', '반대', '의사', '표명', '구체', '파업', '방안', '논의', '전날', '단식', '돌입', '회장', '비롯', '단체장', '간호법', '통과…
http://www.hani.co.kr/arti/society/health/1089868.html	20230428	한겨레	의사협회, 새달초 ‘총파업 결의대회’ 전공의들은 신중 입장	['이필수', '대한의사협회', '장', '가운데', '오후', '서울', '용산구', '의협', '회관', '앞', '간호법', '철회', '촉구', '대국민', '서신', '발표', '연합뉴스', '간호법', '제정', '안', '국회', '통과', '반발', '대한의사협회', '의협', '보건', '복지', '의료', '연대', '의료', '연대', '다음', '달', '동시', '다발', '휴가', '내', '방식', '총파업', '결의', '대회', '열', '인턴', '레지던트', '전공의', '과거', '집단', '행동', '참여', '조심', '하', '분위기', '종합', '병원', '동네', '의원', '셧다운', '사태', '가능', '낮', '관측', '의협', '보건', '의료', …
http://www.segye.com/content/html/2023/04/28/20230428513039.html	20230428	세계일보	의사 간호조무사 등 “5월4일 부분파업 전면파업은 추후 논의”	['의사', '간호조무사', '간호법', '제정', '안', '의료법', '개정안', '국회', '본회', '통과', '항의', '다음', '달', '부분', '파업', '벌이', '이필수', '대한의사협회', '의협', '회장', '서울', '용산구', '의협', '회관', '기자', '회견', '열', '다음', '달', '보건', '복지', '의료', '연대', '의료', '연대', '차원', '부분', '파업', '의료', '연대', '의협', '간호조무사', '협회', '보건', '의료', '단체', '참여', '간호법', '제정', '안', '반대', '목소리', '내', '회장', '이번', '주말', '단체', '지부장', '긴급회의', '단체', '예정', '알', '구체', '로드맵', …
https://hankookilbo.com/News/Read/A2023042816300002866	20230428	한국일보	간호법 후폭풍 의협 "4일 부분파업, 대통령 거부권 행사를"	['간호사', '업무', '범위', '하', '처우', '개선', '내용', '담', '간호법', '제정', '의료', '후폭풍', '전망', '의사', '협회', '간호조무사', '협회', '다음', '주', '부분', '파업', '계획', '윤석열', '대통령', '거부', '행사', '여부', '보', '수위', '조절', '방침', '상황', '총파업', '전면', '진료', '거부', '카드', '있', '의약', '분업', '사태', '이후', '의료', '혼란', '있', '우려', '의사', '협회', '간호조무사', '협회', '보건', '의료', '직역', '단체', '구성', '보건', '복지', '의료', '연대', '오후', '회의', '열', '파업', '시기', '방법', '논의…
https://www.joongang.co.kr/article/25158812	20230428	중앙일보	나도 최연숙처럼 찬성 던지고 싶었다" 간호법 때린 與 속내"	['정부', '의사', '대신', '수술', '시술', '처방', '하', '간호사', '진료', '지원', '인력', '관리', '체계', '한국', '의료', '없', '제도', '의료', '행위', '자체', '불법', '보건의료노조', '추산', '따르', '현장', '활동', '간호사', '의료', '암묵', '관행', '현실', '법', '일선', '현장', '괴리', '메우', '정부', '간호사', '업무', '부담', '줄이', '배치', '인력', '기준', '개선', '방문', '간호사', '업무', '범위', '하', '보건복지부', '내용', '담', '간호', '인력', '지원', '종합', '대책', '발표', '당초', '간호사', '날', '발표', '예정', '간호법', '…
http://www.seoul.co.kr/news/newsView.php?id=20230428500185	20230428	서울신문	의사 간호조무사 내달 4일 부분파업 정부, 재난위기 ‘관심’발령	['전면', '파업', '시기', '추후', '논의', '결정', '정부', '자제', '요청', '파업', '상황', '관리', '긴급', '황반', '구성', '이필수', '대한의사협회', '장', '오후', '서울', '용산구', '의협', '회관', '앞', '마련', '천막', '간호법', '철회', '촉구', '단식', '농성', '이틀', '연합뉴스', '의사', '간호조무사', '간호법', '제정', '국회', '본회', '통과', '반발', '내달', '부분', '파업', '하', '전면', '파업', '시기', '추후', '논의', '결정', '계획', '이필수', '대한의사협회', '의협', '회장', '서울', '용산구', '의협', '회관', '기자', '회견', '열', '이번',…
http://www.hani.co.kr/arti/society/health/1089852.html	20230428	한겨레	의사협회 “5월17일 집단 진료거부” 병 의원 셧다운은 없을 듯	['조규홍', '보건복지부', '장관', '국회', '본회', '표결', '간호법', '제정', '안', '반대', '입장', '의사', '간호조무사', '직역', '단체', '반대', '통과', '경우', '의료', '현장', '혼란', '야기', '국민', '건강', '침해', '있', '이유', '조', '장관', '국회', '보건', '복지', '위원회', '전체', '회의', '참석', '의료', '현장', '직역', '유기', '협력', '중요', '보건', '의료', '단체', '간호법', '제정', '강하', '반대', '간호법', '국회', '통과', '협업', '어렵', '하', '의료', '현장', '혼란', '야기', '결과', '국민', '건강', '침해', '가능', '조', '장…
https://www.joongang.co.kr/article/25158809	20230428	중앙일보	간호법발 의료대란 오나 의협 등 13개 단체 "4일부터 파업"	['간호법', '제정', '안', '의료법', '개정안', '국회', '본회의', '통과', '반발', '의사', '간호조무사', '포함', '보건', '의료', '직역', '단체', '파업', '돌입', '의료', '대란', '현실', '있', '우려', '제기', '가운데', '보건', '복지', '부', '재난', '위기', '경보', '발령', '대응', '이필수', '대한의사협회', '의협', '회장', '오후', '서울', '용산구', '의협', '회관', '앞', '기자', '회견', '열', '의협', '보건', '의료', '직역', '단체', '보건', '복지', '의료', '연대', '의료', '연대', '전날', '연대', '총파업', '들어가', '합의', '의료', '연대', '총파…
http://www.segye.com/content/html/2023/04/28/20230428511119.html	20230428	세계일보	전공의도 '간호법' 반발 대전협 “최종공포시 파업 검토”	['국회', '본회의', '간호법', '제정', '안', '통과', '관련', '전공', '협의회', '이하', '대전', '협', '파업', '단체', '행동', '예고', '대전', '협', '간호법', '제정', '회의', '통과', '국회', '의료', '소통', '없', '일방', '법안', '통과', '단체', '행동', '파업', '젊', '의사', '유도', '있', '상황', '유감', '배출', '의사', '필수', '의료', '영역', '정착', '있', '제도', '유인', '필요', '입장', '견지', '진료', '현장', '의사', '전문', '존중', '받', '지원', '환경', '젊', '의사', '일', '있', '근무', '환경', '구축', '희망', '대전', '협'…
http://www.segye.com/content/html/2023/04/28/20230428510595.html	20230428	세계일보	보건복지의료연대, 간호법 의료법에 반발 “다음 주부터 단계적 파업 돌입”	['간호사', '업무', '범위', '규정', '간호법', '제정', '안', '의료', '면허', '박탈', '조건', '담', '의료법', '개정안', '입법', '의사', '협회', '거세', '반발', '대한간호협회', '제외', '보건', '의료', '단체', '당장', '다음', '달', '부분', '파업', '시작', '으름장', '놓', '의협', '파업', '수차례', '의료', '대란', '겪', '정부', '보건', '의료', '재난', '위기', '관심', '단계', '발령', '현장', '혼란', '최소', '응방', '마련', '부심', '한편', '간호법', '의료법', '대통령', '거부', '행사', '유력', '검토', '보건', '의료', '따르', '의협', '간호조무사…
http://www.segye.com/content/html/2023/04/28/20230428510326.html	20230428	세계일보	與 “간호법 입법폭주로 의료대란 불가피 민주당 심판해달라”	['국민', '힘', '윤재옥', '원내대표', '간호법', '그동안', '의료', '법하', '일원', '의사', '간호사', '간호조무사', '협력체', '보건', '의료', '부작용', '초래', '윤', '원내대표', '이날', '원내', '대책', '회의', '어제', '본회의', '더불', '민주당', '입법', '폭주', '무대', '의료', '직역', '극단', '대립', '초래', '간호법', '강행', '통과', '말', '민주당', '전날', '국회', '본회의', '자당', '직', '회부', '간호법', '제정', '안', '강행', '처리', '간호법', '간호사', '업무', '범위', '의료', '기관', '지역', '사회', '넓히', '지위', '업무', '독자', '규정'…
http://www.naeil.com/news_view/?id_art=459213	20230428	내일신문	[18년 만에 국회 통과한 간호법] 우수 간호인력 양성 배치, 법으로 강제	['대한병원협회', '윤동섭', '회장', '연세대', '의무', '부총장', '의료', '원장', '건강', '보험', '재정', '누적', '흑자', '달하', '상황', '코로나', '장기', '대비', '병원', '위기', '관리', '일상', '진료', '회복', '인상', '필요', '윤', '회장', '이날', '취임', '이후', '기자', '회견', '과감', '건강', '보험', '재정', '투입', '촉구', '진행', '요양', '급여', '비용', '환산', '지수', '계약', '협상', '병', '협', '직면', '최대', '현안', '말', '윤', '회장', '개최', '병', '협', '정기', '총회', '대학', '병원', '중소', '병원', '추대', '회장', '…
http://www.munhwa.com/news/view.html?no=2023042801070930173001	20230428	문화일보	입법폭주로 임기 끝낸 ‘86세대 박홍근’	['박홍근', '사진', '더불', '민주당', '원내대표', '신임', '원내대표', '선거', '끝', '임기', '지난해', '민주당', '지도부', '입성', '박', '원내대표', '임기', '시작', '검찰', '수사', '조정', '법안', '검', '수완', '박', '처리', '임기', '마지막', '날', '쌍', '특검', '클럽', '김건희', '여사', '특별', '검사', '법안', '간호법', '의료법', '밀어붙이', '입법', '폭주', '선봉장', '역할', '평가', '정치', '쌍', '특검', '법', '전', '현직', '민주당', '대표', '사법', '리스크', '덮', '한편', '쟁점', '법안', '강행', '처리', '민주당', '거야', '野', '독재'…
http://www.munhwa.com/news/view.html?no=2023042801071021293001	20230428	문화일보	간호 의료법 강행 반발 의협 등 13개 단체 내달 4일 파업예고	['대한간호협회', '간호', '대학생', '여의도', '국회의사당', '앞', '집회', '열', '간호법', '제정', '촉구', '협회', '전국', '간호', '대학생', '비상', '대책', '본부', '집회', '간호법', '고령', '사회', '신종', '감염병', '시대', '사', '국민', '필요', '민생', '법안', '여야', '간호법', '제정', '추진', '약속', '말', '전국', '간호', '대학생', '비상', '대책', '본부', '간호법', '오', '국회', '통과', '경우', '간호사', '국가', '시험', '거부', '동맹', '휴학', '포함', '집단', '행동', '나서', '선언', '박준용', '본부', '장', '부산', '동주', '학생', '피…
http://www.munhwa.com/news/view.html?no=2023042801073511000004	20230428	문화일보	[사설]‘입법 폭주 욕먹어도 총선 표 계산 땐 유리’ 이게 野 본색	['코로나', '현장', '간호사', '여의도', '국회', '보건', '복지', '위원회', '법안', '소위', '상정', '간호', '법안', '신속', '통과', '바라', '간절', '전달', '대한간호협회', '회장', '신경림', '여의도', '국회의사당', '정문', '앞', '현대캐피탈', '빌딩', '금산', '빌딩', '인근', '곳', '간호법', '제정', '불법', '진료', '의료', '기관', '퇴출', '집회', '갖', '긴급', '기자', '회견', '열', '지난달', '여의도', '개최', '전국', '간호', '사결', '대회', '이후', '이번', '행사', '오', '정기', '국회', '폐회', '이전', '심사', '간호', '법안', '연내', '통과', …
https://www.donga.com/news/Politics/article/all/20230428/119055967/1	20230428	동아일보	국민의힘 “野, 의료계 전체 두 동강 총선서 심판해달라”	['대한간호협회', '간호', '사법', '간호법', '성명서', '내', '간호법', '제정', '당위', '강조', '간호협회', '이날', '성명', '간호법', '독립', '보건', '의료', '체계', '일부', '주장', '터무니없', '간호법', '제정', '간호', '업무', '특성', '반영', '정책', '추진', '있', '간호', '인력', '처우', '개선', '이어지', '궁극', '국민', '건강', '행복', '지향', '있', '협회', '열악', '근무', '환경', '낮', '처우', '간호사', '조기', '퇴직', '높', '이직률', '원인', '지적', '간호법', '제정', '문제', '해소', '전문', '숙련도', '간호', '인력', '체계', '양성', '…
https://www.joongang.co.kr/article/25158719	20230428	중앙일보	與윤재옥 '간호법 강행처리' 민주당 입법 폭주 온몸 맞설 것""	['윤재옥', '국민', '힘', '원내대표', '더불', '민주당', '전날', '간호', '료법', '강행', '처리', '두', '민주당', '입법', '폭주', '무대', '온몸', '말', '윤', '원내대표', '이날', '원내', '대책', '회의', '민주당', '수', '힘', '의회', '민주주의', '국회', '선진', '화법', '합의', '정신', '유린', '법', '제도', '바꾸', '힘', '현상', '변경', '외교', '분야', '민주당', '힘', '임대차', '법', '초래', '전세', '사기', '사태', '보', '간호법', '동안', '의료법', '아래', '일원', '의사', '간호사', '간호조무사', '협력체', '보건', '의료', '부작용', '초래',…
http://www.segye.com/content/html/2023/04/27/20230427520666.html	20230428	세계일보	野, 간호법 본회의 강행처리 與 “거부권 건의”	['의료', '내부', '직역', '첨예', '갈등', '빚', '간호법', '제정', '안', '여당', '반대', '속', '야당', '주도', '결국', '국회', '본회의', '통과', '더불', '민주당', '야당', '국민', '힘', '반발', '속', '쌍', '특검', '대장동', '클럽', '특검', '김건희', '여사', '특검', '법안', '신속', '처리', '안건', '패스트', '트랙', '지정', '상장', '벤처', '기업', '스타트업', '복수', '결권', '주', '내용', '벤처', '기업', '육성', '특별', '조치', '법', '개정안', '의결', '민주당', '주도', '본회의', '직', '회부', '간호법', '제정', '안', '현행', '의료법',…
http://www.hani.co.kr/arti/society/health/1089778.html	20230428	한겨레	간호법 통과됐지만 의사 지도 없는 ‘지역돌봄’ 손도 못 댔다	['대한간호협회', '회원', '국회', '앞', '간호법', '제정', '촉구', '집회', '하', '윤', '운', '선임', '기자', '간호법', '제정', '안', '국회', '본회의', '통과', '법', '간호', '인력', '업무', '범위', '처우', '개선', '체계', '규율', '원래', '취지', '기능', '넘', '산', '많', '간호법', '의사', '지도', '간호사', '있', '업무', '범위', '기존', '의료법', '제한', '필요', '시행령', '마련', '필요', '대한의사협회', '의협', '보건', '의료', '직역', '법안', '거세', '반발', '의협', '간호조무사', '협회', '유관', '단체', '보건', '복지', '의료', '연대', …
http://www.hani.co.kr/arti/society/health/1089777.html	20230428	한겨레	간호법 국회 통과에 의협 등 13개 단체 ‘공동 총파업’ 검토	['이필수', '대한의사협회', '회장', '국회', '앞', '간호법', '제정', '반대', '인', '시위', '하', '의사', '협회', '제공', '의사', '협회', '의협', '보건', '의료', '직역', '보건', '복지', '의료', '연대', '의료', '연대', '간호법', '국회', '본회', '통과', '반발', '총파업', '돌입', '검토', '정부', '파업', '의료', '현장', '차질', '경우', '의사', '업무', '개시', '명령', '있', '입장', '의료', '연대', '입장', '문', '내', '간호사', '특혜', '법안', '간호법', '의료인', '옥죄', '면허', '취소', '확대법', '민주주의', '사회', '공정', '가치', '훼손', …
http://www.segye.com/content/html/2023/04/27/20230427520595.html	20230428	세계일보	巨野 또 입법 독주 의료단체 “총파업” 강력 반발	['거대', '야당', '입법', '폭주', '하', '의료', '대란', '불씨', '야당', '국회', '본회의', '간호법', '제정', '안', '강행', '처리', '여야', '대립', '의료', '직역', '단체', '갈등', '악화', '전망', '의사', '협회', '대한', '간호조무사', '협회', '보건', '복지', '의료', '연대', '총파업', '가능', '시사', '반발', '야당', '이날', '국민', '건강', '생명', '침해', '있', '의료', '단체', '총파업', '가능', '눈', '감', '정부', '여당', '중재', '부족', '탓', '입법', '감행', '정부', '여당', '간호법', '제정', '안', '본회', '통과', '몰', '후폭풍', '…
https://news.kmib.co.kr/article/view.asp?arcid=0924299223	20230428	국민일보	[사설] 간호법 야당 단독 처리 의료연대 총파업은 자제하길	['간호법', '제정', '안', '의료법', '개정안', '국회', '본회의', '야당', '단독', '의결', '의료', '내부', '찬반', '갈등', '법안', '국회', '의장', '추가', '논의', '시간', '여야', '합의', '점', '찾', '파행', '법안', '처리', '유감', '의사', '협회', '대한', '간호조무사', '협회', '보건', '의료', '단체', '구성', '보건', '복지', '의료', '연대', '법안', '통과', '반발', '무기', '단식', '투쟁', '돌입', '후폭풍', '만만', '전망', '의료', '연대', '법안', '통과', '총파업', '돌입', '있', '의료', '현장', '혼란', '우려', '국민', '힘', '윤석열', '대통…
https://www.chosun.com/opinion/editorial/2023/04/28/D5DUGSUH2RGLVD4MDASATOBHXA/?utm_source=bigkinds&utm_medium=original&utm_campaign=news	20230428	조선일보	[사설] 특검법 방송법 간호법 또 일방 처리, 입법 폭주 국민이 멈춰야	['더불', '민주당', '국회', '본회의', '간호법', '방송법', '직', '회부', '안건', '대장동', '클럽', '특검', '김건희', '특검', '법안', '패스트', '트랙', '지정', '안건', '강행', '처리', '간호법', '의사', '간호사', '간호조무사', '역할', '업무', '규정', '기존', '의료법', '간호사', '떼', '간호협회', '간호사', '처우', '개선', '필요', '주장', '반면', '의사', '협회', '조무', '협회', '의료법', '체계', '반대', '이해', '첨예', '경우', '이익', '단체', '합의', '우선', '어려우', '정부', '국회', '합의', '중재', '있', '민주당', '과정', '무시', '간호협회', '…
https://www.chosun.com/politics/assembly/2023/04/28/KHJFCOMCQBBBPBGWPNPZCVDDLI/?utm_source=bigkinds&utm_medium=original&utm_campaign=news	20230428	조선일보	간호법 의료법 강행 통과	['더불', '민주당', '간호법', '료법', '쌍', '특검', '법', '신속', '처리', '안건', '패스트', '트랙', '지정', '쟁점', '안건', '국회', '본회의', '강행', '처리', '민주당', '박홍근', '원내대표', '임기', '하루', '남기', '사회', '논란', '크', '여야', '합의', '안건', '통과', '국민', '힘', '민주당', '전당', '대회', '돈', '봉투', '의혹', '덮', '방탄', '입법', '폭', '표결', '불참', '민주당', '이날', '본회의', '자신', '직', '회부', '간호법', '제정', '안', '의료법', '개정안', '가결', '간호법', '간호사', '직역', '의료법', '떼', '독립', '내용', '…
https://www.donga.com/news/Politics/article/all/20230428/119050157/1	20230428	동아일보	野, 간호법 처리-쌍특검 패스트트랙 지정 등 4건 입법독주	['의료법', '국회', '통과', '방송법', '부', '본회', '표결', '반대', '집단', '퇴장', '더불', '민주당', '주도', '국회', '본회의', '직', '회부', '간호법', '제정', '안', '의료법', '개정안', '국회', '통과', '민주당', '이날', '정의당', '손잡', '대장동', '클럽', '김건희', '여사', '도이치', '모터스', '주가', '조작', '연루', '의혹', '관련', '특별', '검사', '특검', '법', '특검', '패스트', '트랙', '신속', '처리', '안건', '지정', '거야', '입법', '독주', '대통령', '재의', '요구', '거부', '행사', '갈등', '내년', '총선', '이날', '오후', '본회의', '간…
https://www.donga.com/news/Society/article/all/20230428/119049722/1	20230428	동아일보	의협 “간호법, 거부권 행사 없으면 총파업” 의료대란 우려	['직역', '단체장', '단식', '투쟁', '간호협회', '역사', '사건', '환영', '간호법', '제정', '안', '국회', '본회의', '통과', '간호사', '의사', '갈등', '의료', '대란', '우려', '의사', '협회', '의협', '간호법', '제정', '안', '반대', '의료', '직역', '단체', '윤석열', '대통령', '재의', '요구', '거부', '행사', '총파업', '나서', '예고', '이날', '의협', '간호조무사', '협회', '간무협', '의료', '직역', '단체', '연합', '보건', '복지', '의료', '연대', '간호법', '제정', '통과', '직후', '서울', '용산구', '의협', '회관', '앞', '기자', '회견', '열', '야…
http://www.seoul.co.kr/news/newsView.php?id=20230428027005	20230428	서울신문	[사설] 입법폭주 거야, 정국 대치로 ‘돈봉투’ 덮자는 건가	['곽', '지연', '간호조무사', '협회', '장', '오후', '서울', '여의도', '국회', '앞', '간호법', '제정', '반대', '단식', '농성', '연합뉴스', '더불', '민주당', '국회', '본회의', '직', '회부', '간호', '법안', '의료법', '개정안', '여당', '반발', '속', '국회', '통과', '클럽', '뇌물', '의혹', '사건', '특검', '법안', '김건희', '여사', '주가', '조작', '의혹', '관련', '특검', '법안', '쌍', '특검', '법안', '민주당', '정의당', '공조', '신속', '처리', '안건', '패스트', '트랙', '지정', '당', '쏟아지', '국민', '비난', '정국', '대치', '모면', '민주당'…
http://www.seoul.co.kr/news/newsView.php?id=20230428001008	20230428	서울신문	野주도 간호법 통과 ‘쌍특검’ 패스트트랙 지정	['불참', '속', '표결', '거부', '촉각', '방송', '법', '개정안', '본회의', '입법', '폭주', '국민', '피해', '책임', '쌍', '특검', '표결', '거부', '퇴장', '국민', '힘', '의원', '국회', '본회의', '장혜영', '정의당', '원', '내수', '석부', '대표', '화천', '대유', '클럽', '뇌물', '의혹', '김건희', '여사', '도이치', '모터스', '주가', '조작', '의혹', '진상', '규명', '특별', '검사', '임명', '법률', '안', '신속', '처리', '안건', '지정', '동의', '제안', '설명', '투표', '거부', '퇴장', '안주영', '전문', '기자', '간호사', '역할', '업무', '기존'…
http://www.segye.com/content/html/2023/04/28/20230428500389.html	20230428	세계일보	의협 등 13개 의료단체, 간호법 반발해 연대 총파업 결정""	['의사', '간호조무사', '단체', '포함', '보건', '의료', '단체', '간호법', '제정', '안', '국회', '통과', '반발', '연대', '총파업', '선언', '보건', '복지', '의료', '연대', '이날', '오후', '늦', '단체장', '회의', '열', '간호법', '면허', '박탈', '법', '강행', '처리', '규탄', '연대', '총파업', '돌입', '다음', '주', '부분', '파업', '시작', '총파업', '적절', '시기', '신속', '확정', '발표', '보건', '복지', '의료', '연대', '의사', '협회', '간호조무사', '협회', '임상', '병리', '협회', '응급', '구조', '협회', '간호사', '업무', '범위', '규정', …
https://www.joongang.co.kr/article/25158657	20230428	중앙일보	간호법 크게 좋아할 것도 문제될 것도 아닌데 결국 국민 피해 [뉴스분석]	['간호법', '결국', '국회', '통과', '국회', '오후', '본회의', '열', '간호법', '제정', '안', '표결', '재석', '의원', '찬성', '기권', '가결', '법', '반대', '국민', '힘', '의원', '퇴장', '더불', '민주당', '비롯', '야당', '위주', '표결', '의사', '면허', '취소', '사유', '확대', '의료법', '개정안', '통과', '법', '정부', '이송', '국무', '회의', '의결', '시행', '국민', '힘', '윤석열', '대통령', '재의', '요구', '거부', '행사', '건의', '방침', '시행', '여부', '투명', '간호법', '갈등', '민주당', '법안', '본회의', '직', '회부', '본격', '이후'…
http://www.segye.com/content/html/2023/04/27/20230427520389.html	20230428	세계일보	[사설] 간호법 강행 처리로 의료계 갈등 더 키운 巨野의 입법 폭주	['간호법', '제정', '의료', '직역', '갈등', '첨예', '가운데', '거대', '야당', '더불', '민주당', '국회', '본회의', '법안', '강행', '처리', '간호법', '반대', '국민', '힘', '반대', '토론', '뒤', '항의', '뜻', '퇴장', '표결', '불참', '국민', '힘', '윤석열', '대통령', '재의', '요구', '거부', '행사', '건의', '방침', '김진표', '국회', '의장', '본회의', '여야', '추가', '논의', '다음', '본회의', '합리', '대안', '마련', '야당', '간호법', '제정', '강행', '처리', '제동', '걸', '논의', '진전', '없', '결국', '법안', '본회의', '상정', '민주당', '…
https://www.joongang.co.kr/article/25158635	20230428	중앙일보	[사설] 의료대란 부를 간호법 강행 처리, 대결 접고 합의로 풀라	['더불', '민주당', '국회', '본회의', '국민', '힘', '의원', '퇴장', '가운데', '간호법', '단독', '처리', '의료', '대란', '현실', '우려', '의사', '협회', '간호조무사', '협회', '의료', '단체', '간호법', '처리', '극력', '반발', '총파업', '선언', '국민', '힘', '윤석열', '대통령', '재의', '요구', '거부', '행사', '건의', '공언', '민주당', '의결', '맞서', '야당', '단독', '처리', '대통령', '거부', '재투표', '부결', '수순', '밟', '양곡', '관리법', '정부', '입법부', '대립', '재연', '가능', '사태', '의료', '직역', '고질', '갈등', '총선', '의식', '…
https://www.khan.co.kr/politics/assembly/article/202304272135005	20230427	경향신문	간호법 본회의 통과 ‘거부권’ 맞바람 맞나	['간호법', '제정', '안', '의료법', '개정안', '야당', '의원', '압도', '지지', '국회', '본회의', '통과', '공', '재의', '요구', '거부', '윤석열', '대통령', '국민', '힘', '간호법', '거부', '행사', '건의', '방침', '이양수', '원', '내수', '석부', '대표', '이날', '기자', '보건', '의료', '직역', '간호법', '반대', '거부', '건', '방침', '고수', '국민', '힘', '이날', '간호법', '료법', '표결', '전', '회의장', '집단', '퇴장', '야당', '독단', '법안', '처리', '반대', '의사', '대통령', '거부', '행사', '법안', '통과', '후', '보름', '하', '내달',…
https://www.khan.co.kr/politics/assembly/article/202304272059015	20230427	경향신문	패스트트랙 올라탄 ‘쌍특검법’	['더불', '민주당', '야당', '국회', '본회의', '국민', '힘', '반발', '속', '대장동', '클럽', '윤석열', '대통령', '배우자', '김건희', '여사', '쌍', '특검', '법안', '패스트', '트랙', '신속', '처리', '안건', '지정', '동의', '안', '통과', '관련', '기사', '면', '국회', '본회의', '열', '화천', '대유', '클럽', '뇌물', '의혹', '사건', '대통령', '배우자', '김건희', '도이치', '모터스', '주가', '조작', '의혹', '진상', '규명', '특검', '법안', '패스트', '트랙', '동의', '안', '무기명', '투표', '가결', '법안', '패스트', '트랙', '태우', '재적', '의원'…
https://www.khan.co.kr/opinion/editorial/article/202304272055025	20230427	경향신문	[사설] 패스트트랙 오른 50억 클럽 김건희 특검, 진상 밝혀야	['국회', '본회의', '열', '대장동', '클럽', '김건희', '여사', '도이치', '모터스', '주가', '조작', '의혹', '특검', '법안', '패스트', '트랙', '신속', '처리', '안건', '지정', '간호사', '지위', '처우', '개선', '간호법', '제정', '안', '금고', '이상', '실형', '시', '의사', '면허', '박탈', '의료법', '통과', '본회의', '직', '회부', '법안', '처리', '더불', '민주당', '정의당', '야권', '주도', '여당', '불참', '대화', '타협', '없', '정치', '실종', '극명', '노출', '특검', '법안', '찬성', '재적', '의원', '패스트', '트랙', '요건', '특검', '법안', …
http://www.segye.com/content/html/2023/04/27/20230427520771.html	20230427	세계일보	與, 수적열세 또 절감 본회의장 3차례 집단퇴장 '속수무책'	['국민', '힘', '국회', '본회의', '수', '열세', '절감', '거대', '야당', '쟁점', '법안', '강행', '처리', '저지', '이날', '본회의', '더불', '민주당', '강행', '처리', '예고', '쌍', '특검', '대장동', '클럽', '특검', '김건희', '여사', '특검', '법안', '신속', '처리', '안건', '패스트', '트랙', '지정', '호법', '제정', '의료법', '개정안', '방송법', '개정안', '통과', '국민', '힘', '반대', '법안', '의석수', '석인', '국민', '힘', '더불', '민주당', '주도', '법안', '처리', '없', '초과', '생산', '쌀', '정부', '매입', '의무', '양곡', '관리법', '개…
https://www.chosun.com/national/national_general/2023/04/27/HRFIXDALXBENDL2CR6H2QJZHOE/?utm_source=bigkinds&utm_medium=original&utm_campaign=news	20230427	조선일보	간호법 가결, 의료대란 일어나나 의협 “단식 돌입, 총파업도 검토”	['국회', '본회의', '간호법', '제정', '안', '의료법', '개정안', '가결', '여당', '투표', '참여', '투표', '인원', '찬성', '표', '기권', '표', '간호법', '제정', '반대', '의사', '간호조무사', '구성', '보건', '복지', '의료', '연대', '단식', '투쟁', '돌입', '반발', '이', '전망', '이날', '오전', '서울', '영등포구', '국회의사당', '앞', '간호법', '제정', '두', '단체', '대한간호협회', '오전', '오후', '집회', '열', '이날', '간호사', '간', '호대', '학생', '경찰', '추산', '민트', '색', '마스크', '간호법', '부모', '법', '가족', '행복', '법', '민트'…
https://hankookilbo.com/News/Read/A2023042716200004373	20230427	한국일보	김건희 50억 클럽 '쌍특검' 내년 총선 변수로... 패스트트랙 올랐다	['윤석열', '대통령', '배우자', '김건희', '여사', '도이치', '모터스', '주가', '조작', '연루', '의혹', '대장동', '클럽', '의혹', '수사', '쌍', '특검', '법안', '더불', '민주당', '정의당', '야권', '주도', '국회법', '신속', '처리', '안건', '패스트', '트랙', '지정', '국회법', '절차', '뒤', '쌍', '특검', '법안', '본회의', '처리', '내년', '총선', '구도', '대형', '변수', '있', '민주당', '본회의', '직', '회부', '간호법', '제정', '안', '국민', '힘', '반발', '속', '본회의', '통과', '이날', '국회', '본회의', '김건희', '특검', '법', '신속', '처리'…
http://www.hani.co.kr/arti/politics/politics_general/1089738.html	20230427	한겨레	양곡법 이어 간호법도 대통령 거부권? ‘강 대 강’ 정국 거듭되나	['국민', '힘', '의원', '국회', '본회의', '간호법', '제정', '안', '의료법', '개정안', '통과', '직후', '더불', '민주당', '규탄', '기자', '회견', '하', '연합뉴스', '간호사', '처우', '개선', '내용', '담', '간호법', '제정', '안', '금고', '이상', '형', '받', '의사', '면허', '최대', '동안', '제한', '내용', '의료법', '개정안', '야당', '주도', '국회', '본회의', '통과', '향후', '정국', '얼어붙', '간호법', '경우', '간호사', '의사', '간호조무사', '의료', '직역', '이해관계', '첨예', '여당', '윤석열', '대통령', '재의', '요구', '거부', '행사', '건의',…
https://hankookilbo.com/News/Read/A2023042719200002463	20230427	한국일보	간호법 처리에 의료계는 발칵 복지장관 민주당 매우 안타깝다""	['조규홍', '보건복지부', '장관', '국회', '본회의', '간호법', '제정', '처리', '관련', '야당', '주도', '의결', '안타깝', '더불', '민주당', '작심', '비판', '복지부', '의사', '단체', '파업', '예고', '국민', '피해', '돌아가', '의료', '현장', '모니터링', '강화', '방침', '복지부', '이날', '간호법', '처리', '직후', '간호', '법안', '국회', '본회', '의결', '복지부', '입장', '발표', '국회', '이날', '오후', '본회의', '열', '간호사', '업무', '범위', '구체', '처우', '개선', '방안', '담', '간호법', '제정', '안', '표결', '여당', '국민', '힘', '간호법',…
http://www.segye.com/content/html/2023/04/27/20230427520314.html	20230427	세계일보	간호협회 “간호법 국회통과 환영. 18년만 이뤄진 뜻깊고 역사적 사건”	['대한간호협회', '간협', '숙원', '간호법', '국회', '통과', '환영', '뜻', '간협', '이날', '성명', '내', '동안', '혹독', '추위', '더위', '수요일', '간호사', '시민', '간호법', '제정', '촉구', '국회', '앞', '바라', '간호법', '제정', '안', '국회', '본회의', '의결', '간호', '법안', '국회', '발의', '법안', '입법', '시도', '후', '뜻깊', '역사', '사건', '말', '김선미', '의원', '간호', '사법', '박찬숙', '의원', '간호법', '발의', '시작', '김세연', '의원', '간호법', '김상희', '의원', '간', '호조', '산법', '발의', '동안', '법안', '국회', '임기',…
https://www.donga.com/news/Politics/article/all/20230427/119046284/1	20230427	동아일보	2野, 與퇴장 속 ‘쌍특검’ 패트 지정-간호 의료법 입법폭주	['더불', '민주당', '주도', '국회', '본회의', '직', '회부', '간호법', '제정', '안', '의료법', '개정안', '국회', '통과', '민주당', '이날', '정의당', '손잡', '대장동', '클럽', '김건희', '여사', '관련', '특별', '검사', '법', '특검', '특검', '패스트', '트랙', '신속', '처리', '안건', '지정', '거야', '입법', '독주', '대통령', '재의', '요구', '거부', '행사', '갈등', '내년', '총선', '이날', '오후', '본회의', '간호법', '재석', '의원', '찬성', '기권', '가결', '의료법', '개정안', '재석', '의원', '찬성', '반대', '기권', '통과', '수', '열세', '국민…
https://news.kmib.co.kr/article/view.asp?arcid=0018206805&code=61121111&cp=kd	20230427	국민일보	간호법 통과에 복지부 “갈등 조정 없이 통과 안타까워”	['국회', '본회의', '간호법', '제정', '안', '의료법', '개정안', '통과', '국민', '힘', '의원', '회의장', '퇴장', '표결', '불참', '야당', '주도', '법안', '가결', '중재', '안', '보건복지부', '안타깝', '반응', '법안', '반대', '입장', '대한의사협회', '의료', '단체', '반발', '복지부', '본회의', '법안', '통과', '입장', '문', '복지부', '간호법', '반', '이분', '크', '갈등', '상황', '정부', '여당', '간호법', '중재', '노력', '불구', '조정', '야당', '주도', '간호', '법안', '의결', '안타깝', '의료', '현장', '혼란', '국민', '건강', '안전', '문제', '…
https://www.joongang.co.kr/article/25158524	20230427	중앙일보	간호법 통과에 극한 치닫는 의료계 갈등...의사 간호조무사 파업예고	['간호법', '제정', '안', '의료법', '개정안', '더불', '민주당', '주도', '국회', '본회의', '통과', '여야', '대립', '의료', '직역', '단체', '갈등', '고조', '전망', '이날', '오후', '본회의', '처리', '법안', '간호법', '제정', '안', '의료법', '개정안', '놓', '국민', '힘', '항의', '뜻', '회의장', '퇴장', '표결', '불참', '간호법', '제정', '안', '재석', '의원', '찬성', '기권', '민주당', '이원욱', '신현영', '의원', '본회의', '가결', '간호법', '제정', '표결', '토론', '여야', '의원', '설전', '여당', '국민', '힘', '거대', '야당', '민주당', '간호법…
http://www.segye.com/content/html/2023/04/27/20230427519278.html	20230427	세계일보	간호법, 본회의 통과 與, 불참 뒤 거부권 건의 방침	['국회', '의료법', '간호사', '규정', '별도', '법안', '분리', '법', '지위', '독자', '보장', '골자', '하', '간호법', '제정', '안', '의결', '국민', '힘', '간호법', '제정', '안', '재의', '요구', '거부', '행사', '건의', '방침', '국회', '이날', '본회의', '열', '간호법', '제정', '안', '재석', '인', '찬성', '인', '기권', '인', '통과', '국민', '힘', '항의', '뜻', '표결', '불참', '최연숙', '국민', '힘', '의원', '김예지', '국민', '힘', '의원', '표결', '참여', '찬성표', '간호법', '제정', '안', '의료법', '간호사', '규정', '별도', '법안',…
https://www.khan.co.kr/politics/assembly/article/202304271941001	20230427	경향신문	쌍특검 패스트트랙 지정 간호법과 의료법 야당 단독으로 국회 통과	['더불', '민주당', '야당', '국회', '본회의', '국민', '힘', '반발', '속', '대장동', '클럽', '윤석열', '대통령', '배우자', '김건희', '여사', '쌍', '특검', '법안', '신속', '처리', '안건', '패스트', '트랙', '지정', '동의', '안', '통과', '간호사', '자격', '업무', '독자', '규정', '간호법', '제정', '의사', '면허', '취소', '기준', '범죄', '금고', '이상', '실형', '확대', '의료법', '개정안', '야당', '단독', '통과', '국민', '힘', '윤', '대통령', '간호법', '제정', '안', '거부', '재의', '요구', '행사', '건의', '윤', '대통령', '양곡', '관리법', …
https://www.joongang.co.kr/article/25158522	20230427	중앙일보	野, 쌍특검 간호법 의료법 본회의 강행 총선 노린 ‘빌드업’ 시작됐다.	['더불', '민주당', '쌍', '특검', '법', '패스트', '트랙', '지정', '간호법', '료법', '쟁점', '안건', '임시', '국회', '마지막', '본회의', '강행', '처리', '국민', '힘', '입법', '폭주', '반발', '하루', '차례', '회의장', '퇴장', '넘', '야권', '연대', '앞', '기력', '총선', '남', '상황', '유리', '고지', '선점', '민주당', '빌드', '업', '시작', '평가', '국회', '본회의', '대장동', '클럽', '특검', '법', '윤석열', '대통령', '부인', '김건희', '여사', '특검', '법', '신속', '처리', '안건', '패스트', '트랙', '지정', '안건', '표결', '전날', '제출'…
https://www.khan.co.kr/politics/assembly/article/202304271930001	20230427	경향신문	윤 대통령, 구두약속한 간호법에 거부권 행사하나 여당은 의료법에는 ‘입장 없음’	['간호법', '제정', '안', '의료법', '개정안', '더불', '민주당', '정의당', '야당', '의원', '압도', '지지', '국회', '본회의', '통과', '공', '재의', '요구', '거부', '윤석열', '대통령', '국민', '힘', '간호법', '거부', '행사', '건의', '방침', '의료법', '특정', '입장', '내', '이날', '본회의', '통과', '간호법', '의료법', '간호', '인력', '관련', '조항', '독립', '법', '간호사', '활동', '영역', '처우', '개선', '조항', '담', '의료법', '의료인', '금', '이상', '형사', '판결', '받', '일정', '기간', '면허', '취소', '내용', '국민', '힘', '전날', '…
http://www.hani.co.kr/arti/opinion/editorial/1089735.html	20230427	한겨레	[사설] 기울어진 중재 거부권 요구, 간호법 갈등 키우는 여당	['국회', '본회의', '간호법', '표결', '전', '국민', '힘', '최연숙', '의원', '자리', '지키', '국민', '힘', '의원', '퇴장', '연합뉴스', '간호법', '제정', '안', '국회', '본회의', '통과', '앞', '넘', '산', '많', '국민', '힘', '야당', '일방', '법안', '처리', '강행', '대통령', '재의', '요구', '거부', '건의', '방침', '의사', '협회', '장', '의료', '단체', '대표자', '거세', '반발', '이날', '무기', '단식', '농성', '간호법', '폐기', '입법', '논의', '원점', '공동', '파업', '나서', '방안', '검토', '간호법', '갈등', '해결', '실마리', '찾', '…
https://www.khan.co.kr/national/health-welfare/article/202304271900001	20230427	경향신문	간호법 통과에 ‘만세’ 외친 간협 의사 간호조무사는 파업 예고	['국회', '본회의', '간호법', '제정', '안', '통과', '간호', '환영', '의사', '간호조무사', '단체', '간호법', '반대', '보건', '의료', '직역', '단체', '총파업', '가능', '시사', '강', '반발', '정부', '중재', '노력', '불구', '야당', '주도', '의결', '안타깝', '정부', '의료', '현장', '혼란', '막', '긴급', '상황', '점검', '반', '구성', '이날', '오후', '국회', '본회의', '간호법', '제정', '안', '원안', '통과', '회의', '방청', '대한간호협회', '간협', '회원', '만세', '하', '크', '환호', '일부', '회원', '눈물', '보이', '간협', '국회', '본청', '…
http://www.seoul.co.kr/news/newsView.php?id=20230427500218	20230427	서울신문	간호법, 국회 본회의 통과 ‘불참’ 與, 거부권 건의 방침	['간호법', '본회', '가결', '오후', '국회', '본회의', '간호법', '안', '수정안', '가결', '연합뉴스', '간호법', '제정', '안', '국민', '힘', '반대', '속', '야당', '주도', '국회', '본회의', '통과', '이날', '오후', '본회의', '표결', '간호법', '제정', '안', '재석', '의원', '찬성', '기권', '가결', '간호법', '제정', '안', '반대', '국민', '힘', '반대', '토론', '뒤', '항의', '뜻', '회의장', '퇴장', '표결', '불참', '국민', '힘', '의원', '간호사', '출신', '최연숙', '의원', '시각', '장애', '김예지', '의원', '당', '방침', '회의장', '남', '찬성표…
https://news.kmib.co.kr/article/view.asp?arcid=0018206621&code=61111111&cp=kd	20230427	국민일보	간호법, 민주당 주도로 본회의 통과 국힘 표결 불참	['간호법', '제정', '통과', '대한간호협회', '회원', '국회', '본회의', '손', '흔들', '퇴장', '연합뉴스', '간호사', '처우', '개선', '골자', '하', '간호법', '제정', '안', '여당', '반발', '속', '국회', '본회의', '통과', '해당', '제정', '안', '반대', '국민', '힘', '반대', '토론', '뒤', '항의', '뜻', '회의장', '퇴장', '표결', '불참', '국민', '힘', '윤석열', '대통령', '재의', '요구', '거부', '행사', '건의', '방침', '국회', '이날', '본회의', '간호법', '제정', '안', '재석', '인', '찬성', '인', '기권', '인', '가결', '국민', '힘', '가운데',…
http://www.segye.com/content/html/2023/04/27/20230427519539.html	20230427	세계일보	'野직회부' 간호법 제정안 국회 통과 與 표결 불참	['의료', '내부', '직역', '첨예', '갈등', '빚', '간호법', '제정', '안', '여당', '반대', '속', '야당', '주도', '결국', '국회', '본회의', '통과', '간호법', '제정', '안', '반대', '국민', '힘', '반대', '토론', '뒤', '항의', '뜻', '회의장', '퇴장', '표결', '불참', '국민', '힘', '윤석열', '대통령', '재의', '요구', '거부', '행사', '건의', '방침', '이날', '오후', '본회의', '표결', '간호법', '제정', '안', '재석', '의원', '찬성', '기권', '가결', '간호사', '출신', '국민', '힘', '최연숙', '의원', '시각', '장애', '김예지', '의원', '당', '방…
http://www.segye.com/content/html/2023/04/27/20230427517932.html	20230427	세계일보	野 “尹 공약 발목잡는 건 국민 기만” 與 “의료대란 막아야”	['국회', '본회의', '앞두', '여야', '간호법', '제정', '안', '공방', '의사', '협회', '의료', '단체', '총파업', '으름장', '놓', '가운데', '야당', '이날', '본회의', '간호법', '제정', '안', '강행', '처리', '하', '이날', '국회', '신속', '처리', '안건', '패스트', '트랙', '지정', '쌍', '특검', '법안', '처리', '둘러싸', '공방', '주고받', '간호법', '관련', '야당', '국민', '건강', '생명', '침해', '있', '의료', '단체', '총파업', '가능', '눈', '감', '정부', '여당', '중재', '부족', '탓', '정부', '여당', '정부', '여당', '간호법', '제정', '안',…
http://www.segye.com/content/html/2023/04/27/20230427519283.html	20230427	세계일보	진통 끝 국회 통과한 간호법 제정안, 어떤 내용 담겼나	['진통', '끝', '국회', '본회의', '통과', '간호법', '제정', '안', '의료법', '있', '간호사', '규정', '떼', '별도', '간호사', '업무', '범위', '정의', '적정', '노동', '시간', '확보', '처우', '개선', '요구', '간호사', '권리', '주요', '내용', '정안', '간호사', '단체', '의사', '간호조무사', '단체', '의료', '직역', '찬반', '갈등', '속', '이날', '국회', '통과', '간호사', '단체', '환경', '간호사', '역할', '정립', '간호법', '필요', '주장', '의사', '단체', '간호사', '권한', '강화', '의료', '혼란', '야기', '반대', '정안', '논란', '조항', '지역',…
http://www.munhwa.com/news/view.html?no=2023042701039910226002	20230427	문화일보	與 표결 불참 속 간호법 제정안 국회 통과 野 직회부	['클릭', '이미지', '보', '있', '오후', '국회', '본회의', '간호법', '안', '수정안', '가결', '연합뉴스', '간호법', '제정', '안', '여당', '반대', '속', '야당', '주도', '결국', '국회', '본회의', '통과', '간호법', '제정', '안', '반대', '국민', '힘', '반대', '토론', '뒤', '항의', '뜻', '회의장', '퇴장', '표결', '불참', '국민', '힘', '윤석열', '대통령', '재의', '요구', '거부', '행사', '건의', '방침', '이날', '오후', '본회의', '표결', '간호법', '제정', '안', '재석', '의원', '찬성', '기권', '가결', '법안', '제정', '반대', '국민', '힘', …
https://www.joongang.co.kr/article/25158498	20230427	중앙일보	[속보] 간호법 국회 본회의 통과 국민의힘 퇴장, 표결 불참	['간호법', '제정', '안', '여당', '반대', '속', '야당', '주도', '국회', '본회의', '통과', '이날', '오후', '본회의', '표결', '간호법', '제정', '안', '재석', '의원', '찬성', '기권', '가결', '간호법', '제정', '안', '반대', '국민', '힘', '반대', '토론', '뒤', '항의', '뜻', '회의장', '퇴장', '표결', '불참', '국민', '힘', '윤석열', '대통령', '재의', '요구', '거부', '행사', '건의', '방침', '간호사', '출신', '국민', '힘', '최연숙', '의원', '시각', '장애', '김예지', '의원', '당', '방침', '회의장', '남', '찬성표', '더불', '민주당', '이원욱'…
https://www.chosun.com/politics/assembly/2023/04/27/WYFJXAY2J5GYZPCXFBPQQ24XZU/?utm_source=bigkinds&utm_medium=original&utm_campaign=news	20230427	조선일보	野가 직회부한 ‘간호법’ 본회의 강행처리 與 표결 불참	['더불', '민주당', '본회의', '간호법', '제정', '안', '의료법', '개정안', '여당', '퇴장', '가운데', '강행', '처리', '여당', '투표', '가운데', '찬성표', '표', '기권', '표', '가결', '간호법', '간호사', '직역', '의료법', '떼', '독립', '내용', '하', '의사', '간호조무사', '의료', '직군', '형평', '이유', '반대', '여당', '간호법', '대통령', '재의', '요구', '거부', '행사', '건의', '금고', '이상', '실형', '받', '면허', '취소', '의료', '자격', '요건', '강화', '의료법', '개정안', '야당', '주도', '통과', '윤재옥', '국민', '힘', '원내대표', '이날', …
http://www.hani.co.kr/arti/politics/assembly/1089699.html	20230427	한겨레	간호법 국회 통과 국힘은 ‘간호사 출신’ 최연숙 등 2명 찬성	['국회', '본회의', '국민', '힘', '의원', '쌍', '특검', '법', '투표', '전', '퇴장', '연합뉴스', '간호인', '간호', '사항', '독자', '법률', '규정', '간호법', '국회', '본회의', '통과', '법', '반대', '국민', '힘', '의원', '표결', '참여', '퇴장', '최연숙', '김예지', '의원', '자리', '남', '찬성표', '국회', '이날', '본회의', '국민', '힘', '의원', '대부분', '자리', '가운데', '재석', '찬성', '표', '기권', '표', '간호법', '제정', '안', '처리', '간호법', '인구', '고령화', '간호', '인력', '수요', '높', '업무', '범위', '자격', '의료법', '떼',…
https://hankookilbo.com/News/Read/A2023042714410004802	20230427	한국일보	[속보] '간호법?의료법'?野 주도 국회 본회의 통과 與는 퇴장	['간호법', '제정', '안', '의료법', '개정안', '더불', '민주당', '야당', '주도', '국회', '본회의', '통과', '이날', '본회의', '직', '회부', '간호법', '제정', '안', '재적', '의원', '찬성', '기권', '가결', '의료법', '개정안', '재적', '의원', '찬성', '반대', '기권', '통과', '국민', '힘', '의원', '대다수', '퇴장', '표결', '불참', '간호사', '출신', '최연숙', '의원', '표결', '참여', '법안', '찬성표', '김예지', '국민', '힘', '의원', '간호법', '개정안', '표결', '참여', '찬성표', '간호법', '의료법', '규정', '간호', '업무', '별도', '법률', '분리', …
http://www.segye.com/content/html/2023/04/27/20230427517910.html	20230427	세계일보	‘50억클럽 김건희 특검’ 패스트트랙 지정	['더불', '민주당', '국회', '본회의', '대장동', '의혹', '관련', '특검', '법', '대통령', '부인', '김건희', '여사', '주가', '조작', '의혹', '관련', '김건희', '특검', '법', '본회', '패스트', '트랙', '신속', '처리', '안건', '띄우', '압박', '수위', '국민', '힘', '법안', '처리', '반발', '집단', '퇴장', '국민', '힘', '윤재옥', '원내대표', '민주당', '박홍근', '원내대표', '전날', '이날', '김진표', '국회', '의장', '주재', '공개', '회동', '본회', '직전', '간호법', '의료법', '쟁점', '법안', '처리', '방향', '막판', '조율', '양당', '원내대표', '합의',…
https://www.donga.com/news/Politics/article/all/20230427/119044158/1	20230427	동아일보	간호법, 국회 본회의 통과 與, 대통령 거부권 건의 방침	['국회', '간호법', '제정', '안', '의결', '해당', '안', '의료법', '간호사', '규정', '별도', '법안', '분리', '법', '지위', '독자', '보장', '골자', '간호사', '전문', '간호사', '간호조무사', '업무', '범위', '정하', '간호사', '처우', '개선', '내용', '담', '국회', '이날', '본회의', '열', '간호법', '제정', '안', '재석', '인', '찬성', '인', '기권', '인', '통과', '국민', '힘', '항의', '표시', '표결', '불참', '최연숙', '국민', '힘', '의원', '김예지', '국민', '힘', '의원', '표결', '참여', '찬성표', '국민', '힘', '간호법', '제정', '안', '…
https://www.khan.co.kr/politics/politics-general/article/202304271813001	20230427	경향신문	[속보] 간호법 의료법, 국회 본회의 통과	['간호사', '처우', '개선', '골자', '하', '간호법', '제정', '안', '국회', '본회의', '통과', '의료인', '금', '이상', '형', '받', '면허', '취소', '내용', '의료법', '개정안', '통과', '국민', '힘', '대한간호협회', '추가', '협의', '필요', '주장', '집단', '퇴장', '방식', '표결', '참여', '국회', '이날', '오후', '본회의', '간호법', '제정', '안', '재석', '인', '찬성', '인', '기권', '인', '가결', '의료', '직역', '반대', '이유', '추가', '협의', '요구', '국민', '힘', '요구', '항의', '뜻', '표결', '전', '집단', '퇴장', '국민', '힘', '의원'…
http://www.munhwa.com/news/view.html?no=2023042701071007176001	20230427	문화일보	야당, 간호법 단독처리 강행 의료대란 현실화 우려	['클릭', '이미지', '보', '있', '정책', '조정', '회의', '연', '민주당', '박홍근', '가운데', '더불', '민주당', '원내대표', '오전', '국회', '정책', '조정', '회의', '참석', '발언', '왼쪽', '진성준', '원', '내수', '석부', '대표', '박', '원내대표', '김민석', '정책', '위', '의장', '박', '윤슬', '기자', '쟁점', '법안', '두', '전운', '고조', '양곡', '법', '입법', '폭주', '방송법', '쌍', '특검', '패스트', '트랙', '정의', '민주', '손잡고', '입법', '야합', '국', '힘', '국민', '갈라치', '의도', '이재명', '송영길', '방탄', '더불', '민주당', '오…
https://www.joongang.co.kr/article/25158324	20230427	중앙일보	[남송우가 반박하다] 간호법 제정은 국민과의 약속이었다	['의사', '협회', '진료', '거부', '총파업', '카드', '만지작거리', '국민', '가슴', '답답', '하', '이유', '의사', '면허', '특혜', '폐지', '의료법', '개정', '간호법', '제정', '막', '하', '강변', '이유', '정당', '국민', '사람', '묻', '이번', '의료법', '개정', '의사', '적용', '특혜', '폐지', '전문직', '형평', '공정', '사회', '실현', '미래', '지향', '개선책', '한국', '사회', '나아가', '공정', '상식', '실현', '길', '간호법', '고령', '인구', '만성', '환자', '증가', '간호', '환자', '안전', '실현', '민생', '법안', '급변', '사회', '흐름', '적…
https://www.khan.co.kr/politics/assembly/article/202304270726011	20230427	경향신문	국회 오늘 본회의 야당, 쌍특검 패스트트랙 표결 추진	['국회', '임시', '국회', '마지막', '본회의', '야당', '쌍', '특검', '대장동', '클럽', '김건희', '여사', '특별', '검사', '도입', '법안', '패스트', '트랙', '신속', '처리', '안건', '지정', '안건', '간호법', '제정', '안', '통과', '주목', '더불', '민주당', '정의당', '전날', '쌍', '특검', '법안', '신속', '처리', '대상', '안건', '지정', '요구', '동의', '안', '국회', '제출', '동의', '안', '서명', '패스트', '트랙', '성사', '요건', '재', '의원', '충족', '민주당', '주도', '본회의', '직', '회부', '간호법', '제정', '안', '이날', '상정', '전망'…
https://news.kmib.co.kr/article/view.asp?arcid=0924298896	20230427	국민일보	[기고] 차별 없는 돌봄서비스가 시급하다	['국회', '본회의', '부의', '간호법', '조정안', '목적', '명시', '지역', '사회', '간호사', '단독', '개원', '근거', '되', '의료', '기관', '지역', '사회', '의료', '기관', '변경', '지역', '사회', '삭제', '당정', '요구', '있', '총칙', '조항', '지역', '사회', '삭제', '요구', '의료', '기관', '근무', '간호사', '인정', '뜻', '해석', '기준', '활동', '간호사', '의료', '기관', '근무', '간호사', '지역', '사회', '의료', '기관', '근무', '간호사', '간호사', '있', '현장', '존재', '표현', '총칙', '성격', '지역', '사회', '포함', '관련', '법', '간호사…
https://www.joongang.co.kr/article/25158204	20230427	중앙일보	[비즈 칼럼] 간호법 중재안을 거부하는 이유	['국회', '본회의', '부의', '간호법', '안건', '상정', '표결', '연기', '김진표', '국회', '의장', '여야', '추가', '논의', '합리', '대안', '마련', '있', '간호', '법안', '대안', '다음', '본회의', '처리', '결정', '당정', '제시', '간호법', '중재', '안', '한마디', '간호법', '핵심', '목적', '업무', '훼손', '본회의', '이틀', '앞두', '급조', '졸속', '법안', '같', '간호법', '중재', '안', '추가', '협의', '강요', '여야', '합의', '마련', '간호', '법안', '대안', '전면', '부정', '여당', '정부', '묻', '추가', '논의', '대안', '필요', '간', '공청회'…
https://www.khan.co.kr/politics/assembly/article/202304262120005	20230426	경향신문	‘간호법’ 여야 합의 실패 야, 27일 강행 처리할 듯	['여야', '임시', '국회', '마지막', '본회의', '하루', '원내대표', '회동', '본회', '처리', '안건', '합의', '더불', '민주당', '정의당', '야당', '본회의', '간호법', '제정', '안', '의료법', '개정안', '여당', '반대', '속', '강행', '처리', '가능', '높', '야당', '쌍', '특검', '법', '불리', '대장동', '클럽', '김건희', '여사', '주가', '조작', '의혹', '관련', '특별', '검사', '법', '이날', '패스트', '트랙', '신속', '처리', '안건', '지정', '올리', '예고', '상태', '윤재옥', '국민', '힘', '박홍근', '민주당', '원내대표', '국회', '김진표', '국회', '의…
http://www.hani.co.kr/arti/opinion/because/1089536.html	20230426	한겨레	간호법 국회 표결 ‘협회정치’ 넘어 현장만 보고 투표하라	['대한간호협회', '회원', '국회', '앞', '간호법', '제정', '촉구', '집회', '하', '윤', '운', '선임', '기자', '이주호', '보건의료노조', '정책', '연구', '원장', '간호법', '제정', '논의', '산', '가', '보건의료노조', '의료', '기관', '일', '직종', '노동자', '조직', '대상', '하', '가능', '직종', '협회', '갈등', '나서', '최근', '간호법', '제정', '논란', '지켜보', '민망', '한심', '수준', '간호법', '조', '국민', '의료', '기관', '지역', '사회', '수준', '높', '간호', '혜택', '받', '있', '간호', '관하', '필요', '사항', '규정', '의료', '질', '향…
https://www.joongang.co.kr/article/25158141	20230426	중앙일보	간호사 보호하려다 간호조무사 응급구조사 일자리 없앤다 [박은식이 소리내다]	['의사', '진료', '현장', '경험', '간호사', '열악', '현실', '알', '선진국', '많', '환자', '배정', '잦', '야간', '근무', '연장', '근로', '시달리', '결국', '일', '그만두', '보', '간호사', '퇴직', '기존', '간호사', '업무', '과중', '진료', '질', '저하', '퇴직', '늘어나', '악순환', '겪', '간호법', '제정', '소식', '듣', '간호사', '실질', '처우', '개선', '있', '법안', '마련', '본회', '상정', '간호법', '간호사', '처우', '개선', '거리', '멀', '간호법', '노동', '조건', '처우', '개선', '인권', '침해', '금지', '담', '조항', '있', '선언', '…
https://hankookilbo.com/News/Read/A2023042615150003873	20230426	한국일보	[팩트파인더] '간호법'은 尹 대선공약? 후보 때 간호협회 숙원 실현""	['더불', '민주당', '국회', '본회', '처리', '예고', '간호법', '제정', '안', '국민', '힘', '윤석열', '대통령', '거부', '행사', '카드', '대치', '민주당', '지난해', '대선', '당시', '양당', '후보', '공통', '공약', '명분', '간호법', '제정', '강행', '처리', '벼르', '반면', '국민', '힘', '지도부', '대선', '공약', '선', '긋', '여당', '윤', '대통령', '거부', '행사', '공약', '거부', '행사', '초유', '사태', '있', '이준석', '대표', '목소리', '제기', '논란', '이어지', '지난해', '당시', '윤석열', '국민', '힘', '대선', '후보', '간호사', '근무', '…
http://www.segye.com/content/html/2023/04/26/20230426512843.html	20230426	세계일보	간호법 본회의 하루 전 긴장 고조 간호사 vs 의사 이견 여전	['간호법', '제정', '안', '국회', '본회', '상정', '하루', '간호사', '단체', '의사', '간호조무사', '단체', '이견', '간호사', '단체', '정부', '발표', '간호', '인력', '지원', '대책', '간호법', '제정', '연동', '이날', '서울', '여의도', '국회', '앞', '간호법', '제정', '촉구', '집회', '이', '의사', '단체', '맞불', '집회', '열', '간호법', '제정', '안', '통과', '총파업', '나서', '예고', '긴장감', '높', '대한간호협회', '이날', '보도', '자료', '내', '전날', '보건', '복지', '부가', '발표', '간호', '인력', '종합', '대책', '기간', '협회', '병원',…
https://www.chosun.com/national/national_general/2023/04/26/UMKBIWI5HFBLBFBL7GEOCNIYF4/?utm_source=bigkinds&utm_medium=original&utm_campaign=news	20230426	조선일보	간호협회, 간호법 표결 하루 앞두고 국회 앞 대규모 집회 열어	['국회', '본회의', '하루', '간호사', '간', '호대', '학생', '여의도', '국회의사당', '앞', '간호법', '국회', '통과', '촉구', '규모', '집회', '열', '대한간호협회', '간호법', '정추', '진범', '국민운동', '본부', '낮', '서울', '영등포구', '국회의사당', '앞', '도로', '간호법', '국회', '통과', '촉구', '수요', '마당', '집회', '열', '간호법', '본회', '통과', '촉구', '대한간호협회', '지난해', '간호법', '제정', '촉구', '수요일', '국회', '앞', '집회', '이', '간호법', '제정', '안', '의료법', '간호사', '처우', '개선', '업무', '범위', '명시', '간호', '인력'…
http://www.naeil.com/news_view/?id_art=458871	20230426	내일신문	[쟁점 | 27일 '간호법' 본회의 상정 임박] 민주당 강행에 의협 여당, 총파업 거부권 예고	['간호법', '국회', '본회의', '상정', '전망', '본회의', '직', '회부', '간호법', '국민', '힘', '최연숙', '의원', '민주당', '김민석', '의원', '국민', '힘', '서정숙', '의원', '법안', '대안', '지난해', '보건복지위', '통과', '간호법', '처리', '반대', '집회', '벌이', '간호조무사', '협회', '오후', '서울', '여의도', '국회', '앞', '간호법', '저지', '전국', '간호조무사', '대표자', '연가', '투쟁', '참가자', '구호', '피켓', '들', '연합뉴스', '김도훈', '기자', '국회', '보건복지위', '소속', '민주당', '핵심', '관계자', '간호법', '관련', '여야', '협의', '대부분'…
http://www.naeil.com/news_view/?id_art=458872	20230426	내일신문	전문대 간호조무과 설치 요구에 교육부 교육개혁 추진에 부담""	['교육부', '간호조무사', '협회', '전문대', '호조', '무학과', '설치', '요구', '반대', '입장', '밝히', '수용', '경우', '윤석열', '정부', '교육', '개혁', '추진', '부담', '작용', '있', '국회', '보건복지위', '따르', '교육부', '지난주', '여야', '국회', '복지', '위', '양성', '기관', '확대', '반대', '입장', '제출', '교육부', '청년층', '조기', '입직', '유도', '대입', '경쟁', '완화', '고졸', '취업', '확대', '유도', '정책', '기조', '직무', '수준', '부합', '인력', '양성', '고졸', '적합', '업무', '간호조무사', '현행', '직업', '민간', '학원', '양성',…
http://www.naeil.com/news_view/?id_art=458833	20230426	내일신문	법제화 예산확보 없는 간호대책은 '헛일'	['정부', '간호', '인력', '지원', '종합', '대책', '발표', '가운데', '실효', '있', '간호', '인력', '지원', '법제', '예산', '확보', '지적', '보건복지부', '오후', '발표', '대책', '안', '따르', '수준', '높', '간호', '인력', '양성', '병원', '근무', '겸임', '교수', '임상', '간호', '교수', '도입', '신규', '간호사', '간', '임상', '교육', '훈련', '체계', '마련', '신규', '간호사', '적응', '돕', '간호', '인력', '지원', '종합', '대책', '브리핑', '조규홍', '보건복지부', '장관', '정부서울청사', '간호', '인력', '지원', '종합', '대책', '관련', '브리핑…
https://www.chosun.com/national/welfare-medical/2023/04/26/UYZOHTBRDFFMXGRPPYNRRNP5NI/?utm_source=bigkinds&utm_medium=original&utm_campaign=news	20230426	조선일보	정부, 간호사들과 간담회 간호協 “간호인력대책으로 간호법 막지 말라”	['조규홍', '보건복지부', '장관', '서울', '영등포구', '영등포', '병원', '방문', '현장', '간호사', '목소리', '들', '이날', '간호사', '간호', '고유', '업무', '담당', '업무', '많', '인력', '부족', '일', '그만두', '간호사', '많', '근무', '표', '어려움', '호소', '조', '장관', '상급', '종합', '병원', '서울', '이대목동병원', '찾', '병동', '수술실', '간호사', '현장', '간담회', '병원', '급', '의료', '기관', '일', '간호사', '근무', '환경', '개선', '방안', '마련', '취지', '조', '장관', '이날', '현장', '간호사', '전문가', '의견', '반영', '정부', '…
https://www.khan.co.kr/politics/politics-general/article/202304261036001	20230426	경향신문	간호협회 “국민의힘 중재안에 긍정적? 박대출 자의적 주장일 뿐”	['대한간호협회', '성명서', '내', '간호협회', '국민', '힘', '간호법', '중재', '안', '긍정', '반응', '박대출', '정책', '위', '의장', '말', '왜곡', '자의', '주장', '박', '의장', '제시', '간호법', '중재', '안', '국회', '적법', '합의', '절차', '무시', '의사', '집단', '유포', '가짜', '뉴스', '토대', '마련', '재고', '가치', '없', '정부', '여당', '간호법', '핵심', '쟁점', '지역', '사회', '문구', '삭제', '간호사', '단독', '개원', '금지', '내용', '명시', '중재', '안', '간호협회', '반발', '당정', '지역', '사회', '표현', '담', '논의', '법안'…
https://www.joongang.co.kr/article/25157967	20230426	중앙일보	이정미 “쌍특검, 노란봉투법 다 정의당 법안 與에 충분히 시간줬다”	['이정미', '정의당', '대표', '쌍', '특검', '클럽', '김건희', '특검', '법', '정의당', '안', '처리', '점', '강조', '이날', '대표', '오전', '라디오', '김종배', '시선집중', '출연', '국민', '힘', '신속', '처리', '안건', '패스트', '트랙', '과정', '국민', '요구', '답', '하', '과정', '있', '지금', '국민', '힘', '시간', '말', '대표', '윤재옥', '국민', '힘', '원내대표', '쌍', '특검', '봉투', '법', '두', '민주당', '정의당', '모종', '거래', '있', '말', '클럽', '김건희', '특검', '봉투', '법', '정의당', '법안', '제출', '내용', '정의당', '민…
https://news.kmib.co.kr/article/view.asp?arcid=0924298779	20230426	국민일보	간호계와 절충점 찾기 나선 정부 “신규 인력 1년간 임상 교육 훈련”	['정부', '간호', '인력', '확대', '현장', '부담', '낮추', '신규', '간호사', '임상', '교육', '신설', '전문', '높이', '간호법', '제정', '안', '놓', '의료', '갈등', '격화', '정부', '간호사', '근무', '여건', '처우', '개선', '카드', '간호', '절충점', '찾', '보건복지부', '정부서울청사', '내용', '간호', '인력', '지원', '종합', '대책', '발표', '인력', '확충', '시급', '과제', '판단', '아래', '간호사', '양성', '적극', '확대', '방안', '대책', '간호', '대학', '입학', '정원', '확대', '기조', '유지', '간호사', '단체', '요구', '간호학', '특별', '편입…
https://www.chosun.com/national/welfare-medical/2023/04/26/4IRF272H6ZATVDN2NS75Q7OJZQ/?utm_source=bigkinds&utm_medium=original&utm_campaign=news	20230426	조선일보	간호협은 “간호법 제정만 수용 가능”	['정부', '간호사', '근무', '환경', '개선', '역할', '확대', '내용', '담', '종합', '대책', '발표', '간호협회', '간호법', '제정', '없', '반발', '간호사', '처우', '개선', '간호사', '면허', '자격', '업무', '범위', '내용', '담', '독립', '있', '원론', '입장', '강조', '간호협회', '관계자', '정부', '발표', '간호', '인력', '지원', '대책', '있', '내용', '없', '재원', '마련', '구체', '실효', '없', '일축', '관계자', '간호사', '억지', '부리', '모습', '만들', '조치', '비판', '간호협회', '간호법', '정부', '국회', '합의', '사안', '대통령', '약속', …
https://www.donga.com/news/Society/article/all/20230426/119007071/1	20230426	동아일보	정부 “간호사도 교수자격 부여” 달래기 간협 “5년전 대책 재탕”	['간호법', '표결', '앞두', '지원', '대책', '강의', '병행', '임상', '간호', '교수', '도입', '간호사', '인', '환자', '간호법', '강행', '거부', '건', '내년', '대학', '병원', '간호사', '의대', '교수', '의료', '행위', '실습', '교육', '병행', '임상', '간호', '교수', '제도', '시행', '간호사', '채용', '병원', '많', '인센티브', '제공', '간호', '등급', '개선', '안', '올해', '마련', '보건복지부', '같', '내용', '담', '간호', '인력', '지원', '종합', '대책', '안', '발표', '간호법', '제정', '국회', '표결', '앞두', '정부', '반대', '입장', '간호'…
http://www.segye.com/content/html/2023/04/25/20230425515739.html	20230426	세계일보	[사설] 의료계 여야 극한 대립 간호법, 강행 처리는 혼란 키울 뿐	['간호법', '제정', '의료', '정치', '갈등', '파국', '치닫', '간호협회', '정부', '중재', '거부', '간호법', '제정', '끝', '투쟁', '입장', '의사', '협회', '간호조무사', '협회', '의료', '단체', '간호법', '통과', '총파업', '나서', '결의', '승객', '기관차', '보', '달리', '형국', '더불', '민주당', '공청회', '국회', '상임위', '법안', '소위', '법안', '오', '본회', '단독', '처리', '예고', '여권', '대통령', '거부', '행사', '태세', '의료', '대란', '국민', '건강', '위협', '받', '우려', '정부', '간호사', '처우', '개선', '방문', '간호', '활성', '골자…
http://www.seoul.co.kr/news/newsView.php?id=20230426009009	20230426	서울신문	방문 간호 서비스 활성화 간호사 1명당 환자 5명으로 축소	['정부', '간호법', '대안', '제시', '중재', '기존', '의료법', '유권', '해석', '가능', '간호사', '체계', '근무', '방식', '개선', '조규홍', '보건복지부', '장관', '정부서울청사', '간호', '인력', '지원', '대책', '발표', '연합뉴스', '정부', '간호법', '제정', '기존', '의료법', '유권', '해석', '가정', '방문', '간호', '서비스', '활성', '있', '대안', '제시', '지방', '자치', '단체', '소속', '간호사', '환자', '집', '혈압', '혈당', '콜레스테롤', '측정', '있', '의료법', '유권', '해석', '변경', '사례', '있', '국회', '본회', '간호법', '제정', '상정', '앞…
https://www.khan.co.kr/national/health-welfare/article/202304252128005	20230425	경향신문	방문 간호사의 진료 행위 양성화 추진 간호사 단체 ‘갸웃’	['정부', '발표', '간호', '인력', '지원', '종합', '대책', '방문', '간호', '통합', '제공', '센터', '가칭', '시범', '사업', '의료', '서비스', '욕구', '방문', '의료', '간호', '체계', '만드', '골자', '정부', '방문', '간호사', '업무', '범위', '국회', '본회의', '간호법', '제정', '상정', '유력', '정부', '찬반', '갈등', '간호법', '대신', '의료법', '간호사', '방문', '간호', '서비스', '가능', '대안', '제시', '대한간호협회', '간협', '이날', '처우', '개선', '포함', '종합', '대책', '실효', '있', '모르', '입장', '보건복지부', '올해', '방문', '간호', …
https://www.khan.co.kr/politics/assembly/article/202304252129005	20230425	경향신문	여당 “간호법 처리 땐 윤 대통령에 거부권 건의”	['국민', '힘', '윤석열', '대통령', '간호법', '제정', '재의', '요구', '거부', '행사', '건의', '간호사', '의사', '보건', '의료', '종사자', '중재', '노력', '실패', '거부', '카드', '뽑', '여당', '정책', '합의', '이끌', '양곡', '관리법', '거부', '비토', '비판', '피하', '간호법', '처리', '예고', '오', '본회의', '이틀', '앞두', '극', '합의', '처리', '연기', '이끌', '강수', '분석', '윤재옥', '국민', '힘', '원내대표', '이날', '국회', '의원', '총회', '후', '기자', '만나', '야당', '협상', '응하', '법', '간호법', '제정', '안', '단독', '강행'…
http://www.segye.com/content/html/2023/04/25/20230425518651.html	20230425	세계일보	민주 與 간호법 尹 거부권 건의는 민주주의 대한 협박""	['더불', '민주당', '국민', '힘', '오', '본회의', '간호법', '강행', '처리', '경우', '대통령', '재의', '요구', '거부', '건의', '관련', '국회', '입법', '부정', '민주주의', '협박', '오영환', '원내', '대변인', '오후', '서면', '브리핑', '내', '여당', '억지', '받', '대통령', '손', '입법', '무력', '의회', '민주주의', '협박', '말', '대통령', '거부', '때', '있', '카드', '윤재옥', '국민', '힘', '원내대표', '발언', '국회', '선전', '포고', '간주', '되', '여당', '원내대표', '국회', '입법', '부정', '충격', '간호법', '윤석열', '대통령', '대선', '공약…
https://www.chosun.com/national/welfare-medical/2023/04/25/U25JYLJPYJGL5IH2Z7VBGT52T4/?utm_source=bigkinds&utm_medium=original&utm_campaign=news	20230425	조선일보	野 간호법 강행 이틀 앞두고... 복지부, 의료법 안에서 간호사 요구 대폭 수용	['정부', '간호사', '근무', '환경', '개선', '역할', '확대', '내용', '담', '간호', '인력', '지원', '종합', '대책', '발표', '간호사', '담당', '환자', '수', '업무', '부담', '낮추', '방문', '간호', '통합', '제공', '센터', '시범', '사업', '벌이', '내용', '담', '간호법', '만드', '대신', '종합', '대책', '기존', '의료법', '틀', '안', '간호', '업계', '요구', '내용', '담', '분석', '야당', '국회', '본회의', '간호법', '제정', '안', '처리', '입장', '의사', '협회', '대한', '간호조무사', '협회', '단체', '연합', '보건', '복지', '의료', '연대', …
https://www.khan.co.kr/national/health-welfare/article/202304252102035	20230425	경향신문	PA 간호사 업무 관리 임상간호교수제 도입	['정부', '병원', '의사', '하', '진료', '치료', '행위', '대신', '간호사', '진료', '지원', '인력', '업무', '범위', '규정', '관리', '체계', '만든', '병원', '일', '간호', '대학', '강의', '하', '임상', '간호', '교수', '도입', '간호사', '환자', '수', '목표', '하', '인력', '배치', '정책', '추진', '보건복지부', '같', '내용', '포함', '간호', '인력', '지원', '종합', '대책', '발표', '종합', '대책', '간호', '전문가', '논의', '간호사', '처우', '개선', '업무', '범위', '확장', '내용', '담', '애초', '간호사', '날', '발표', '예상', '정부', '국…
https://www.khan.co.kr/opinion/editorial/article/202304252030025	20230425	경향신문	[사설] 간호사 지위 처우 문제로 의료서비스 중단은 안 된다	['정부', '간호', '인력', '처우', '개선', '방안', '간호법', '제정', '안', '국회', '본회', '상정', '앞두', '뒤늦', '간호사', '지원', '책', '마련', '의사', '협회', '간호조무사', '협회', '보건', '의료', '단체', '간호법', '국회', '통과', '총파업', '불사', '반대', '의료', '서비스', '중단', '막', '소통', '타협', '절실', '이날', '발표', '간호', '인력', '지원', '종합', '대책', '만성', '인력', '부족', '해결', '초점', '두', '호대', '입학', '정원', '확대', '학사', '편입', '과정', '단축', '방안', '간호인', '배치', '수가', '지급', '의료법', '불…
https://hankookilbo.com/News/Read/A2023042516310002791	20230425	한국일보	국민의힘, 간호법 강행 처리 땐 대통령 재의요구권 건의 방침	['국민', '힘', '간호법', '제정', '안', '야당', '강행', '처리', '시', '대통령', '재의', '요구', '거부', '건의', '방침', '더불', '민주당', '여당', '일각', '윤석열', '대통령', '공약', '사항', '주장', '나오', '가운데', '법안', '갈등', '격화', '조짐', '윤재옥', '국민', '힘', '원내대표', '이날', '국회', '공개', '의원', '총회', '뒤', '기자', '민주당', '간호법', '강행', '처리', '경우', '대통령', '재의', '요구', '건의', '없', '생각', '말', '간호법', '제정', '안', '지난달', '민주당', '주도', '본회의', '직', '회부', '민주당', '열리', '국회', …
https://www.joongang.co.kr/article/25157767	20230425	중앙일보	간호법 표결 이틀 전 나온 '간호사 처우 개선책'...간호사 환자 비율 1:5로""	['간호사', '담당', '환자', '수', '상급', '종합', '병원', '기준', '줄이', '방안', '간호사', '환자', '보', '간호사', '인력', '숫자', '줄이', '뜻', '신규', '간호사', '간', '교육', '전담', '간호사', '실무', '교육', '받', '있', '계획', '조규홍', '보건복지부', '장관', '정부서울청사', '내용', '간호', '인력', '지원', '종합', '대책', '발표', '간호사', '단체', '입법', '강하', '주장', '간호', '법안', '국회', '본회', '표결', '이틀', '앞두', '서', '대책', '다음', '달', '국제', '간호사', '날', '발표', '예정', '복지부', '최근', '간호법', '안', '…
http://www.segye.com/content/html/2023/04/25/20230425516537.html	20230425	세계일보	간호사 처우 개선 재택간호 돌봄체계 구축	['정부', '동네', '의원', '중심', '방문', '간호', '체계', '구축', '앞', '병원', '밖', '간호', '수요', '대응', '방문', '간호', '서비스', '제공', '기관', '의료', '기관', '산하', '명시', '간호사', '업무', '범위', '지역', '사회', '확대', '간호법', '원안', '제정', '재택', '간호', '체계', '구축', '대안', '제시', '간호사', '처우', '개선', '간호사', '간호', '환자', '수', '낮추', '간호', '인력', '확충', '보건복지부', '내용', '간호', '인력', '지원', '종합', '대책', '발표', '국회', '본회', '표결', '간호법', '제정', '안', '논란', '가운데', '현…
http://www.segye.com/content/html/2023/04/25/20230425517535.html	20230425	세계일보	윤재옥 “민주당, 간호법 강행 처리 시 대통령에 거부권 행사 건의”	['국민', '힘', '오', '국회', '본회의', '더불', '민주당', '본회의', '직', '회부', '간호법', '제정', '안', '강행', '처리', '경우', '윤석열', '대통령', '재의', '요구', '거부', '행사', '건의', '방침', '윤재옥', '원내대표', '오후', '국회', '의원', '총회', '직후', '기자', '최대한', '민주당', '협상', '하', '민주당', '협상', '응하', '법', '단독', '강행', '처리', '여당', '문제점', '예상', '있', '특별', '대책', '상황', '없', '민주당', '본회의', '직', '회부', '간호법', '강행', '처리', '대통령', '재의', '요구', '건의', '없', '생각', '민주당', …
https://www.khan.co.kr/politics/assembly/article/202304251746001	20230425	경향신문	국민의힘 “간호법 강행하면 거부권 행사 건의”	['국민', '힘', '윤석열', '대통령', '간호법', '제정', '재의', '요구', '거부', '행사', '건의', '입장', '간호사', '의사', '보건', '의료', '종사자', '중재', '노력', '실패', '거부', '카드', '뽑', '여당', '정책', '합의', '이끌', '양곡', '관리법', '거부', '비토', '비판', '피하', '간호법', '처리', '예고', '오', '본회의', '이틀', '앞두', '극', '합의', '처리', '연기', '이끌', '강수', '분석', '윤재옥', '국민', '힘', '원내대표', '이날', '국회', '의원', '총회', '후', '기자', '만나', '야당', '협상', '응하', '법', '간호법', '제정', '안', '단독'…
https://www.khan.co.kr/national/health-welfare/article/202304251739001	20230425	경향신문	정부, 간호법 제정 않고 “방문간호 확대” 간호계는 “실효성 있을지...”	['정부', '발표', '간호', '인력', '지원', '종합', '대책', '방문', '간호', '통합', '제공', '센터', '가칭', '시범', '사업', '의료', '서비스', '욕구', '방문', '의료', '간호', '체계', '만드', '골자', '정부', '방문', '간호사', '업무', '범위', '오', '국회', '본회의', '간호법', '제정', '상정', '유력', '정부', '찬반', '갈등', '간호법', '대신', '의료법', '간호사', '방문', '간호', '서비스', '가능', '대안', '제시', '대한간호협회', '간협', '이날', '처우', '개선', '포함', '종합', '대책', '실효', '있', '모르', '입장', '보건복지부', '올해', '방문', '…
https://hankookilbo.com/News/Read/A2023042516100005657	20230425	한국일보	정부, 간호법 논란에 "PA 간호사 관리체계 마련, 업무범위도 조정"	['정부', '의사', '대신', '수술', '시술', '처방', '하', '간호사', '진료', '지원', '인력', '관리', '체계', '한국', '의료', '없', '제도', '의료', '행위', '자체', '불법', '보건의료노조', '추산', '따르', '현장', '활동', '간호사', '의료', '암묵', '관행', '현실', '법', '일선', '현장', '괴리', '메우', '정부', '간호사', '업무', '부담', '줄이', '배치', '인력', '기준', '개선', '방문', '간호사', '업무', '범위', '하', '보건복지부', '내용', '담', '간호', '인력', '지원', '종합', '대책', '발표', '당초', '간호사', '날', '발표', '예정', '간호법', '…
http://www.hani.co.kr/arti/society/health/1089346.html	20230425	한겨레	간호사 1명당 환자수 선진국 3배 16명→5명으로 줄인다	['게티', '이미지', '뱅크', '정부', '간호사', '근무', '환경', '개선', '상급', '종합', '병원', '기준', '간호사', '환자', '수', '줄이', '호대', '신입', '정원', '확대', '병원', '간호사', '채용', '건강', '보험', '수가', '인센티브', '강화', '방침', '보건복지부', '내용', '담', '간호', '인력', '지원', '종합', '대책', '발표', '정부', '지난해', '전국', '간호', '대학', '곳', '신입', '정원', '지속', '늘리', '이번', '대책', '증원', '구체', '치', '포함', '간호학', '학사', '편입생', '졸업', '필요', '기간', '단축', '해', '졸업', '추가', '배출', '…
http://www.seoul.co.kr/news/newsView.php?id=20230425500204	20230425	서울신문	與, 간호법 ‘2호 거부권’ 요청키로 대선 공약 번복 두고는 시각차	['민주당', '본회', '처리', '예고', '재의', '요구', '건', '불가피', '대통령', '대선', '공약', '번복', '주장', '반박', '간호법', '간호사', '처우', '합리', '법안', '원내', '대책', '회의', '참석', '국민', '힘', '원내', '지도부', '윤재옥', '국민', '힘', '원내대표', '오전', '서울', '여의도', '국회', '원내', '대책', '회의', '참석', '뉴시스', '국민', '힘', '의원', '총회', '더불', '민주당', '야당', '간호법', '제정', '안', '본회의', '강행', '처리', '윤석열', '대통령', '거부', '재의', '요구', '행사', '요청', '윤', '대통령', '거부', '행사', '양곡…
http://www.seoul.co.kr/news/newsView.php?id=20230425500136	20230425	서울신문	간호법 제정없이 방문 간호 뒷받침 정부, 본회의 표결 앞두고 대안 제시	['서울', '영등포구', '국회', '인근', '간호법', '국회', '통과', '촉구', '문화', '마당', '열리', '연합뉴스', '정부', '간호법', '제정', '기존', '의료법', '유권', '해석', '가정', '방문', '간호', '서비스', '활성', '있', '대안', '제시', '지방', '자치', '단체', '소속', '간호사', '환자', '집', '혈압', '혈당', '콜레스테롤', '측정', '있', '의료법', '유권', '해석', '변경', '사례', '있', '오', '국회', '본회', '간호법', '제정', '상정', '앞두', '의사', '협회', '의료', '파업', '예고', '가운데', '정부', '대안', '간호법', '막판', '중재', '영향', '주목…
https://www.khan.co.kr/national/health-welfare/article/202304251435001	20230425	경향신문	정부, 간호사 처우개선 대책 발표 PA 간호사 업무 관리하고 임상간호교수제 도입	['정부', '병원', '의사', '하', '진료', '치료', '행위', '대신', '간호사', '진료', '지원', '인력', '업무', '범위', '규정', '관리', '체계', '만든', '병원', '일', '간호', '대학', '강의', '하', '임상', '간호', '교수', '도입', '간호사', '환자', '수', '목표', '하', '인력', '배치', '정책', '추진', '보건복지부', '같', '내용', '포함', '간호', '인력', '지원', '종합', '대책', '발표', '종합', '대책', '간호', '전문가', '논의', '간호사', '처우', '개선', '업무', '범위', '확장', '내용', '담', '애초', '간호사', '날', '발표', '예상', '정부', '오…
https://www.chosun.com/national/welfare-medical/2023/04/25/U7EX6M7P6JF2NCZJKCYGCOJK2E/?utm_source=bigkinds&utm_medium=original&utm_campaign=news	20230425	조선일보	간호법 표결 이틀 앞 정부, 간호사 근무 환경 개선대책 발표	['정부', '간호사', '근무', '환경', '개선', '역할', '확대', '내용', '담', '간호', '인력', '지원', '종합', '대책', '발표', '현행', '의료법', '간호', '관련', '내용', '분리', '간호법', '제정', '두', '의료', '논란', '확산', '막', '조치', '야당', '국회', '본회의', '간호법', '제정', '안', '처리', '입장', '내비치', '의사', '협회', '대한', '간호조무사', '협회', '단체', '연합', '보건', '복지', '의료', '연대', '간호법', '통과', '경우', '총파업', '나서', '계획', '조규홍', '보건복지부', '장관', '국회', '보건', '복지', '위원회', '전체', '회의', '참…
http://www.munhwa.com/news/view.html?no=2023042501039921080001	20230425	문화일보	간호법은 요양보호사들에게 심각한 피해를 끼치는 악법[기고]	['기고', '김영달', '한국', '요양', '보호사', '중앙', '회장', '클릭', '이미지', '보', '있', '요양', '보호사', '간호법', '요양', '보호사', '업무', '영역', '침해', '잠식', '우려', '요양', '보호사', '노인', '복지', '법', '자격증', '취득', '노인', '장기', '요양', '보험법', '적용', '요양', '시설', '기관', '노인', '질환', '불편', '신체', '정서', '케어', '가사', '지원', '일', '반면', '간호사', '의료법', '면허', '취득', '환자', '생명', '돌보', '의료', '기관', '행위', '하', '의료인', '분야', '영역', '간호법', '무리', '통합', '장악', '직역', …
https://www.joongang.co.kr/article/25157615	20230425	중앙일보	與윤재옥 "민주당, 의료대란 초래할 간호법 중지해달라""	['국민', '힘', '윤재옥', '원내대표', '더불', '민주당', '오', '본회', '처리', '예고', '간호법', '제정', '추진', '중단', '촉구', '윤', '원내대표', '오전', '국회', '당', '원내', '대책', '회의', '민주당', '공당', '의료', '대란', '초래', '간호법', '중지', '당과', '대화', '양보', '문제', '해결', '나', '부탁', '민주당', '주도', '본회의', '직', '회부', '해당', '제정', '안', '현행', '의료법', '간호', '관련', '내용', '분리', '간호사', '전문', '간호사', '간호조무사', '업무', '하', '간호사', '근무', '환경', '처우', '개선', '국가', '책무', '내용'…
https://www.khan.co.kr/politics/politics-general/article/202304250857001	20230425	경향신문	국민의힘, 오늘 의원총회 열고 간호법 등 쟁점 법안 논의	['국민', '힘', '의원', '총회', '열', '간호법', '제정', '안', '쟁점', '법안', '당', '차원', '대응', '방안', '논의', '더불', '민주당', '간호법', '제정', '처리', '예고', '본회의', '이틀', '앞', '가운데', '안', '마련', '있', '주목', '국민', '힘', '이날', '오후', '국회', '본청', '의원', '총회', '열', '간호법', '제정', '안', '머리', '민주당', '주도', '본회의', '직', '회부', '간호법', '제정', '안', '현행', '의료법', '간호', '관련', '내용', '분리', '간호사', '전문', '간호사', '간호조무사', '업무', '하', '간호사', '근무', '환경', '처우',…
https://hankookilbo.com/News/Read/A2023042412570001547	20230425	한국일보	[사설] 본회의 상정 앞둔 간호법, 간호조무사 의견도 반영해 통과를	['차례', '간호법', '제정', '국회', '본회', '상정', '다가오', '의사', '간호사', '단체', '결사', '저지', '제정', '촉구', '시위', '맞서', '파업', '시사', '갈등', '고조', '본회', '단독', '처리', '추진', '더불', '민주당', '중재', '안', '내놓', '국민', '힘', '타협', '이루', '직역', '상충', '이해', '조정', '하', '법안', '중심', '국민', '건강', '확대', '수요', '열악', '간호사', '처우', '고려', '법', '제정', '필요', '부정', '어렵', '간호조무사', '학력', '규정', '합당', '요구', '반영', '수정', '선', '법안', '통과', '바람직', '법안', '쟁점'…
https://news.kmib.co.kr/article/view.asp?arcid=0924298488	20230425	국민일보	[사설] 단독 처리 거부권 거론 간호법 합의 노력 더 기울여라	['간호법', '제정', '의료', '갈등', '격화', '우려', '정부', '국민', '힘', '중재', '안', '간호협회', '거부', '후', '논의', '진전', '상태', '관련', '단체', '찬반', '가운데', '파업', '가능', '거론', '여야', '입장', '더불', '민주당', '공청회', '국회', '상임위', '법안', '소위', '논의', '과정', '고심', '끝', '법안', '오', '본회의', '단독', '처리', '예고', '여권', '대통령', '거부', '행사', '가능', '흘리', '민주당', '단독', '처리', '대통령', '재의', '요구', '의결', '시도', '부결', '최근', '양곡', '관리법', '개정안', '파동', '재연', '있', '…
http://www.seoul.co.kr/news/newsView.php?id=20230425004005	20230425	서울신문	전세사기 피해자 우선매수 취득세 감면 검토	['거론', '재산세', '감면', '본회의', '처리', '목표', '행안', '위', '전세금', '변제', '법안', '논의', '쌍', '특검', '간호법', '매듭', '간호법', '거부', '행사', '가능', '서울', '용산구', '대통령', '집무실', '앞', '전세', '사기', '깡통', '전세', '문제', '해결', '시민', '사회', '대책위', '출범', '기자', '회견', '참석자', '헌화', '도준', '석', '기자', '당정', '전세', '사기', '피해자', '거주', '주택', '매입', '때', '취득세', '전액', '면제', '방안', '검토', '국민', '힘', '이번', '주', '전세', '사기', '특별법', '의원', '입법', '발의', '본…
http://www.segye.com/content/html/2023/04/24/20230424517047.html	20230424	세계일보	조규홍 간호법 통과하면 의료현장 혼란으로 국민 건강권 침해""	['조규홍', '보건복지부', '장관', '국회', '본회', '상정', '간호법', '제정', '안과', '관련', '의사', '직역', '단체', '반대', '결과', '국민', '건강', '침해', '있', '법', '통과', '반대', '입장', '조', '장관', '국회', '보건', '복지', '위원회', '전체', '회의', '참석', '의료', '현장', '직역', '유기', '협력', '중요', '보건', '의료', '단체', '간호법', '제정', '강하', '반대', '국회', '통과', '협업', '어렵', '하', '의료', '현장', '혼란', '야기', '결과', '국민', '건강', '침해', '가능', '말', '조', '장관', '간호법', '하', '하', '의료', '여…
http://www.segye.com/content/html/2023/04/24/20230424515893.html	20230424	세계일보	대통령실, '野 강행 예고' 간호법 방송법에 거부권 기류 감지	['대통령실', '더불', '민주당', '강행', '처리', '예고', '쟁점', '법안', '강경', '입장', '윤석열', '대통령', '양곡', '관리법', '헌법', '재의', '요구', '거부', '행사', '있', '전망', '국민', '힘', '내부', '윤', '대통령', '거부', '행사', '목소리', '강하', '나오', '대통령실', '고위', '관계자', '연합뉴스', '통화', '여당', '합의', '일방', '통과', '재의', '요구', '검토', '없', '민주당', '오', '국회', '본회의', '간호법', '제정', '안', '의료법', '개정안', '방송법', '개정안', '단독', '처리', '불사', '민주당', '윤', '대통령', '부인', '김건희', '여사'…
https://www.joongang.co.kr/article/25157442	20230424	중앙일보	조규홍 "간호법 통과하면 의료현장 혼란, 국민건강권 침해"	['조규홍', '보건복지부', '장관', '국회', '본회', '표결', '간호법', '제정', '안', '반대', '입장', '의사', '간호조무사', '직역', '단체', '반대', '통과', '경우', '의료', '현장', '혼란', '야기', '국민', '건강', '침해', '있', '이유', '조', '장관', '국회', '보건', '복지', '위원회', '전체', '회의', '참석', '의료', '현장', '직역', '유기', '협력', '중요', '보건', '의료', '단체', '간호법', '제정', '강하', '반대', '간호법', '국회', '통과', '협업', '어렵', '하', '의료', '현장', '혼란', '야기', '결과', '국민', '건강', '침해', '가능', '조', '장…
http://www.hani.co.kr/arti/opinion/because/1089197.html	20230424	한겨레	간호법은 고령화 시대 세계적 해법	['대한간호협회', '회원', '국회', '앞', '간호법', '제정', '촉구', '집회', '하', '윤', '운', '선임', '기자', '최정봉', '의료', '윤리', '비평가', '약속', '바이든', '미', '대통령', '트뤼도', '캐나다', '총리', '폰', '데어라', '유럽연합', '집행', '위원장', '세계', '주요', '정상', '목소리', '간호인', '역할', '비중', '확대', '주장', '코로나', '싸움', '세계', '진행', '간호', '인력', '재평가', '결과', '코로나', '전', '국제기구', '간호', '인력', '승격', '전진', '배치', '주장', '세계', '은행', '보건', '인력', '투자', '보고서', '간호', '인력', '투자'…
https://www.khan.co.kr/national/health-welfare/article/202304241700001	20230424	경향신문	간호법 중재 위해 대통령 방미 수행도 포기한 복지부 장관 성공할까	['간호법', '제정', '안', '오', '국회', '본회의', '상정', '유력', '찬반', '단체', '긴장', '고조', '간호사', '단체', '서울', '여의도', '국회', '앞', '집회', '열', '간호법', '본회', '통과', '요구', '의사', '단체', '간호조무사', '단체', '간호법', '통과', '시', '파업', '하', '맞불', '놓', '정부', '뒤늦', '중재', '양측', '입장', '평행선', '국회', '보건', '복지', '위원회', '전체', '회의', '출석', '조규홍', '보건복지부', '장관', '신현영', '더불', '민주당', '의원', '간호법', '제정', '안', '견해', '묻', '의료법', '체계', '전반', '검토', '낫',…
http://www.seoul.co.kr/news/newsView.php?id=20230424500171	20230424	서울신문	전세사기피해자 취득세 감면 검토 5월 첫째주 처리 방침	['이번', '주', '국회', '국토', '교통', '위', '상정', '처리', '목표', '간호법', '거부', '행사', '가능', '전망', '발언', '윤재옥', '원내대표', '국민', '힘', '윤재옥', '원내대표', '왼쪽', '오전', '국회', '최고', '위원', '회의', '발언', '연합뉴스', '당정', '전세', '사기', '피해자', '거주', '주택', '매입', '때', '취득세', '전액', '면제', '방안', '검토', '국민', '힘', '이번', '주', '전세', '사기', '특별법', '의원', '입법', '발의', '본회의', '처리', '방침', '국민', '힘', '따르', '당정', '주택', '매수', '행사', '전세', '사기', '피해자', '…
https://news.kmib.co.kr/article/view.asp?arcid=0018192780&code=61121111&cp=kd	20230424	국민일보	복지부 장관 “간호법 제정안 의료현장 혼란 야기할 것”	['서울', '영등포구', '여의도', '국회', '앞', '간호법', '제정', '추진', '국민운동', '본부', '참여', '대한간호협회', '간호사', '간호법', '국회', '통과', '촉구', '문화', '마당', '기자', '회견', '참여', '연합뉴스', '조규홍', '보건복지부', '장관', '오', '국회', '본회', '상정', '간호법', '제정', '안과', '관련', '원안', '반대', '입장', '조', '장관', '국회', '보건', '복지', '위원회', '전체', '회의', '참석', '의료', '현장', '직역', '유기', '협력', '중요', '보건', '의료', '단체', '간호법', '제정', '강하', '반대', '간호법', '제정', '안', '통과', '의…
http://www.munhwa.com/news/view.html?no=2023042401070821293001	20230424	문화일보	“간호법 통과 땐 의료협업 붕괴되고 무면허 의료행위 단초”	['이필수', '대한의사협회', '장', '인터뷰', '특정', '직역', '이익', '고려', '간호법', '약소', '직역', '생존', '문제', '클릭', '이미지', '보', '있', '간호법', '제정', '간호조무사', '급구', '조사', '임상', '병리', '여타', '보건', '의료', '직역', '고유', '업무', '침해', '의료', '협업', '체계', '파괴', '있', '오', '국회', '본회', '상정', '간호법', '이필수', '사진', '대한의사협회', '의협', '회장', '서울', '용산구', '이촌동', '의협', '회관', '인터뷰', '간호법', '특정', '직역', '이익', '고려', '국민', '최적', '의료', '서비스', '받', '있', '폐기'…
https://news.kmib.co.kr/article/view.asp?arcid=0924298329	20230424	국민일보	민주, 27일 간호법 단독처리 尹, 거부권 행사로 방향 잡아	['더불', '민주당', '오', '본회의', '간호법', '제정', '안', '의료법', '개정안', '단독', '처리', '방침', '윤석열', '대통령', '의사', '간호사', '의료', '내부', '갈등', '국민', '피해', '우려', '이유', '간호법', '제정', '안', '거부', '재의', '요구', '행사', '방향', '잡', '민주당', '간호법', '단독', '처리', '윤', '대통령', '거부', '행사', '현실', '경우', '여야', '충돌', '격화', '전망', '윤', '대통령', '간호법', '제정', '안', '거부', '행사', '경우', '양곡', '관리법', '개정안', '이', '거부', '행사', '민주당', '정의당', '국회', '본회의', '쌍'…
https://www.donga.com/news/Society/article/all/20230424/118970457/1	20230424	동아일보	복지부 ‘전문대서 간호조무사 양성’ 중재안 교육부는 “반대”	['부처', '특성', '화고', '이상', '학력', '엇박자', '교육부', '과잉', '학력', '유발', '사회', '낭비', '기존', '간호학', '과', '위계', '발생', '우려', '교육부', '전문대', '간호조무사', '양성', '있', '간호법', '중재', '안', '반대', '의견', '국회', '제출', '확인', '보건복지부', '보건', '의료', '단체', '대상', '중재', '수용', '설득', '가운데', '정부', '이견', '나오', '당정', '제시', '간호법', '중재', '안', '간호조무사', '학력', '요건', '특성', '화고', '이상', '명기', '내용', '내용', '시행', '전문대', '기존', '양성', '간호사', '간호조무사', '추…
https://www.donga.com/news/Society/article/all/20230424/118970435/1	20230424	동아일보	간호법 표류 의료파업으로 번질 위기	['본회', '상정', '직역', '단체', '갈등', '격화', '의협', '간호법', '본회', '통과', '총파업', '간협', '당정', '중재', '수용', '강경', '복지부', '막판', '설득', '해법', '찾', '간호법', '제정', '안', '국회', '본회', '상정', '앞두', '보건', '의료', '직역', '단체', '갈등', '격화', '정부', '의료', '대란', '번', '긴장', '의사', '협회', '의협', '의료', '직역', '단체', '연합', '보건', '복지', '의료', '연대', '간호법', '제정', '안', '본회의', '통과', '총파업', '돌입', '예고', '간호협회', '당정', '간호법', '중재', '안', '거부', '조규홍', '보…
https://www.joongang.co.kr/article/25157191	20230424	중앙일보	[비즈 칼럼] 간호사 업무확장 안 노린다면서 ‘중재안’ 왜 거부하나	['간호법', '제정', '강행', '움직임', '보건', '의료', '현장', '갈등', '혼란', '가중', '간호협회', '간호사', '처우', '개선', '간호법', '필요', '직역', '업무', '침해', '하', '하', '주장', '간호사', '처우', '개선', '강화', '직역', '업무', '침해', '최소한', '방어', '기전', '당정', '간호법', '중재', '안', '거부', '간호법', '반대', '단체', '대부분', '간호사', '약소', '간호사', '고유', '업무', '일부', '침탈', '보건', '의료', '정보', '관리사', '고유', '면허', '업무', '질병', '분류', '진단', '코드', '간호사', '침해', '받', '진단', '코드', '관리…
https://www.donga.com/news/Opinion/article/all/20230423/118970308/1	20230424	동아일보	[사설]‘간호법 상정’ 극한대립, 의사도 간호사도 한 발 물러서야	['간호법', '제정', '안', '국회', '본회', '상정', '앞두', '의료', '대립', '이', '간호협회', '정부', '중재', '안', '거부', '간호법', '제정', '끝', '투쟁', '입장', '의사', '협회', '간호조무사', '협회', '포함', '보건', '의료', '단체', '간호법', '통과', '총파업', '하', '예고', '상태', '간호법', '제정', '안', '의사', '한의사', '간호사', '의료인', '자격', '의무', '규정', '의료법', '간호사', '직역', '떼', '업무', '범위', '처우', '개선', '규정', '법안', '고령화', '병원', '장기', '요양', '기관', '노인', '복지', '관', '다양', '지역', '사회', …
http://www.segye.com/content/html/2023/04/23/20230423507834.html	20230423	세계일보	간호법 본회의 앞두고 긴장감 의사협회 반드시 저지" 결의"	['오', '간호법', '제정', '안', '국회', '본회', '상정', '앞두', '정부', '중재', '공', '들이', '직역', '갈등', '평행선', '달리', '간호법', '제정', '반대', '의사', '간호조무사', '단체', '간호법', '저지', '통과', '시', '파업', '가능', '시사', '반면', '간호사', '단체', '법안', '통과', '맞서', '정부', '당정', '마련', '간호법', '중재', '안', '간호사', '처우', '법률', '접점', '모색', '이번', '주', '간호', '인력', '근무', '환경', '개선', '방안', '예정', '이르', '간호사', '달래', '주력', '계획', '간호협회', '중재', '안', '수용', '없', '입장…
https://news.kmib.co.kr/article/view.asp?arcid=0018189509&code=61111111&cp=kd	20230423	국민일보	민주당 ‘간호법’ 밀어붙이면 尹, ‘거부권’ 행사로 방향 잡아	['박홍근', '더불', '민주당', '원내대표', '이은주', '정의당', '원내대표', '연합뉴스', '더불', '민주당', '오', '본회의', '간호법', '제정', '안', '의료법', '개정안', '단독', '처리', '방침', '윤석열', '대통령', '의사', '간호사', '의료', '내부', '갈등', '국민', '피해', '우려', '이유', '간호법', '제정', '안', '거부', '재의', '요구', '행사', '방향', '잡', '민주당', '간호법', '단독', '처리', '윤', '대통령', '거부', '행사', '현실', '경우', '여야', '충돌', '격화', '전망', '윤', '대통령', '간호법', '제정', '안', '거부', '행사', '경우', '양곡', '관리…
https://www.khan.co.kr/national/health-welfare/article/202304211522001	20230421	경향신문	조규홍 복지장관 연일 ‘간호법 중재’ 행보	['최근', '연일', '간호사', '대화', '이', '조규홍', '보건복지부', '장관', '간호조무사', '협회', '찾', '오', '국회', '본회의', '앞두', '정부', '국민', '힘', '마련', '간호', '법안', '중재', '안', '수용', '있', '이해', '당사자', '설득', '행보', '당정', '중재', '안', '두', '간호협회', '간협', '수용', '입장', '야당', '더불', '민주당', '시간', '끌기', '조', '장관', '행보', '성과', '있', '미지수', '복지', '부', '따르', '조', '장관', '이날', '오전', '간호조무사', '협회', '방문', '간호법', '주요', '현안', '논의', '올해', '창립', '간호조무사',…
https://www.donga.com/news/Opinion/article/all/20230420/118938885/1	20230421	동아일보	간호사는 오로지 간호만 하고 싶다[기고/김영경]	['국회', '본회의', '직', '회부', '간호법', '두', '의사', '단체', '가짜', '뉴스', '비방', '도', '넘', '명분', '없', '파업', '벌이', '국민', '정치', '압박', '의사', '단체', '지금', '같', '모습', '민주주의', '테두리', '의사', '단체', '국회', '앞', '머리', '깎', '농성', '줄기차', '주장', '간호법', '약소', '의료', '직역', '이익', '침해', '말', '사실', '결론', '말', '사실', '간호법', '임상', '병리', '방사선사', '보건', '의료', '정보', '관리사', '직역', '업무', '침해', '간호법', '현행', '의료법', '동일', '간호사', '면허', '범위', '업무'…
http://www.segye.com/content/html/2023/04/20/20230420522918.html	20230420	세계일보	'간호법 반발' 간호조무사들 고졸제한 원안 통과시 총파업""	['간호조무사', '간호조무사', '시험', '응시', '자격', '고등학교', '졸업', '제한', '간호법', '국회', '통과', '경우', '의사', '파업', '여부', '상관', '총파업', '돌입', '선언', '간호조무사', '협회', '간무협', '오후', '서울', '여의도', '국회', '소통', '관', '층', '간호조무사', '학력', '폐지', '없', '간호법', '반대', '기자', '회견', '열', '간호협회', '간협', '더불', '민주당', '간호법', '중재', '안', '수용', '본회의', '간호법', '원안', '강행', '처리', '경우', '권역', '간호조무사', '집단', '연가', '투쟁', '총파업', '투쟁', '돌입', '국민', '힘', '정부…
http://www.munhwa.com/news/view.html?no=2023042001039921080003	20230420	문화일보	박명하 의협 비대위원장 “간호법 = 간호사 지역사회 돌봄사업 독식”	['클릭', '이미지', '보', '있', '박명하', '대한의사협회', '간호법', '면허', '박탈', '법', '저지', '비상', '대책', '위원장', '국회', '앞', '인', '시위', '펼치', '의사', '협회', '제공', '국회', '앞', '인', '시위', '주장', '간호법', '간호사', '처우', '포장', '속', '지역', '사회', '사업', '독식', '목적', '들', '박명하', '대한의사협회', '간호법', '면허', '박탈', '법', '저지', '비상', '대책', '위원회', '위원장', '국회', '앞', '주장', '서울시', '사회', '회장', '위원장', '간협', '대통령', '공약', '허위', '사실', '주장', '간호법', '커뮤니티', '…
http://www.munhwa.com/news/view.html?no=2023042001039921080001	20230420	문화일보	전국서 모인 간호사들 “초고령사회 ‘간호돌봄’ 해결위해 간호법 제정해야”	['클릭', '이미지', '보', '있', '전국', '간호사', '국회', '앞', '간호법', '국회', '통과', '촉구', '문화', '마당', '행사', '열', '대한간호협회', '제공', '국회', '앞', '간호법', '촉구', '문화', '마당', '입장', '간호법', '국본', '문화', '마당', '개최', '본인', '원', '곳', '받', '존중', '받', '권리', '있', '현실', '시설', '요양', '병원', '내몰리', '남', '일', '할머니', '할아버지', '부모', '문제', '있', '간호법', '간호', '행복', '건강', '가족', '있', '하', '국회', '정문', '앞', '간호법', '국회', '통과', '촉구', '문화', '마당', '정'…
https://www.khan.co.kr/politics/assembly/article/202304200600001	20230420	경향신문	국민의힘에서 야당 간호법 통과 주장하는 최연숙 의원 “여당 중재안은 간호법 취지 훼손하고 축소”[스팟+터뷰]	['더불', '민주당', '오', '본회의', '통과', '벼르', '간호법', '제정', '안', '국민', '힘', '정부', '의료법', '체계', '안', '간호', '규정', '반대', '국민', '힘', '의원', '총회', '자당', '간호법', '중재', '안', '비판', '회의', '간호법', '제정', '안', '통과', '주장', '의원', '있', '간호사', '출신', '전문', '인정받', '비례', '대표', '최연숙', '의원', '의원', '경향신문', '인터뷰', '중재', '안', '간호법', '본래', '취지', '훼손', '축소', '의사', '동안', '정원', '늘리', '간호사', '업무', '전가', '간호법', '업무', '범위', '간호사', '직역', '…
http://www.hani.co.kr/arti/society/health/1088459.html	20230419	한겨레	의협은 간호법도 반대, 의사 늘리기도 반대 관심은 회장 선거?	['낮', '의사', '협회', '보건', '복지', '의료', '연대', '서울', '시청', '근처', '총파업', '결의', '대회', '열', '보건', '복지', '의료', '연대', '제공', '고령화', '의료', '수요', '대응', '간호법', '제정', '의대', '신입', '정원', '늘리', '방안', '의사', '협회', '의협', '반발', '의협', '간호법', '제정', '안', '국회', '통과', '파업', '들어가', '목소리', '높이', '동시', '국민', '생명', '직결', '필수', '의료', '현안', '논의', '정부', '구성', '협의', '체', '참여', '의협', '중심', '보건', '의료', '단체', '보건', '복지', '의료', '연대', …
http://www.segye.com/content/html/2023/04/18/20230418525738.html	20230419	세계일보	與, 의총서 간호법 대책 논의 윤재옥 “합의 조정 계속”	['국민', '힘', '윤재옥', '원내대표', '의료', '직역', '갈등', '첨예', '간호법', '제정', '문제', '관련', '사회', '파급', '효과', '크', '국민', '불편', '현장', '예상', '되', '마지막', '합의', '조정', '계속', '윤', '원내대표', '이날', '간호법', '대책', '논의', '의원', '총회', '후', '기자', '말', '이날', '의총', '조규홍', '보건복지부', '장관', '참석', '간호법', '세부', '사항', '보', '하', '간호법', '문제점', '합리', '중재', '안', '의원', '토론', '간호법', '간호사', '업무', '범위', '의료', '기관', '지역', '사회', '넓히', '지위', '업무', …
https://www.donga.com/news/Opinion/article/all/20230419/118900203/1	20230419	동아일보	응급구조사가 간호법을 우려하는 이유[기고/강용수]	['보건', '의료', '간호법', '두', '갈등', '혼란', '갈등', '핵심', '간호법', '간호사', '직역', '이익', '되', '내용', '관련', '직종', '업무', '범위', '이해', '상충', '대립', '유발', '있', '급구', '조사', '간호사', '직역', '사례', '심각', '있', '급구', '조사', '초반', '성수대교', '붕괴', '사고', '삼풍', '백화점', '붕괴', '사고', '같', '국가', '사회', '대량', '재해', '발생', '응급', '의료', '체계', '구축', '필요', '탄생', '직종', '각종', '재난', '현장', '응급', '상황', '국민', '만나', '되', '국민', '생명', '파수', '열악', '환경', '…
http://www.segye.com/content/html/2023/04/18/20230418522766.html	20230418	세계일보	"전광훈 목사, 간호사 성 상품화 발언 사과해야" 간호계 분노	['극우', '성향', '전광훈', '사랑', '교회', '목사', '간호사', '성적', '묘사', '발언', '논란', '확산', '간호', '중심', '간호법', '제정', '촉구', '목소리', '커지', '정치', '따르', '목사', '설교', '도중', '규모', '복지', '병원', '짓', '간호사', '짧', '치마', '입히', '가슴', '튀어나오', '성가대', '조직', '교인', '천국', '때', '찬양', '발언', '같', '발언', '간호', '간호사', '직업', '왜곡', '반응', '나오', '현장', '간호사', '사이', '간호사', '인권', '보호', '간호법', '제정', '목소리', '국회', '본회의', '직', '회부', '간호법', '간호사', '권리…
http://www.segye.com/content/html/2023/04/18/20230418523534.html	20230418	세계일보	與, 의총서 간호법 토론 윤재옥 중재안 합의 조정 노력 계속""	['국민', '힘', '의원', '총회', '열', '더불', '민주당', '오', '본회의', '강행', '처리', '예고', '간호법', '제정', '문제', '조규홍', '보건복지부', '장관', '설명', '듣', '토론', '국민', '힘', '당정', '마련', '간호법', '제정', '안', '중재', '토대', '합의', '조정', '노력', '계속', '있', '중재', '안', '간호법', '제정', '명칭', '간호사', '처우', '법률', '추진', '간호사', '업무', '관련', '내용', '기존', '의료법', '존치', '내용', '골자', '이날', '오후', '시간', '가량', '공개', '진행', '의총', '조', '장관', '간호법', '제정', '문제점', '프레…
http://www.segye.com/content/html/2023/04/18/20230418521630.html	20230418	세계일보	與, 의총서 간호법 대책 논의 “중재 노력”	['국민', '힘', '윤재옥', '원내대표', '의료', '직역', '갈등', '첨예', '간호법', '제정', '문제', '관련', '사회', '파급', '효과', '크', '국민', '불편', '현장', '예상', '되', '마지막', '합의', '조정', '계속', '윤', '원내대표', '이날', '간호법', '대책', '논의', '의원', '총회', '후', '기자', '말', '이날', '의총', '조규홍', '보건복지부', '장관', '참석', '간호법', '세부', '사항', '보', '하', '간호법', '문제점', '합리', '중재', '안', '의원', '토론', '간호법', '간호사', '업무', '범위', '의료', '기관', '지역', '사회', '넓히', '지위', '업무', …
https://www.khan.co.kr/politics/politics-general/article/202304180832001	20230418	경향신문	국민의힘, 의원총회 열고 ‘간호법’ 대책 논의	['국민', '힘', '의원', '총회', '간호법', '제정', '안', '논의', '당정', '내놓', '중재', '안', '유관', '단체', '반발', '상황', '안', '마련', '있', '주목', '국민', '힘', '이날', '오후', '국회', '본관', '예결', '위회', '장', '윤재옥', '원내대표', '주재', '의원', '총회', '열', '간호법', '제정', '보', '토론', '진행', '조규홍', '보건복지부', '장관', '의총', '참석', '간호법', '제정', '관련', '사항', '보', '예정', '보', '후', '의원', '자유', '토론', '진행', '간호법', '제정', '안', '여야', '합의', '이루', '표류', '지난해', '소관', '상임…
http://www.naeil.com/news_view/?id_art=457882	20230417	내일신문	민주당 '입법 강행'효과 확인했나	['더불', '민주당', '과반', '석', '활용', '입법', '강행', '효과', '앞', '법사', '위나', '상임위', '여당', '잡', '법안', '강행', '처리', '주목', '국회', '보건복지위', '관계자', '복지', '위', '통과', '법안', '법', '사위', '잡', '법안', '직', '회부', '방식', '처리', '법안', '법', '사위', '처리', '법안', '본회의', '통과', '장애', '복지', '법', '노인', '복지', '법', '법안', '문화', '부측', '반대', '부분', '해소', '후', '통과', '법안', '정부', '언론', '노인', '장애', '학대', '보도', '권고', '기준', '수립', '행방', '안', '마련', '…
https://www.donga.com/news/Society/article/all/20230417/118863105/1	20230417	동아일보	“간호법, 간호사 개원 첫단추” vs “법 통과돼도 불가”	['간호법', '주요', '쟁점', '들여다보', '간호사', '업무', '범위', '의료법', '직역', '단체', '싸움', '국민', '생명', '위협', '간호법', '제정', '의료', '직역', '단체', '끝장', '대치', '이어지', '의사', '협회', '의협', '의료', '직역', '단체', '연합', '보건', '복지', '의료', '연대', '오후', '서울', '시청', '일대', '주최', '추산', '운집', '가운데', '총파업', '결의', '대회', '간호법', '의료', '면허', '박탈', '법', '통과', '보건', '의료', '체계', '지키', '총파업', '투쟁', '돌입', '목소리', '당초', '간호법', '국회', '본회의', '야당', '주도', '…
http://www.seoul.co.kr/news/newsView.php?id=20230417009009	20230417	서울신문	“간호법 저지” vs “반드시 제정” 거리로 나온 의료계 갈등 격화	['본회', '상정', '두', '평행선', '의협', '간무협', '도심', '집회', '법안', '막', '총파업', '단식', '불사', '간협', '중재', '안', '불가', '투쟁', '예고', '의사', '협회', '간호조무사', '협회', '대한치과의사협회', '단체', '연합', '보건', '복지', '의료', '연대', '오후', '서울', '중구', '세종', '대로', '간호법', '의료', '면허', '취소', '법', '규탄', '결의', '대회', '열', '곽소영', '기자', '간호법', '의료', '갈등', '격화', '오', '본회', '상정', '일정', '여당', '중재', '안', '제시', '간호협회', '간협', '대한의사협회', '의협', '수용', '불가', …
https://www.donga.com/news/Opinion/article/all/20230416/118862994/1	20230417	동아일보	[사설]‘강행→거부권→부결’ 정치 실종이 빚은 무한 소모전	['윤석열', '대통령', '지난달', '재의', '요구', '거부', '행사', '양곡', '관리법', '개정안', '국회', '재의', '결과', '부결', '같', '날', '간호법', '제정', '안', '본회', '상정', '보류', '김진표', '국회', '의장', '여야', '추가', '협의', '요구', '제동', '걸', '본회의', '더불', '민주당', '간호법', '강행', '처리', '공언', '대통령', '거부', '행사', '양곡', '법', '가능', '적', '야당', '법안', '단독', '처리', '대통령', '거부', '행사', '재의', '부결', '이어지', '소모전', '반복', '공산', '간호법', '간호사', '단체', '직군', '의료', '단체', '사이'…
http://www.segye.com/content/html/2023/04/16/20230416513988.html	20230416	세계일보	보건의료단체 간호법 국회 통과하면 총파업""	['대한의사협회', '간호조무사', '협회', '보건', '의료', '단체', '오후', '서울', '시청', '인근', '간호법', '면허', '박탈', '법', '저지', '보건', '복지', '의료', '연대', '총파업', '결의', '대회', '열', '간호법', '제정', '철회', '요구', '단체', '간호조무사', '급구', '조사', '임상', '병리', '방사선사', '요양', '보호사', '약소', '직역', '업무', '영역', '침탈', '간호법', '의료', '악법', '간호사', '특혜', '법', '거대', '야당', '입법', '독재', '등', '업', '직역', '이권', '법', '주장', '집회', '참가자', '국회', '간호법', '통과', '경우', '총파업',…
https://www.chosun.com/national/national_general/2023/04/16/V35XRA5JCREONOTOJSJWHS576Y/?utm_source=bigkinds&utm_medium=original&utm_campaign=news	20230416	조선일보	“간호법 강행 땐 총파업” 거리로 나온 의사 간호조무사들	['의사', '간호조무사', '급구', '조사', '구성', '보건', '복지', '의료', '연대', '서울', '중구', '세종대로', '집회', '열', '더불', '민주당', '간호법', '료법', '개정', '강행', '총파업', '하', '간호법', '간호사', '업무', '규정', '별도', '법률', '분리', '간호사', '자격', '처우', '개선', '내용', '의사', '간호조무사', '의료', '분야', '반대', '대한의사협회', '이필수', '회장', '간호법', '간호사', '직역', '특혜', '주', '보건', '의료', '직역', '협업', '간호조무사', '협회', '곽', '지연', '회장', '간호법', '저지', '소통', '대화', '총파업', '같', '최후',…
http://www.seoul.co.kr/news/newsView.php?id=20230416500089	20230416	서울신문	정치권 ‘간호법’ 싸움에 의사 간호사 대립도 격화 “총파업 불사”	['간호법', '놓', '의협', '간호', '협', '대립', '격화', '의협', '숭례문', '집회', '총파업', '불사', '간호', '협', '중재', '수용', '없', '평행선', '본회', '상정', '앞두', '충돌', '계속', '의사', '협회', '간호조무사', '협회', '대한치과의사협회', '단체', '연합', '보건', '복지', '의료', '연대', '오후', '서울', '중구', '세종', '대로', '간호법', '의료', '면허', '취소', '법', '규탄', '결의', '대회', '열', '곽소영', '기자', '간호법', '둘러싸', '의료', '갈등', '격화', '오', '본회', '상정', '일정', '여당', '중재', '안', '제시', '간호협회', '간협…
https://www.khan.co.kr/national/health-welfare/article/202304150830011	20230415	경향신문	이 법 생기면 간호사 처우개선 될까요?[간호법 Q&A]	['주간경향', '간호법', '제정', '안', '국회', '본회', '의결', '불발', '보건', '의료', '대립', '국면', '절정', '이르', '의사', '협회', '간호조무사', '협회', '간호법', '반대', '총파업', '예고', '반면', '간호사', '협회', '숙원', '없', '본회', '통과', '요구', '간호법', '제정', '안', '애초', '본회', '표결', '예정', '국회', '의장', '제동', '걸', '상정', '뒤', '본회의', '간호법', '현행', '의료법', '간호', '인력', '관련', '조항', '떼', '독립', '법안', '간호사', '활동', '영역', '지역', '사회', '추가', '처우', '개선', '관련', '조항', '간호사',…
https://www.donga.com/news/Politics/article/all/20230414/118845639/1	20230415	동아일보	野 “간호법 27일 반드시 처리” 압박 김진표 “입법권위 실추” 비판	['상', '정보', '의장', '민심', '간호법', '처리', '협상', '여지', '차단', '의장', '직', '회부', '법안', '걱정', '방송법', '직', '회부', '헌재', '심판', '청구', '더불', '민주당', '의사', '간호사', '단체', '정면충돌', '우려', '간호법', '제정', '안', '의료법', '개정안', '국회', '본회의', '처리', '박', '민주당', '출신', '김진표', '국회', '의장', '여야', '논의', '합리', '대안', '마련', '주문', '힘', '입법', '독주', '이', '간호법', '의료법', '민주당', '주도', '국회', '법제', '사법', '위원회', '건너뛰', '회의', '직', '회부', '법안', '수', …
http://www.segye.com/content/html/2023/04/14/20230414514978.html	20230414	세계일보	또다시 윤석열 거부권? 간호법이 뭐길래 [미드나잇 이슈]	['최근', '윤석열', '대통령', '거부', '국회', '본회', '부결', '감자', '양곡', '관리법', '주목', '받', '있', '간호사', '단체', '의사', '단체', '첨예', '대립', '간호법', '의사', '협회', '대한간호협회', '입장', '차', '좁히', '평행선', '달리', '간호법', '알', '국내', '보건', '의료', '제도', '중심', '의사', '의료', '기관', '있', '나라', '의료법', '조', '의사', '업무', '의료', '보건', '지도', '간호사', '업무', '의사', '지도', '시행', '진료', '보조', '정의', '의사', '병원', '행하', '진료', '의료', '행위', '주체', '간호사', '돕', '진료', '…
https://www.donga.com/news/Politics/article/all/20230414/118842625/1	20230414	동아일보	민주 “간호법-의료법 27일 반드시 처리” 김진표 “입법권위 실추”	['더불', '민주당', '의사', '간호사', '단체', '정면충돌', '우려', '간호법', '제정', '안', '의료법', '개정안', '국회', '본회의', '처리', '박', '민주당', '출신', '김진표', '국회', '의장', '여야', '논의', '합리', '대안', '마련', '주문', '힘', '입법', '독주', '이', '간호법', '의료법', '민주당', '주도', '국회', '법제', '사법', '위원회', '건너뛰', '회의', '직', '회부', '법안', '수', '열세', '국회', '거야', '독주', '막', '국민', '힘', '법', '대응', '방법', '강구', '이날', '국민', '힘', '민주당', '직', '회부', '방송법', '개정안', '헌법', '…
http://www.munhwa.com/news/view.html?no=2023041401070821129001	20230414	문화일보	“초고령사회에 간호 돌봄 수요 늘어 숙련 간호인 확보 위한 간호법 시급”	['김영경', '대한간호협회', '장', '간호사', '의사', '단독', '개원', '의사', '단체', '가짜', '뉴스', '클릭', '이미지', '보', '있', '국회', '본회의', '간호법', '제정', '처리', '연기', '가운데', '김영경', '사진', '대한간호협회', '장', '고령', '사회', '필요', '간호', '수요', '충족', '숙련', '전문', '간호', '인력', '확보', '적정', '배치', '간호법', '제정', '필요', '김', '회장', '이날', '문화일보', '인터뷰', '밝히', '간호법', '국민', '의료', '기관', '지역', '사회', '질', '높', '간호', '혜택', '제공', '국민', '건강', '증진', '환자', '안전', '…
https://www.joongang.co.kr/article/25155075	20230414	중앙일보	간호조무사 가방끈 길면 안된다? 간호법 희한한 '학력 상한'	['간호조무사', '국가', '시험', '응시', '자격', '고졸', '한정', '부분', '고졸', '이상', '학력', '수정', '하', '학력', '상한', '위헌', '박형수', '국민', '힘', '의원', '국회', '법제', '사법', '위원회', '소위원회', '검사', '출신', '박형수', '의원', '간호법', '제정', '조', '간호조무사', '자격', '인정', '문제삼', '간호조무사', '시험', '응시', '자격', '간호', '특성', '화고', '졸업', '졸자', '간호', '학원', '수료', '제한', '위헌', '주장', '박', '의원', '지적', '박민수', '보건복지부', '차관', '위헌', '요소', '있', '말씀', '부분', '공감', '있', …
https://www.donga.com/news/Politics/article/all/20230414/118831288/1	20230414	동아일보	野, ‘尹거부권’ 양곡법 재투표 강행 부결	['의장', '민주당', '강행', '간호법', '상', '정보', '공항', '광주', '공항', '이전', '가결', '더불', '민주당', '국회', '본회의', '국민', '힘', '반대', '윤석열', '대통령', '거부', '재의', '요구', '행사', '양곡', '관리법', '개정안', '재투표', '결국', '부결', '이날', '오후', '본회의', '곡법', '무기명', '투표', '결과', '재석', '의원', '찬성', '반대', '무효', '부결', '거부', '행사', '뒤', '재투표', '법안', '부결', '폐기', '헌법', '조', '따르', '대통령', '거부', '행사', '법안', '의결', '재적', '의원', '과반수', '출석', '출석', '의원', '이상'…
http://www.seoul.co.kr/news/newsView.php?id=20230414031008	20230414	서울신문	[사설] 양곡법 재표결, 간호법 강행 이런 국회 필요한가	['취재진', '질문', '답', '여야', '원내대표', '국민', '힘', '윤재옥', '원내대표', '더불', '민주당', '박홍근', '원내대표', '국회', '김진표', '국회', '의장', '양곡', '관리법', '본회', '회부', '여부', '조율', '뒤', '취재진', '질문', '답', '연합뉴스', '윤석열', '대통령', '재의', '요구', '거부', '행사', '양곡', '관리법', '개정안', '더불', '민주당', '본회', '표결', '결국', '부결', '거부', '행사', '국회', '법안', '재적', '의원', '과반수', '출석', '출석', '의원', '이상', '찬성', '얻', '법률', '확정', '국민', '힘', '국회', '가운데', '차지', '처음'…
https://www.joongang.co.kr/article/25155033	20230414	중앙일보	[사설] 정치력 실종된 간호법 갈등 입법 폭주 안 된다	['더불', '민주당', '국회', '본회의', '간호법', '제정', '안', '강행', '처리', '보류', '당초', '김진표', '국회', '의장', '여야', '합의', '불발', '이유', '본회', '의사', '일정', '제외', '사안', '민주당', '의사', '일정', '변경', '동의', '안', '법안', '상정', '김', '의장', '제동', '걸', '김', '의장', '여야', '추가', '논의', '합리', '대안', '마련', '다음', '본회의', '처리', '말', '최악', '상황', '남', '시간', '없', '간호법', '제정', '안', '놓', '의사', '간호사', '의료', '직역', '갈등', '깊', '현행', '의료법', '의사', '의사', '간호사…
https://www.khan.co.kr/politics/assembly/article/202304132129005	20230413	경향신문	양곡법 결국 폐기 야당 “민심 역주행”	['윤석열', '대통령', '재의', '요구', '거부', '행사', '양곡', '관리법', '개정안', '국회', '표결', '결과', '최종', '부결', '국회법', '일사부재의', '원칙', '부결', '안건', '같', '회기', '발의', '제출', '없', '양곡', '관리법', '처리', '주도', '더불', '민주당', '민심', '역주행', '반발', '본회의', '직', '회부', '간호법', '제정', '안', '의료법', '개정안', '이날', '본회의', '상정', '국회', '이날', '본회의', '출석', '의원', '찬성', '표', '반대', '표', '무효', '표', '양곡', '관리법', '개정안', '최종', '부결', '헌법', '대통령', '재의', '요구', '…
http://www.segye.com/content/html/2023/04/13/20230413524163.html	20230413	세계일보	與, '간호법 상정 불발'에 국민 건강 차원서 조금씩 양보해야""	['국민', '힘', '김진표', '국회', '의장', '더불', '민주당', '간호법', '제정', '상정', '시도', '직권', '보류', '특정', '직역', '국민', '전제', '국민', '유익', '좋', '제도', '고민', '중재', '추진', '의지', '국민', '힘', '정부', '의사', '단체', '반발', '고려', '중재', '안', '모색', '김기현', '대표', '이날', '본회의', '간호법', '제정', '상정', '무산', '직후', '기자', '직역', '사이', '갈등', '있', '문제', '특정', '직역', '이익', '견해', '치우치', '곤란', '국민', '건강', '국민', '보건', '측면', '관계', '당사자', '넓', '생각', '좋', '…
http://www.segye.com/content/html/2023/04/13/20230413524577.html	20230413	세계일보	'野직회부' 간호법 본회의 상정 보류 다음 본회의서 처리""	['국회', '본회의', '더불', '민주당', '강행', '처리', '예고', '간호법', '제정', '상정', '보류', '민주당', '이날', '오후', '본회의', '간호법', '제정', '안', '표결', '부치', '의사일정', '변경', '동의', '안건', '처리', '요구', '김진표', '국회', '의장', '제동', '걸', '김', '의장', '본회', '의장', '의장', '석', '여야', '원내', '대표', '논의', '뒤', '정부', '관련', '단체', '협의', '문제', '진행', '여야', '추가', '논의', '합리', '대안', '마련', '있', '간호법', '대안', '다음', '본회의', '처리', '하', '제출', '의사일정', '변경', '동의', '건…
https://www.chosun.com/politics/politics_general/2023/04/13/4NF4NPR52ZEVHLGY4HJLT2FGLU/?utm_source=bigkinds&utm_medium=original&utm_campaign=news	20230413	조선일보	양곡법, 野 재투표 밀어붙였지만 부결 간호법은 의장이 제동걸어 불발	['윤석열', '대통령', '재의', '요구', '거부', '행사', '양곡', '관리법', '개정안', '국회', '본회', '표결', '부결', '국회', '법안', '통과', '재적', '의원', '과반수', '출석', '출석', '의원', '이상', '찬성', '필요', '거대', '야당', '자력', '통과', '가능', '민주당', '의사일정', '변경', '표결', '절차', '밟', '예상', '부결', '민주당', '쟁점', '법안', '간호법', '제정', '안', '같', '방법', '표결', '처리', '시도', '김진표', '국회', '의장', '제동', '걸', '양곡', '관리법', '개정안', '재의', '건', '이날', '오후', '본회의', '재석', '의원', '찬성',…
https://www.donga.com/news/Politics/article/all/20230413/118828759/1	20230413	동아일보	野, 의사일정 바꿔 간호법 강행 시도 대통령실 “거부권 유도 속셈”	['표결', '더불', '민주당', '의원', '꼼수', '국민', '힘', '의원', '김진표', '국회', '의장', '국회', '본회', '의장', '의장', '석', '서자', '여야', '의원', '김', '의장', '소리', '더불', '민주당', '간호법', '제정', '안', '강행', '처리', '제출', '의사일정', '변경', '동의', '상정', '여부', '김', '의장', '손', '김', '의장', '본회', '직전', '여야', '합의', '요구', '간호법', '상정', '미루', '민주당', '거야', '의석수', '간호법', '안건', '추가', '시도', '김', '의장', '여야', '원내대표', '단상', '볼', '논의', '끝', '정부', '관련', '단체', …
https://hankookilbo.com/News/Read/A2023041319140005707	20230413	한국일보	尹 '1호 거부권' 양곡법 재투표 끝 부결 '野 직회부' 간호법 상정은 보류	['윤석열', '대통령', '거부', '재의', '요구', '행사', '양곡', '관리법', '개정안', '표결', '끝', '부결', '과잉', '생산', '쌀', '정부', '의무', '매입', '하', '내용', '양곡', '관리법', '폐기', '더불', '민주당', '본회의', '직', '회부', '간호법', '제정', '안', '상정', '보류', '국회', '이날', '본회의', '열', '양곡', '관리법', '개정안', '표결', '재석', '의원', '찬성', '의결', '무산', '찬성표', '절반', '의결', '정족수', '찬성', '기준', '넘기', '반대', '표', '무효', '표', '양곡', '관리법', '개정안', '당초', '이날', '본회', '안건', '오르', '…
https://www.joongang.co.kr/article/25154940	20230413	중앙일보	의사-간호사 '극한 대치' 끝이 없다 간호법 대체 어떻길래	['여야', '대치', '벌이', '간호법', '본회의', '연기', '간호법', '반대', '대한의사협회', '방사선사', '협회', '보건', '복지', '의료', '연대', '소속', '단체', '간호협회', '강경', '입장', '누그러뜨리', '간호법', '혼란', '벌어지', '간호법', '내용', '뜯어보', '있', '없', '법안', '의료법', '보건', '의료', '인력', '지원', '법', '논란', '되', '부분', '간호사', '업무', '의료법', '조항', '장', '간호사', '권리', '처우', '개선', '지금', '보', '국가', '지자체', '간호사', '확보', '근무', '환경', '처우', '개선', '병원', '재정', '지원', '있', '근거', '담'…
https://www.khan.co.kr/politics/politics-general/article/202304131808001	20230413	경향신문	양곡법, 국회 최종 부결 간호법 의료법 본회의 미상정	['윤석열', '대통령', '재의', '요구', '거부', '행사', '양곡', '관리법', '개정안', '국회', '표결', '결과', '최종', '부결', '국회법', '일사부재의', '원칙', '부결', '안건', '같', '회기', '발의', '제출', '없', '양곡', '관리법', '처리', '주도', '더불', '민주당', '민심', '역주행', '반발', '본회의', '직', '회부', '간호법', '제정', '안', '의료법', '개정안', '이날', '본회의', '상정', '국회', '이날', '본회의', '출석', '의원', '찬성', '표', '반대', '표', '무효', '표', '양곡', '관리법', '개정안', '최종', '부결', '헌법', '대통령', '재의', '요구', '…
http://www.hani.co.kr/arti/politics/politics_general/1087801.html	20230413	한겨레	‘윤 대통령 첫 거부권’ 양곡법, 국회 재투표서 부결	['오후', '국회', '본회의', '여야', '의원', '양곡', '관리법', '재', '안', '무기명', '투표', '연합뉴스', '윤석열', '대통령', '재의', '요구', '거부', '행사', '양곡', '관리법', '개정안', '더불', '민주당', '요구', '국회', '본회', '표결', '결국', '부결', '민주당', '쟁점', '법안', '간호법', '제정', '처리', '요구', '김진표', '국회', '의장', '여야', '추가', '협의', '주문', '오', '본회의', '국회', '이날', '본회의', '열', '양곡', '관리법', '개정안', '무기명', '투표', '결과', '재석', '가운데', '찬성', '표', '반대', '표', '무효', '표', '대통령', '…
http://www.segye.com/content/html/2023/04/13/20230413518666.html	20230413	세계일보	간호법 놓고 맞선 의사 vs 간호사 쟁점은 '단독개원 지역돌봄'	['간호법', '제정', '안', '국회', '본회', '상정', '가운데', '의료', '내홍', '격화', '의사', '간호사', '직역', '다툼', '비치', '양상', '법안', '양측', '속내', '실리', '챙기', '자존심', '싸움', '이르', '복잡', '형국', '간호법', '제정', '안', '두', '첨예', '대립', '의료', '의사', '협회', '간호협회', '입장', '정리', '의협', '간호사', '단독', '개원', '의도', '간협', '의료법', '개원', '가능', '의사', '협회', '간호법', '통과', '의사', '간호사', '단독', '병원', '차리', '수순', '의심', '의협', '근거', '국민', '의료', '기관', '지역', '사회', …
https://www.chosun.com/national/welfare-medical/2023/04/13/TLPFASWU7ZH5VFYXXMTNKLSOLE/?utm_source=bigkinds&utm_medium=original&utm_campaign=news	20230413	조선일보	의협, 간호법 본회의 상정일에 정부 회의 불참	['대한의사협회', '이날', '간호법', '제정', '의료법', '개정안', '국회', '상정', '앞두', '정부', '의료', '현안', '협의', '체인', '의료', '현안', '협의', '회의', '불참', '복지부', '대한의사협회', '의협', '요청', '예정', '의료', '현안', '협의', '체가', '개최', '회의', '불참', '복지', '부', '통보', '간호법', '료법', '국회', '상정', '반발', '차원', '더불', '민주당', '오후', '간호법', '제정', '의료법', '개정안', '본회의', '처리', '있', '간호법', '제정', '안', '현행', '의료법', '간호', '관련', '내용', '분리', '간호사', '전문', '간호사', '간호조무사'…
http://www.munhwa.com/news/view.html?no=2023041301070521022001	20230413	문화일보	“파업불사” 간호사 - 의사 대립 심화 간호법 놓고 사회갈등 증폭	['클릭', '이미지', '보', '있', '간호법', '료법', '입장', '차', '극명', '통과', '되', '후폭풍', '예고', '국회', '본회의', '직', '회부', '상정', '표결', '간호법', '제정', '안', '료법', '개정안', '의료', '긴장감', '고조', '달하', '그간', '간호법', '제정', '요구', '대한간호협회', '간협', '반대', '대한의사협회', '의협', '찬반', '단체', '입장', '극명', '갈리', '간호법', '국회', '통과', '하', '후폭풍', '불가피', '전망', '국회', '의료', '따르', '국민', '힘', '정부', '간호법', '명칭', '간호사', '처우', '법', '바꾸', '간호사', '업무', '관련', '…
https://www.joongang.co.kr/article/25154815	20230413	중앙일보	민주 개식용 방지법 추진 '손흥민 차별 예방'법""	['더불', '민주당', '개', '식용', '논란', '종식', '개', '불법', '사육', '도축', '금지', '특별법', '발의', '김민석', '민주당', '정책', '위', '의장', '이날', '국회', '정책', '조정', '회의', '개', '식용', '논란', '끝내', '개', '불법', '사육', '도축', '금지', '관련', '상인', '안정', '전업', '지원', '특별법', '발의', '통과', '김', '의장', '손흥민', '차별', '야유', '소재', '빌미', '근절', '개', '불법', '도축', '금지법', '손흥민', '차별', '예방법', '있', '설명', '영국', '프리미어', '리그', '토트넘', '활동', '축구', '선수', '손흥민', '일부…
https://news.kmib.co.kr/article/view.asp?arcid=0018156076&code=61111111&cp=kd	20230413	국민일보	박홍근 “간호법 양곡관리법 오늘 본회의서 처리해야”	['박홍근', '더불', '민주당', '원내대표', '왼쪽', '국회', '정책', '조정', '회의', '발언', '연합뉴스', '박홍근', '더불', '민주당', '원내대표', '간호법', '료법', '절차', '내용', '합당', '마련', '법안', '오늘', '본회의', '국회법', '절차', '처리', '말', '박', '원내대표', '이날', '국회', '정책', '조정', '회의', '국회', '의장', '약속', '국민', '건강', '보장', '법안', '상정', '국회법', '하', '사회', '갈등', '조기', '종식', '박', '원내대표', '정부', '여당', '유관', '단체', '설득', '시간', '주', '의장', '제안', '인내', '오늘', '정부', '여당', '…
http://www.segye.com/content/html/2023/04/13/20230413508907.html	20230413	세계일보	김기현 일부 인사들 설전 도 넘어” 박홍근 "간호 의료법 처리 못 미뤄" [투데이 여의도스케치]"	['김기현', '일부', '인사', '과도', '설전', '넘', '국민', '힘', '김기현', '대표', '최근', '당', '지도부', '두', '당', '안팎', '벌이', '일부', '인사', '과도', '설전', '도', '넘', '경고', '김', '대표', '이날', '최고', '위원', '회의', '특정', '목회', '국민', '힘', '영향력', '행사', '당', '지도부', '눈치', '보', '말', '말', '김', '대표', '거론', '특정', '목회', '사랑', '교회', '전광훈', '목사', '과도', '설전', '벌이', '일부', '인사', '홍준표', '대구', '시장', '목사', '기자', '회견', '정치인', '전광훈', '목사', '통제', '받', '주…
https://www.khan.co.kr/politics/politics-general/article/202304130952001	20230413	경향신문	박홍근 “오늘 본회의에서 양곡관리법 매듭지어야”	['박홍근', '더불', '민주당', '원내대표', '국회', '본회의', '양곡', '관리법', '개정안', '재투표', '실시', '간호법', '제정', '안', '료법', '개정안', '처리', '촉구', '박', '원내대표', '이날', '국회', '정책', '조정', '회의', '간호법', '의료법', '본회의', '직', '회부', '국민', '건강', '챙기', '법안', '처리', '없', '대통령', '거부', '행사', '양곡', '관리법', '매듭지', '말', '박', '원내대표', '간호법', '료법', '민주당', '본래', '지난달', '본회의', '처리', '입장', '국회', '의장', '다음', '본회의', '정부', '여당', '유관', '단체', '설득', '시간', '…
https://www.khan.co.kr/politics/politics-general/article/202304130758001	20230413	경향신문	오늘 국회 본회의 ‘양곡법 재표결’ 상정될까	['국회', '본회의', '열리', '가운데', '윤석열', '대통령', '재의', '요구', '거부', '행사', '양곡', '관리법', '개정안', '본회의', '상정', '표결', '주목', '국민', '힘', '윤재옥', '더불', '민주당', '박홍근', '원내대표', '김진표', '국회', '의장', '주재', '전날', '양곡', '관리법', '개정안', '본회', '상정', '여부', '두', '논의', '합의', '이르', '민주당', '윤', '대통령', '거부', '행사', '양곡', '관리법', '개정안', '본회의', '상정', '의결', '입장', '국민', '힘', '야당', '여론전', '정략', '의도', '의결', '추진', '부정', '입장', '대통령', '거부', '행…
http://www.segye.com/content/html/2023/04/12/20230412525392.html	20230413	세계일보	“단독개원 빌미” vs “돌봄수요 대응” 간호법 제정안 주요 쟁점은	['간호사', '업무', '범위', '의료', '기관', '지역', '사회', '넓히', '지위', '업무', '독자', '규정', '간호법', '제정', '안', '국회', '본회의', '상정', '가운데', '의료', '직역', '단체', '갈등', '커지', '정부', '국민', '힘', '내놓', '중재', '안', '간호사', '단체', '거부', '본회', '전', '합의', '가능', '원안', '통과', '경우', '의사', '단체', '비롯', '직역', '단체', '파업', '불사', '예고', '간호사', '단체', '수단', '동원', '통과', '맞서', '통과', '여부', '의료', '대란', '있', '우려', '대한간호협회', '간협', '서울', '영등포구', '여의도', …
https://www.joongang.co.kr/article/25154753	20230413	중앙일보	'극한 갈등' 간호법 의료법 尹 대선공약 맞나? 쟁점 셋	['국회', '본회의', '간호법', '의료법', '여야', '접점', '찾', '있', '국민', '힘', '윤재옥', '더불', '민주당', '박홍근', '원내대표', '김진표', '국회', '의장', '주재', '회동', '간호법', '료법', '처리', '논의', '이견', '좁히', '법안', '야당', '국회', '상임위', '보건복지위', '법', '사위', '건너뛰', '본회의', '직', '회부', '박', '원내대표', '처리', '마땅', '윤', '원내대표', '직', '회부', '법안', '늘어나', '국민', '불편', '반발', '간호법', '간호사', '역할', '업무', '기존', '의료법', '떼', '뒤', '규정', '간호사', '처우', '향상', '내용', '의료법'…
https://news.kmib.co.kr/article/view.asp?arcid=0924296607	20230413	국민일보	“간호 영역 지역사회 포함” VS “단독개원 근거가 될 소지”	['대한의사협회', '의협', '대한간호협회', '간협', '간호법', '제정', '안', '놓', '벼랑', '끝', '싸움', '벌이', '여야', '간호법', '제정', '안', '둘러싸', '정면충돌', '여야', '전쟁', '의사', '협회', '간호협회', '갈등', '리전', '양상', '띠', '핵심', '쟁점', '법안', '부상', '간호법', '제정', '안', '더불', '민주당', '주도', '국회', '본회의', '직', '회부', '상태', '의협', '간호법', '제정', '안', '본회', '표결', '통과', '경우', '총파업', '불사', '입장', '간협', '법', '통과', '무산', '경우', '준법투쟁', '맞불', '놓', '상황', '이번', '갈등', '본…
https://www.chosun.com/politics/assembly/2023/04/13/MU2UJAONBBA2PAVGO6XMDDSE24/?utm_source=bigkinds&utm_medium=original&utm_campaign=news	20230413	조선일보	1시간 넘게 논의했지만 여야, 간호법 합의 불발	['여야', '간호법', '제정', '안', '의료법', '개정안', '국회', '본회의', '처리', '문제', '두', '협상', '합의', '이르', '간호법', '제정', '안', '의료법', '개정안', '더불', '민주당', '주도', '본회의', '직', '회부', '윤석열', '대통령', '재의', '요구', '거부', '양곡', '법', '개정안', '본회', '의결', '여부', '합의', '민주당', '원칙', '하', '본회의', '간호법', '양곡', '법', '쟁점', '법안', '처리', '입장', '대통령실', '야당', '곡법', '간호법', '의료법', '강행', '처리', '경우', '재의', '요구', '검토', '있', '입장', '국민', '힘', '윤재옥', '원내…
https://www.chosun.com/national/welfare-medical/2023/04/13/WBMQDTLOUBEHNNUQM4X667XGI4/?utm_source=bigkinds&utm_medium=original&utm_campaign=news	20230413	조선일보	간호법이 뭐길래 의사 간호사 치열한 영역 싸움	['간호법', '제정', '안', '국회', '본회의', '상정', '예정', '가운데', '의료', '분열', '법', '현행', '의료법', '간호사', '업무', '규정', '별도', '법률', '분리', '간호사', '면허', '자격', '업무', '범위', '처우', '개선', '사항', '담', '법', '두', '의사', '협회', '반대', '총파업', '예고', '간호협회', '통과', '주장', '거대', '야당', '간호법', '처리', '공언', '의협', '간호사', '단독', '개원', '포석', '간협', '가짜', '뉴스', '간호법', '갈등', '핵심', '간호사', '의사', '병원', '있', '단독', '개원', '가능', '간호법', '조', '국민', '의료', '…
https://www.joongang.co.kr/article/25154663	20230413	중앙일보	[비즈 칼럼] 보건의료서비스 질 제고는 한 직종만의 문제 아니다	['요즘', '간호법', '통과', '대한간호협회', '행태', '같', '보건', '의료인', '눈살', '찌푸리', '하', '임상', '병리', '회원', '일반인', '고개', '돌리', '없', '이유', '있', '문화', '세분', '보건', '의료', '서비스', '종사자', '간호사', '임상', '병리', '사', '각종', '화학', '생리학', '검사', '임상', '의사', '결정', '활용', '근거', '기반', '의학', '실행', '핵심', '인력', '간호사', '진료', '보조', '업무', '의화학', '검사', '없', '현행', '법률', '지속', '업무', '침해', '의사', '요청', '병원', '하', '주장', '간호', '하', '말', '간호', '하'…
http://www.segye.com/content/html/2023/04/12/20230412524089.html	20230412	세계일보	민주, 보건의료단체 간담회 간호법 의료법 원안대로 처리""	['더불', '민주당', '국회', '본회의', '직', '회부', '간호법', '의료법', '원안', '처리', '방침', '확인', '당', '정책', '위원회', '이날', '오후', '보건', '의료', '단체', '대표단', '연속', '간담회', '뒤', '상태', '의료법', '간호법', '통과', '직역', '요구', '이후', '얼마', '있', '현재', '원안', '국회', '처리', '불가피', '김성주', '정책', '위', '수석', '부의장', '이날', '간담회', '뒤', '취재진', '현재', '본회', '통과', '의료법', '간호법', '국회', '정상', '절차', '밟', '운', '의료법', '국민', '건강', '관점', '자격', '갖추', '보호', '유일',…
https://www.khan.co.kr/politics/assembly/article/202304122138005	20230412	경향신문	여야 원내사령탑, 1시간 협상도 ‘빈손’ 양곡법 간호법 의료법 놓고 평행선	['윤석열', '대통령', '재의', '요구', '거부', '행사', '양곡', '관리법', '개정안', '국회', '본회의', '상정', '방안', '여야', '이견', '불발', '여야', '더불', '민주당', '본회', '직', '회부', '절차', '밟', '간호법', '료법', '두', '견만', '확인', '윤재옥', '국민', '힘', '박홍근', '민주당', '원내대표', '김진표', '국회', '의장', '주재', '의장', '실', '윤', '원내대표', '선출', '후', '양당', '원내대표', '협상', '자리', '사람', '양곡', '관리법', '간호법', '료법', '처리', '문제', '두', '시간', '넘', '협상', '합의', '이르', '윤', '원내대표', '기자…
http://www.hani.co.kr/arti/opinion/column/1087659.html	20230412	한겨레	의사인 내가 간호법을 지지하는 이유	['서울', '영등포구', '여의도', '국회', '앞', '간호법', '제정', '추진', '국민운동', '본부', '참여', '대한간호협회', '간호사', '간호법', '국회', '통과', '촉구', '문화', '마당', '팻말', '들', '거리', '선전전', '펼치', '연합뉴스', '숨결', '양창모', '강원도', '왕진', '의사', '키', '작', '중문', '무릎', '마루', '담장', '옆', '금강초롱', '비닐하우스', '언덕', '위', '있', '낮', '밤', '비', '질퍽', '눈', '얼어붙', '후', '라시', '손전등', '들', '신발', '신고', '전봇대', '언덕', '올라가', '뒷간', '있', '할머니', '집', '뒷간', '말', '집', '뒤편'…
http://www.segye.com/content/html/2023/04/12/20230412521271.html	20230412	세계일보	‘지역사회서 간호’ 쟁점 “단독개원 빌미” “돌봄수요 대응”	['간호사', '업무', '범위', '의료', '기관', '지역', '사회', '넓히', '지위', '업무', '독자', '규정', '간호법', '제정', '안', '국회', '본회의', '상정', '가운데', '의료', '직역', '단체', '갈등', '커지', '정부', '국민', '힘', '내놓', '중재', '안', '간호사', '단체', '거부', '본회', '전', '합의', '가능', '원안', '통과', '경우', '의사', '단체', '비롯', '직역', '단체', '파업', '불사', '예고', '간호사', '단체', '수단', '동원', '통과', '맞서', '통과', '여부', '의료', '대란', '있', '우려', '대한간호협회', '간협', '서울', '영등포구', '여의도', …
http://www.segye.com/content/html/2023/04/12/20230412521269.html	20230412	세계일보	간호법 의료법, 당정 중재안 수용 안 됐지만 尹 거부권 행사 힘들 듯	['대통령실', '국민', '힘', '더불', '민주당', '간호법', '제정', '안', '의료법', '의사', '면허', '박탈', '법', '강행', '처리', '방침', '마땅', '수단', '찾', '곤혹', '하', '윤석열', '대통령', '최근', '재의', '요구', '거부', '행사', '국회', '양곡', '관리법', '간호법', '료법', '직역', '갈등', '심하', '국민', '영향', '평가', '윤', '대통령', '이번', '거부', '행사', '전망', '여권', '핵심', '관계자', '통화', '국민', '힘', '전날', '중재', '안', '내놓', '간호사', '처우', '법', '가능', '없', '민주당', '간호법', '강행', '처리', '기정사실', '말…
https://news.kmib.co.kr/article/view.asp?arcid=0018153552&code=61111111&cp=kd	20230412	국민일보	‘간호법 제정안’ 해부 의사들과 간호사들은 왜 싸울까	['간호법', '제정', '촉구', '국민운동', '본부', '주최', '집회', '참여', '간호사', '오후', '서울', '여의도', '국회의사당', '앞', '간호법', '제정', '문구', '손', '피켓', '들', '간호법', '제정', '안', '국회', '통과', '촉구', '뉴시스', '대한의사협회', '의협', '대한간호협회', '간협', '간호법', '제정', '안', '놓', '벼랑', '끝', '싸움', '벌이', '여야', '간호법', '제정', '안', '둘러싸', '정면충돌', '여야', '전쟁', '의사', '협회', '간호협회', '갈등', '리전', '양상', '띠', '핵심', '쟁점', '법안', '부상', '간호법', '제정', '안', '더불', '민주당', '주…
https://www.khan.co.kr/politics/assembly/article/202304121612001	20230412	경향신문	양곡법 13일 재투표 불발 여야 원내대표, 첫 회동서 이견만 확인	['윤석열', '대통령', '재의', '요구', '거부', '행사', '양곡', '관리법', '개정안', '본회의', '상정', '방안', '여야', '이견', '불발', '여야', '민주당', '본회', '직', '회부', '절차', '밟', '간호법', '료법', '두', '견만', '확인', '윤재옥', '국민', '힘', '박홍근', '더불', '민주당', '원내대표', '이날', '김진표', '국회', '의장', '주재', '국회', '장실', '윤', '원내대표', '선출', '후', '양당', '원내대표', '협상', '자리', '사람', '양곡', '관리법', '간호법', '료법', '처리', '문제', '두', '시간', '넘', '협상', '합의', '이르', '윤', '원내대표', '기…
https://www.donga.com/news/Health/article/all/20230411/118781206/1	20230412	동아일보	의료법 개정안, 간호법 갈등 심화 피해는 국민에게 돌아간다[기고/박명하]	['박명하', '대한의사협회', '비상', '대책', '위원장', '국회', '본회의', '열', '의사', '면허', '박탈', '법', '불리', '의료법', '개정안', '간호', '법안', '패스트', '트랙', '본회', '직', '회부', '법안', '본회', '부의', '건', '상정', '가결', '보건복지부', '간호법', '사회', '갈등', '우려', '법체계', '검토', '공감대', '필요', '입장', '있', '법제', '사법', '위원회', '건너뛰', '더불', '민주당', '독단', '의사', '결정', '본회', '부의', '가결', '이러', '간호법', '지역', '사회', '직접', '근거', '조항', '없', '불구', '간호협회', '최근', '간호법', '부모…
https://www.donga.com/news/Society/article/all/20230412/118791981/1	20230412	동아일보	당정 간호법 중재안 내놨지만 의사-간호사 단체 극한대치	['당정', '간호법', '처우', '법', '제안', '간호', '수용', '불가', '강력', '투쟁', '의사', '단체', '원안', '통과', '파업', '불사', '간호사', '지위', '업무', '의사', '구별', '독자', '규정', '간호법', '제정', '안', '야당', '주도', '국회', '본회의', '상정', '예정', '가운데', '정부', '국민', '힘', '중재', '안', '의사', '단체', '반발', '의식', '법', '안명', '간호사', '처우', '법률안', '간호사', '처우', '법', '바꾸', '간호사', '지위', '업무', '기존', '의료법', '내용', '간호', '수용', '불가', '반발', '의사', '단체', '원안', '통과', '파업'…
http://www.seoul.co.kr/news/newsView.php?id=20230412027004	20230412	서울신문	[사설] 간호 의료법 중재안, 더 보완해 여야 합의로 처리하라	['당정', '중재', '안', '간호협회', '수용', '불가', '의료', '편향', '합리', '법안', '도출', '간호협회', '회원', '간호사', '서울', '영등포구', '여의도', '국회', '앞', '간호법', '국회', '통과', '촉구', '기자', '회견', '간호법', '제정', '피켓', '들', '구호', '외치', '도준', '석', '기자', '당정', '보건', '의료', '단체', '간담회', '열', '간호법', '제정', '안', '의료법', '개정안', '중재', '안', '제시', '간호협회', '반발', '중도', '퇴장', '중재', '무산', '라면', '내일', '예정', '국회', '본회', '표결', '처리', '불가피', '지난해', '국회', '보건…
http://www.seoul.co.kr/news/newsView.php?id=20230412026001	20230412	서울신문	[마감 후] 왜 의사만 예외여야 하는가/이현정 세종취재본부 차장	['이현정', '세종', '취재', '본부', '차장', '간호법', '제정', '안', '의사', '허취', '소법', '의료법', '개정안', '반쪽', '법안', '통과', '가능', '국민', '힘', '정부', '보건', '의료', '단체', '간담회', '의사', '면허', '취소', '해당', '범죄', '의료', '관련', '범죄', '성범죄', '강력', '범죄', '구체', '간호법', '간호', '처우', '법', '변경', '중재', '안', '제시', '의사', '협회', '의사', '허취', '소법', '국회', '보건', '복지', '위원회', '통과', '코로나', '백신', '접종', '협력', '전면', '중단', '있', '으름장', '이달', '의사', '허취', '소법…
http://www.seoul.co.kr/news/newsView.php?id=20230412006011	20230412	서울신문	‘업무 그대로, 처우 개선’ 중재안에 간호단체, 자리 박차고 나갔다	['당정', '간호사', '처우', '법', '난항', '예고', '지역', '사회', '문구', '삭제', '이름', '변경', '간협', '반대', '단체', '초청', '고성', '민주', '당정', '시간', '끌기', '평가절하', '의사', '면허', '취소', '요건', '완화', '범죄', '의료', '강력범', '죄', '박대출', '왼쪽', '국민', '힘', '정책', '위', '의장', '국회', '간호법', '료법', '중재', '당정', '협의회', '발언', '하', '박', '의장', '왼쪽', '국회', '보건', '복지', '위원회', '여당', '간사', '강기윤', '의원', '안주영', '전문', '기자', '국민', '힘', '정부', '더불', '민주당', '오',…
https://www.joongang.co.kr/article/25154317	20230412	중앙일보	당정, 간호법 중재안 냈지만 민주당 “원안 내일 본회의 처리”	['정부', '여당', '야당', '간호', '법안', '간호사', '처우', '법', '바꾸', '중재', '안', '제시', '더불', '민주당', '원안', '처리', '거부', '간호협회', '수용', '없', '고함', '치', '회의', '장', '퇴장', '박대출', '국민', '힘', '정책', '위', '의장', '이날', '보건', '복지', '부', '의사', '간호사', '단체', '대표', '당정', '간담회', '열', '중재', '안', '마련', '간담회', '간호사', '단독', '원법', '의사', '협회', '의료', '우려', '해소', '최대', '쟁점', '현행', '의료법', '의사', '치과', '의사', '의사', '지도', '아래', '진료', '보조', '하…
https://www.khan.co.kr/politics/assembly/article/202304112126005	20230411	경향신문	간호법, 당정 ‘부실’ 중재안에 야 “13일 원안 처리”	['국민', '힘', '정부', '야당', '본회의', '직', '회부', '간호법', '제정', '의료법', '개정안', '중재', '안', '제시', '간호', '행위', '영역', '지역', '사회', '규정', '삭제', '간호사', '업무', '내용', '기존', '의료법', '존치', '내용', '의료법', '개정안', '관련', '의사', '면허', '취소', '해당', '범죄', '금', '이상', '형', '받', '범죄', '의료', '관련', '범죄', '성범죄', '강력', '범죄', '축소', '안', '더불', '민주당', '중재', '안', '시간', '끌기', '보', '본회의', '애초', '안', '처리', '입장', '박대출', '국민', '힘', '정책', '위', '의…
http://www.hani.co.kr/arti/society/health/1087469.html	20230411	한겨레	당정 ‘간호법→간호사처우개선법’ 제시 간호협회 “수용불가”	['대한간호협회', '서울', '영등포구', '국회', '앞', '간호법', '제정', '통과', '촉구', '행사', '열', '대한간호협회', '제공', '더불', '민주당', '오', '국회', '본회의', '간호법', '제정', '처리', '예고', '가운데', '정부', '여당', '법', '이름', '중재', '안', '내', '야당', '협상', '나서', '간호사', '단체', '의사', '단체', '간호법', '반대', '손', '중재', '안', '없', '반발', '국민', '힘', '국회', '정부', '보건', '의료', '단체', '관계자', '의료', '현안', '민', '당정', '민간', '여당', '정부', '간담회', '열', '간호법', '간호사', '처우', '법률',…
http://www.segye.com/content/html/2023/04/11/20230411520885.html	20230411	세계일보	당정 '간호법→ 간호사 처우 법률' 중재안 내놔	['국민', '힘', '정부', '간호법', '제정', '안', '간호사', '처우', '법률', '명칭', '바꾸', '의료법', '개정안', '의사', '면허', '취소', '사유', '축소', '골자', '중재', '안', '제시', '간호사', '단체', '중재', '안', '강하', '반발', '야당', '부정', '입장', '오', '국회', '본회의', '원안', '통과', '가능', '높', '관측', '당정', '국회', '보건', '의료', '단체', '관계자', '의료', '현안', '민', '당정', '간담회', '열', '당정', '중재', '안', '제시', '중재', '안', '간호법', '제정', '안', '명칭', '간호사', '처우', '법률', '변경', '간호사', '간…
https://www.joongang.co.kr/article/25154257	20230411	중앙일보	중재안에 자리 박차고 나간 간호사협 의협과 간무협은 긍정적""	['간호법', '개정', '놓', '여당', '정부', '마련', '중재', '자리', '의료', '현안', '민', '당정', '간담회', '자리', '박차', '대한간호협회', '간협', '같', '날', '오후', '간협', '제외', '간호법', '반대', '단체', '초청', '공정', '회의', '입장', '문', '원안', '고수', '입장', '간협', '간호법', '대통령', '공약', '사항', '차례', '법안', '심사', '과정', '여야', '국회의원', '보건복지부', '합의', '법안', '국회', '본회의', '여야', '합의', '마련', '간호법', '대안', '통과', '부탁', '국민', '힘', '관계자', '간협', '나머지', '의료', '단체', '간호법', '…
https://hankookilbo.com/News/Read/A2023041116520003968	20230411	한국일보	당정, '간호사 처우법' 중재안 제시했지만... 간호사 반발에 난항	['국민', '힘', '정부', '더불', '민주당', '오', '국회', '본회', '강행', '처리', '예고', '간호법', '제정', '안', '명칭', '간호사', '처우', '법률안', '간호사', '처우', '법', '변경', '간호사', '업무', '관련', '내용', '기존', '의료법', '존치', '내용', '중재', '안', '제시', '대한간호협회', '간협', '수용', '없', '반발', '야당', '입법', '독주', '비난', '하', '대안', '제시', '문제', '해결', '당정', '구상', '첫발', '난항', '겪', '모양새', '이날', '국회', '의료', '현안', '민', '당정', '간담회', '당정', '내놓', '수정안', '간호법', '제정', '조…
https://www.khan.co.kr/politics/politics-general/article/202304111659001	20230411	경향신문	여당, 간호사 업무 규정 의료법에 존치하는 중재안 제시 민주당 ‘원안대로 통과’	['국민', '힘', '정부', '야당', '본회의', '직', '회부', '간호법', '제정', '의료법', '개정안', '중재', '안', '제시', '간호', '행위', '영역', '지역', '사회', '규정', '삭제', '간호사', '업무', '내용', '기존', '의료법', '존치', '내용', '의료법', '개정안', '관련', '의사', '면허', '취소', '해당', '범죄', '금', '이상', '형', '받', '범죄', '의료', '관련', '범죄', '성범죄', '강력', '범죄', '축소', '안', '더불', '민주당', '당정', '중재', '안', '시간', '끌기', '보', '오', '본회의', '애초', '안', '처리', '입장', '박대출', '국민', '힘', '정…
https://www.joongang.co.kr/article/25154217	20230411	중앙일보	고성 터진 뒤, 간호협회 자리 박찼다 간호법 '당정 중재안'에 반발	['더불', '민주당', '오', '본회의', '간호법', '제정', '안', '의료법', '개정안', '강행', '처리', '예고', '가운데', '정부', '여당', '중재', '안', '제시', '민주당', '반대', '진통', '예상', '국민', '힘', '이날', '국회', '정부', '대한의사협회', '대한간호협회', '간호조무사', '협회', '당정', '간담회', '열', '간호법', '의료법', '중재', '안', '발표', '박대출', '정책', '위', '의장', '간담회', '직후', '기자', '만나', '관련', '민간단체', '한발', '양보', '정도', '원', '바람직', '방향', '해법', '모색', '요청', '당정', '중재', '안', '제시', '민주당', '주…
http://www.seoul.co.kr/news/newsView.php?id=20230411500156	20230411	서울신문	당정 중재안 “간호법→간호사처우법 변경”에 간호협회 반발 퇴장	['국민', '힘', '정부', '더불', '민주당', '오', '국회', '본회', '강행', '처리', '예고', '간호법', '제정', '안', '의료법', '개정안', '중재', '안', '국민', '힘', '바탕', '야당', '협상', '계획', '간호협회', '간협', '거세', '반발', '중재', '수용', '불가', '방침', '밝히', '시작', '난항', '예상', '민주당', '이번', '중재', '안', '정부', '여당', '시간', '끌', '평가', '절하', '당정', '이날', '국회', '의료', '현안', '관련', '민', '당정', '간담회', '열', '보건', '의료', '단체', '상대', '중재', '설명', '총의', '모으', '실패', '간협', '당정…
http://www.hani.co.kr/arti/politics/assembly/1087429.html	20230411	한겨레	당정, ‘간호법 의료법’ 중재안 제시 민주당 간호협회 “수용불가”	['박대출', '국민', '힘', '정책', '위', '의장', '오전', '국회', '의료', '현안', '민', '당정', '간담회', '인사말', '하', '연합뉴스', '더불', '민주당', '오', '국회', '본회의', '간호법', '제정', '안', '의료법', '개정안', '처리', '예고', '가운데', '정부', '여당', '법안', '중재', '안', '내', '야당', '협상', '나서', '하', '더불', '민주당', '중재', '안', '두', '시간', '끌기', '꼼수', '비판', '대한간호협회', '의사', '단체', '손', '중재', '안', '반발', '협상', '쉽', '전망', '국민', '힘', '국회', '정부', '보건', '의료', '단체', '관계자', …
https://www.donga.com/news/Politics/article/all/20230411/118780295/2	20230411	동아일보	당정중재안 “의사면허취소, 모든범죄→ 의료관련 성 강력범죄”	['국민', '힘', '정부', '오', '더불', '민주당', '국회', '본회', '강행', '처리', '예고', '간호법', '제정', '안', '의료법', '개정안', '중재', '안', '제시', '간호사', '업무', '관련', '내용', '기존', '의료법', '존치', '의사', '면허', '취소', '해당', '범죄', '범죄', '의료', '관련', '범죄', '성범죄', '강력', '범죄', '구체', '중재', '안', '주요', '내용', '국민', '힘', '국회', '정부', '보건', '의료', '단체', '참석', '가운데', '의료', '현안', '관련', '민', '당정', '간담회', '열', '같', '내용', '당정', '중재', '안', '제시', '관련', '단체…
http://www.munhwa.com/news/view.html?no=2023041101070421293001	20230411	문화일보	간호사 업무 확대 ‘의사 진료범위 침해’ 여부 쟁점	['간호법', '제정', '내용', '간호사', '단독', '개원', '가능', '논란', '오', '국회', '본회', '표결', '앞두', '의료', '갈등', '간호법', '제정', '안', '쟁점', '간호사', '단독', '개원', '의사', '진료', '범위', '침해', '여부', '의사', '간호사', '입장', '팽팽', '간호법', '중재', '본회의', '통과', '통과', '의료', '갈등', '장기', '가능', '높', '의료', '따르', '간호법', '제정', '안', '간호사', '업무', '범위', '확대', '처우', '개선', '내용', '담', '고령화', '만성', '질환', '증가', '간호사', '역할', '단순', '간호', '방문', '건강', '관리', '만…
http://www.munhwa.com/news/view.html?no=2023041101070430123001	20230411	문화일보	간호사들, 당정 간담회 박차고 나가 13일 야당 법안강행땐 의료대란	['클릭', '이미지', '보', '있', '당정', '간호', '료법', '중재', '무산', '의협', '조무', '협', '중재', '긍정', '간호사', '협', '수용', '불가', '고성', '회부안', '본회', '표결', '통과', '의사', '파업', '가능', '국민', '힘', '국회', '정부', '보건', '의료', '단체', '오', '국회', '본회', '표결', '예정', '간호법', '제정', '안', '의료법', '개정안', '중재', '안', '제시', '간호사', '협회', '자리', '박차', '거대', '야당', '법안', '강행', '처리', '공언', '가운데', '법안', '두', '간호사', '의료', '정면', '충돌', '양상', '윤석열', '정부', '…
https://www.khan.co.kr/politics/politics-general/article/202304111206001	20230411	경향신문	당정, 간호법 의료법 중재안 제시 간호협회 “반대하는 사람만 모아 회의”	['국민', '힘', '야당', '국회', '본회의', '직', '회부', '간호법', '제정', '의료법', '개정안', '관련', '중재', '안', '제시', '관련', '단체', '합의', '도출', '이르', '당정', '중재', '안', '간호법', '제정', '안', '명칭', '간호사', '처우', '법률', '제정', '안', '추진', '간호사', '업무', '관련', '내용', '기존', '의료법', '존치', '골자', '의료법', '개정안', '의사', '면허', '취소', '해당', '범죄', '범죄', '의료', '관련', '범죄', '성범죄', '강력', '범죄', '축소', '내용', '중재', '안', '제시', '박대출', '국민', '힘', '정책', '위', '의장',…
https://www.joongang.co.kr/article/25154127	20230411	중앙일보	야당 '간호법 독주' 움직임 용산 '尹 거부권'까지 꺼냈다	['대통령실', '간호법', '관련', '재의', '요구', '거부', '행사', '가능', '살펴보', '대통령실', '고위', '관계자', '통화', '야당', '독주', '윤석열', '대통령', '재의', '요구', '검토', '없', '현행', '간호법', '통과', '의료', '갈등', '폭발', '우려', '대통령실', '재의', '요구', '행사', '조건', '야당', '독주', '당정', '간호법', '관련', '중재', '안', '야당', '제안', '이날', '국회', '당정', '참여', '간호법', '간담회', '개최', '박대출', '국민', '힘', '정책', '위', '의장', '간담회', '뒤', '언론', '브리핑', '간호법', '간호사', '처우', '법안', '변경',…
https://www.joongang.co.kr/article/25154122	20230411	중앙일보	[속보]당정 모든 범죄 아닌 의료 성 강력범죄만 의사면허 취소""	['당정', '간호법', '제정', '안', '의료법', '개정안', '중재', '안', '제시', '의사', '협회', '임상', '병리', '협회', '간호조무사', '협회', '긍정', '반응', '간호협회', '반대', '간담회', '진행', '퇴장', '상황', '국민', '힘', '오전', '국회', '의료', '현안', '민', '당정', '간담회', '개최', '당', '박대출', '정책', '위', '의장', '송언석', '원', '내수', '석부', '대표', '강기윤', '보건복지위', '간사', '참석', '정부', '민간', '보건복지부', '대한의사협회', '대한간호협회', '임상', '병리', '협회', '간호조무사', '협회', '관계자', '참석', '국민', '힘', '정부…
https://www.khan.co.kr/politics/politics-general/article/202304110715001	20230411	경향신문	국민의힘, 오늘 민당정 간담회에서 간호법 의료법 중재안 논의	['국민', '힘', '정부', '보건', '의료', '단체', '민', '당정', '간담회', '열', '오', '국회', '본회', '표결', '예정', '간호법', '제정', '안', '의료법', '개정안', '관련', '대응', '방안', '논의', '정부', '여당', '간호법', '료법', '중재', '안', '마련', '더불', '민주당', '접점', '찾', '계획', '간호법', '간호사', '권한', '책임', '넓히', '법안', '의료법', '간호사', '의사', '지도', '시행', '진료', '보조', '정의', '숙련', '간호사', '수요', '급증', '간호', '인력', '면허', '업무', '범위', '권리', '책무', '양성', '수급', '사항', '독립', '필요'…
http://www.hani.co.kr/arti/society/health/1087339.html	20230411	한겨레	윤 대통령 공약, 여야 모두 발의, 의사들은 반대 간호법이 뭐기에?	['오전', '서울', '영등포구', '국회', '앞', '긴급', '기자', '회견', '김영경', '대한간호협회', '회장', '대한간호협회', '제공', '간호법', '제정', '국회', '본회', '처리', '오', '예고', '간호사', '의사', '비롯', '보건', '의료', '직종', '갈등', '대한간호협회', '간협', '국회', '법안', '통과', '촉구', '반면', '의사', '간호조무사', '급구', '조사', '보건', '의료', '종사자', '법안', '전면', '폐기', '수정', '요구', '의사', '협회', '의협', '대한', '간호조무사', '협회', '유관', '단체', '간호법', '제정', '폐기', '촉구', '결성', '보건', '복지', '의료', '연대…
https://news.kmib.co.kr/article/view.asp?arcid=0924296087	20230411	국민일보	[사설] 간호법 면허취소법 반대 총파업 예고한 의협, 명분 없다	['대한의사협회', '의협', '단체', '구성', '보건', '복지', '의료', '연대', '간호', '사법', '제정', '안', '의료법', '개정안', '일명', '의사', '허취', '소법', '국회', '통과', '총파업', '벌이', '예고', '오', '국회', '본회', '표결', '앞두', '법안', '의결', '막', '집단', '행동', '선언', '간호법', '국회', '보건', '복지', '위원회', '지난해', '여야', '합의', '통과', '법', '사위', '장기간', '묶', '더불', '민주당', '주도', '본회의', '직', '회부', '의협', '간호법', '나라', '의료', '체계', '국민', '건강', '생명', '악영향', '끼치', '심각', '악법',…
http://www.seoul.co.kr/news/newsView.php?id=20230411008001	20230411	서울신문	간호법 쟁점 ‘지역사회’ 4음절 “단독 개원 단초” “지나친 억측”	['국회', '표결', '의료', '운명', '날', '정부', '여당', '오늘', '중재', '제시', '예정', '의협', '국회', '통과', '시', '총파업', '예고', '간호사', '커지', '병원', '밖', '역할', '정립', '단순', '과실', '금고형', '면허', '취소', '의사', '의료법', '개정안', '반대', '강력범', '죄', '유지', '반론', '대한간호협회', '회원', '간호사', '서울', '영등포구', '여의도', '국회', '앞', '간호법', '국회', '통과', '촉구', '기자', '회견', '간호법', '제정', '피켓', '들', '구호', '외치', '도준', '석', '기자', '오', '간호법', '제정', '안', '의료법', '개정안'…
http://www.segye.com/content/html/2023/04/10/20230410519574.html	20230410	세계일보	간호법 의료법 중재 나선 당정, 11일 간담회	['당정', '야당', '국회', '본회의', '직', '회부', '간호법', '제정', '안', '의료법', '개정안', '관련', '민', '당정', '간담회', '열', '중재', '마련', '대통령실', '해당', '법안', '여론', '갈리', '당', '중심', '논의', '거치', '신중', '분위기', '대통령실', '핵심', '관계자', '통화', '당', '중심', '여론', '수렴', '입장', '직역', '갈등', '심하', '국민', '영향', '평가', '나뉘', '법안', '대통령실', '개입', '당', '분열', '의견', '공론', '논의', '진행', '방침', '국민', '힘', '유상범', '수석', '대변인', '전날', '고위', '당정', '협의회', '후', '…
https://www.joongang.co.kr/article/25153908	20230410	중앙일보	‘거부권’ 부정적 여론에 간호법 의료법 첫 시험대 오른 윤재옥	['윤재옥', '국민', '힘', '원내대표', '김진표', '국회', '의장', '더불', '민주당', '박홍근', '원내대표', '예방', '본격', '행보', '윤', '원내대표', '이날', '오전', '김', '의장', '국회', '남', '여야', '협', '하', '보내', '의장', '여야', '균형', '잡', '협', '분위기', '만들', '적극', '협조', '말', '김', '의장', '갈등', '협상', '자리', '맞', '인물', '호응', '최근', '윤석열', '대통령', '거부', '행사', '양곡', '관리법', '개정안', '문제', '김', '의장', '과거', '활동', '때', '경험', '양곡', '관리법', '상임위', '합의', '있', '어떻', '교섭단체…
http://www.seoul.co.kr/news/newsView.php?id=20230410500152	20230410	서울신문	‘13일 의료계 운명의 날’ 간호법은 왜 뜨거운 감자가 됐나	['대한의사협회', '회원', '총회', '간호법', '제정', '저지', '총력', '투쟁', '선언', '구호', '외치', '연합뉴스', '오', '간호법', '제정', '안', '의료법', '개정안', '본회', '표결', '앞두', '의료', '직역', '단체', '갈등', '고조', '정부', '여당', '중재', '안', '제시', '예정', '의사', '간호사', '이해관계', '첨예', '중재', '안', '미지수', '법', '국회', '본회의', '통과', '의사', '협회', '총파업', '돌입', '예고', '의료', '대란', '우려', '상황', '간호법', '의료', '감자', '간호법', '인구', '고령화', '맞닿', '만성', '환자', '증가', '간호사', '역할',…
http://www.naeil.com/news_view/?id_art=457114	20230410	내일신문	당정, 간호법 의료법 '중재안' 만든다	['정부', '여당', '간호법', '제정', '안', '의료법', '개정안', '중재', '안', '내', '입장', '정하', '배경', '관심', '쏠리', '해당', '법안', '반대', '입장', '선회', '놓', '최근', '윤석열', '대통령', '양곡', '관리법', '개정안', '거부', '행사', '부정', '여론', '영향', '해석', '민트', '천사', '캠페인', '민심', '대장정', '발대식', '노인', '폐해', '개선', '방법', '간호법', '제정', '시급', '알리', '민트', '천사', '캠페인', '민심', '대장정', '발대식', '달', '오전', '서울', '여의도', '국회', '본관', '앞', '대한간호협회', '간호법', '제정', '추진', …
http://www.munhwa.com/news/view.html?no=2023041001070921293001	20230410	문화일보	의협-간협 첨예한 대립 속 당정 ‘간호법 중재’ 나서기로	['의협', '총파업', '간협', '결사', '통과', '양측', '중재', '가능', '미지수', '야당', '주도', '국회', '본회', '직', '회부', '간호법', '제정', '안', '두', '당정', '중재', '안', '내', '하', '의료', '단체', '대립', '갈등', '봉합', '관심', '쏠리', '간호법', '제정', '반대', '대한의사협회', '의협', '총파업', '예고', '간호협회', '간협', '간호법', '통과', '촉구', '단체', '팽팽', '맞서', '중재', '쉽', '의료', '따르', '국민', '힘', '정부', '대통령실', '공개', '고위', '당정', '협의회', '오', '국회', '본회', '표결', '간호법', '관련', '대안', '…
https://www.donga.com/news/Society/article/all/20230409/118754361/1	20230410	동아일보	의과 공보의 4년새 39% 급감 男의대생 줄어든 영향	['지방', '의료', '기관', '진료', '차질', '우려', '정부', '농어촌', '취약', '배치', '올해', '공중보건의사', '공보', '배치', '인원', '복무', '마치', '제대', '인원', '적', '의과', '치과', '의과', '의과', '공보', '최근', '새', '의대', '정원', '여학생', '증가', '정원', '동결', '영향', '공보', '의존', '지방', '의료', '기관', '진료', '차질', '예상', '보건', '복지', '부', '따르', '신규', '의과', '공보', '줄', '치과', '의과', '공보', '올해', '복무', '마치', '제대', '공보', '인원', '적', '공보', '군', '복무', '기간', '전국', '의대', '신…
https://www.khan.co.kr/national/health-welfare/article/202304092144015	20230409	경향신문	의료갈등 정점 ‘간호법’ 내용은 정작 ‘빈수레’	['업무', '범위', '권리', '처우', '개선', '규정', '기존', '법', '정리', '모호', '의협', '편', '대통령', '갈등', '원인', '간협', '반쪽', '보완', '오', '본회', '표결', '간호법', '제정', '안', '두', '의료', '직역', '단체', '갈등', '고조', '간호법', '제정', '반대', '대한의사협회', '의협', '파업', '예고', '간호협회', '간협', '간호', '간호법', '통과', '촉구', '국회', '앞', '시위', '진행', '간호', '간호법', '제정', '간호사', '전문', '업무', '범위', '규정', '간호사', '근무', '환경', '처우', '개선', '있', '주장', '반면', '의사', '간호조무사',…
https://www.khan.co.kr/politics/politics-general/article/202304092125005	20230409	경향신문	당정 “간호법 의료법 중재안 내겠다”	['국민', '힘', '정부', '공개', '고위', '당정', '협의회', '열', '더불', '민주당', '주도', '국회', '본회의', '부의', '간호법', '제정', '안', '의료법', '개정안', '중재', '안', '내', '법안', '윤석열', '대통령', '재의', '요구', '거부', '행사', '여부', '얘기', '나오', '윤', '대통령', '민주당', '강행', '처리', '양곡', '관리법', '개정안', '거부', '행사', '있', '김기현', '국민', '힘', '대표', '윤재옥', '신임', '원내대표', '박대출', '정책', '위', '의장', '이철규', '사무총장', '삼청동', '총리', '공관', '회의', '의견', '윤', '원내대표', '선출', '…
https://www.donga.com/news/Politics/article/all/20230409/118753491/1	20230409	동아일보	당정, 11일 간호법 의료법 중재안 마련 ‘1000원 아침밥’ 희망대학 전체로 확대	['고위', '당정', '협의회', '개최', '정당', '현수막', '공해', '옥외', '광고', '물법', '개정안', '마련', '국민', '힘', '정부', '대통령실', '야당', '주도', '본회의', '부의', '간호법', '제정', '안', '의료법', '개정안', '중재', '안', '제시', '민생', '행보', '일환', '대학생', '아침밥', '제공', '사업', '희망', '전체', '대학', '확대', '국민', '힘', '유상범', '수석', '대변인', '오후', '공개', '고위', '당정', '협의회', '이후', '기자', '간호법', '의료법', '개정안', '민', '당정', '간담회', '개최', '관련', '단체', '의견', '수렴', '중재', '안', '제…
https://www.khan.co.kr/opinion/editorial/article/202304092037005	20230409	경향신문	[사설] 늦게나마 간호 의료법 중재 나서는 당정, 그게 협치다	['국민', '힘', '대통령실', '정부', '고위', '당정', '협의회', '열', '간호법', '제정', '안', '료법', '개정안', '중재', '안', '제시', '국민', '힘', '민', '당정', '간담회', '관련', '단체', '의견', '수렴', '중재', '안', '제시', '안', '수용', '있', '설득', '예정', '법안', '더불', '민주당', '주도', '지난달', '본회의', '부의', '오', '본회', '표결', '예정', '여당', '중재', '안', '내놓', '여야', '합의', '모색', '법안', '처리', '국면', '돌입', '간호법', '제정', '안', '의료법', '포함', '간호사', '규정', '떼', '독립', '법', '체계', '만드'…
http://www.hani.co.kr/arti/politics/politics_general/1087155.html	20230409	한겨레	당정, ‘천원의 아침밥’ 모든 대학으로 확대키로	['한덕수', '국무총리', '지난달', '서울', '종로구', '삼청동', '총리', '공관', '국민', '힘', '지도부', '참석', '가운데', '당정', '협의회', '발언', '연합뉴스', '국민', '힘', '정부', '대통령실', '고위', '당정', '협의회', '열', '더불', '민주당', '주도', '국회', '본회의', '직', '회부', '간호법', '제정', '안', '의료법', '개정안', '관련', '단체', '의견', '수렴', '중재', '안', '만들', '유상범', '국민', '힘', '수석', '대변인', '이날', '오후', '서울', '삼청동', '총리', '공관', '고위', '당정', '협의회', '뒤', '국회', '기자', '회의', '부의', '간호법'…
http://www.hani.co.kr/arti/opinion/editorial/1087147.html	20230409	한겨레	또 ‘진료 거부’ 선언한 의사협회, 국민 건강이 그리 가볍나 [사설]	['간호법', '강행', '처리', '반대', '삭발', '의사', '연합뉴스', '대한의사협회', '의협', '간호법', '제정', '안', '의료법', '개정안', '국회', '본회의', '통과', '총파업', '들어가', '결의', '간호법', '간호사', '업무', '범위', '넓히', '처우', '개선', '내용', '담', '의료법', '개정안', '일명', '의사', '허취', '소법', '금고', '이상', '형', '선고', '받', '의사', '면허', '취소', '규정', '법안', '내용', '의사', '자신', '본분', '환자', '진료', '집단', '거부', '부당', '의문', '간호법', '의료법', '규정', '간호사', '업무', '간호', '진료', '보조', '활동'…
http://www.segye.com/content/html/2023/04/09/20230409514606.html	20230409	세계일보	與, 간호 의료법 중재안 마련 '천원 아침밥' 전 희망대학 확대	['국민', '힘', '정부', '대통령실', '공개', '고위', '당정', '협의회', '열', '오', '국회', '본회', '표결', '예상', '간호법', '제정', '안', '의료법', '개정안', '중재', '안', '제시', '유상범', '수석', '대변인', '이날', '오후', '국회', '통관', '브리핑', '같', '내용', '고위', '정회', '결과', '발표', '김기현', '윤재옥', '톱', '확정', '뒤', '처음', '이날', '고위', '당정', '서울', '종로구', '삼청동', '총리', '공관', '오후', '가량', '진행', '당', '김기현', '대표', '윤재옥', '신임', '원내대표', '박대출', '정책', '위', '의장', '정부', '한덕수',…
https://hankookilbo.com/News/Read/A2023040917320003667	20230409	한국일보	당정 간호법 의료법 중재안... 거대 야당에 끌려가지 않겠다""	['국민', '힘', '정부', '대통령실', '간호법', '제정', '안', '의료법', '개정안', '중재', '안', '제시', '윤석열', '대통령', '양곡', '관리법', '개정안', '재의', '요구', '거부', '행사', '이후', '정치', '부담', '거대', '야당', '거부', '프레임', '정책', '주도', '확보', '시도', '당정', '청년', '민생', '정책', '일환', '아침밥', '사업', '대학', '확대', '유상범', '국민', '힘', '수석', '대변인', '이날', '국회', '고위', '당정', '협의회', '브리핑', '열', '회의', '부의', '간호법', '제정', '의료법', '개정안', '관련', '국민', '힘', '민', '당정', '간담…
http://www.hani.co.kr/arti/politics/politics_general/1087142.html	20230409	한겨레	국민의힘 지도부, ‘노동부 복지부’ 콕 찍어 개각 거론	['김기현', '국민', '힘', '대표', '국회', '국민', '힘', '원내대표', '선출', '의원', '총회', '참석', '연합뉴스', '최근', '국민', '힘', '지도부', '중심', '개각', '요구', '분출', '윤석열', '대통령', '지지율', '고전', '당', '지지율', '떨어지', '상황', '개각', '분위기', '쇄신', '나서', '포석', '당', '지도부', '핵심', '관계자', '한겨레', '당내', '고용', '노동부', '보건복지부', '개각', '필요', '얘기', '의원', '사이', '해당', '부처', '불만', '팽배', '말', '고용', '노동부', '보건복지부', '구체', '거론', '최근', '논란', '관련', '있', '윤', '대통령'…
http://www.seoul.co.kr/news/newsView.php?id=20230409500102	20230409	서울신문	의료연대 총파업 예고에 당정 “중재안 내겠다” 尹 결심은?	['당정', '간호법', '료법', '민', '당정', '간담회', '중재', '마련', '국민', '힘', '정부', '대통령실', '공개', '고위', '당정', '협의회', '열', '오', '국회', '본회', '표결', '예상', '간호법', '제정', '안', '의료법', '개정안', '중재', '안', '제시', '유상범', '수석', '대변인', '이날', '오후', '국회', '통관', '브리핑', '같', '내용', '고위', '정회', '결과', '발표', '유', '수석', '대변인', '본회의', '부의', '간호법', '제정', '안', '의료법', '개정안', '관련', '오', '화요일', '민', '당정', '간담회', '열', '관련', '단체', '의견', '수렴', '뒤…
http://www.hani.co.kr/arti/society/health/1087122.html	20230409	한겨레	의협 등 보건의료단체 “간호법 국회 통과 땐 총파업”	['대한의사협회', '보건', '의료', '단체', '서울', '용산구', '의협', '회관', '간호법', '제정', '안', '반대', '회의', '열', '의사', '협회', '제공', '의사', '협회', '의협', '보건', '의료', '단체', '국회', '본회의', '회부', '간호법', '제정', '안', '의료법', '개정안', '통과', '때', '윤석열', '대통령', '재의', '요구', '거부', '행사', '요구', '진료', '거부', '휴진', '집단', '행동', '나서', '의협', '비롯', '대한병원협회', '간호조무사', '협회', '보건', '의료', '관련', '단체', '구성', '보건', '복지', '의료', '연대', '의료', '연대', '서울', '용산구'…
http://www.segye.com/content/html/2023/04/09/20230409513561.html	20230409	세계일보	의료연대 “간호 의료법안 국회 통과 시 총파업”	['대한의사협회', '간호조무사', '협회', '보건', '의료', '단체', '구성', '보건', '복지', '의료', '연대', '의료', '연대', '간호법', '제정', '안', '의료법', '개정안', '국회', '본회의', '통과', '총파업', '으름장', '서울', '용산구', '의협', '회의실', '확대', '임원', '연석회의', '의료', '연대', '간호', '의료', '법안', '국회', '통과', '경우', '서울', '시청', '앞', '규모', '총궐기', '대회', '개최', '법안', '부당', '국민', '계획', '간호법', '제정', '안', '의료법', '개정안', '경우', '더불', '민주당', '주도', '국회', '본회의', '직', '회부', '지난달', …
https://www.joongang.co.kr/article/25153645	20230409	중앙일보	野 ‘간호법 의료법’ 일방처리 조짐에 당정, 의견수렴 후 중재안 카드	['야당', '밀어붙이', '간호법', '제정', '안', '의료법', '개정안', '관련', '당정', '중재', '안', '만들', '국민', '힘', '정부', '대통령실', '오후', '서울', '삼청동', '총리', '공관', '공개', '고위', '당정', '협의회', '열', '유상범', '국민', '힘', '수석', '대변인', '가량', '회의', '후', '국회', '브리핑', '국회', '본회의', '부의', '간호법', '료법', '관련', '국민', '힘', '민', '당정', '간담회', '관련', '단체', '의견', '수렴', '중재', '안', '제시', '예정', '법안', '국회', '본회', '표결', '유력', '더불', '민주당', '단독', '처리', '강행', '…
https://www.khan.co.kr/politics/politics-general/article/202304091702011	20230409	경향신문	당정, 간호법 의료법 중재안 마련한다 ‘천원의 아침밥’ 전체 확대	['국민', '힘', '정부', '야당', '주도', '간호법', '제정', '안', '의료법', '개정안', '중재', '안', '제시', '여당', '지도부', '확대', '시사', '서민', '청년', '정책', '아침밥', '사업', '대학', '확대', '국민', '힘', '김기현', '대표', '윤재옥', '신임', '원내대표', '박대출', '정책', '위', '의장', '이철규', '사무총장', '송언석', '원', '내수', '석부', '대표', '이날', '삼청동', '총리', '공관', '정부', '공개', '고위', '당정', '협의회', '열', '윤', '원내대표', '선출', '후', '처음', '고위', '당정', '유상범', '수석', '대변인', '회의', '후', '국회'…
https://www.khan.co.kr/national/health-welfare/article/202304091632001	20230409	경향신문	대통령이 거부권 행사? ‘간호법’ 대체 무슨 내용이길래	['오', '본회', '표결', '간호법', '제정', '안', '두', '의료', '직역', '단체', '갈등', '고조', '간호법', '제정', '반대', '대한의사협회', '의협', '파업', '예고', '간호협회', '간협', '간호', '간호법', '통과', '촉구', '국회', '앞', '시위', '진행', '정치', '다수', '의석', '차지', '민주당', '일방', '간호법', '통과', '윤석열', '대통령', '거부', '행사', '있', '전망', '간호', '간호법', '제정', '간호사', '전문', '업무', '범위', '규정', '간호사', '근무', '환경', '처우', '개선', '있', '주장', '반면', '의사', '간호조무사', '직역', '단체', '간호법', …
https://www.joongang.co.kr/article/25153630	20230409	중앙일보	[속보] 당정 "간호법 의료법 관련단체 의견수렴 후 중재안 제시"	['국민', '힘', '정부', '대통령실', '공개', '고위', '당정', '협의회', '열', '오', '국회', '본회', '표결', '예상', '간호법', '제정', '안', '의료법', '개정안', '중재', '안', '제시', '이날', '오후', '김기현', '대표', '윤재옥', '신임', '원내대표', '참석', '가운데', '서울', '종로구', '삼청동', '총리', '공관', '고위', '당정', '회의', '회의', '더불', '민주당', '주도', '국회', '본회의', '직', '회부', '부의', '간호법', '제정', '안', '의료법', '개정안', '관련', '대응', '방안', '거론', '유상범', '수석', '대변인', '회의', '후', '국회', '통관', '브…
http://www.munhwa.com/news/view.html?no=2023040901039930092001	20230409	문화일보	윤재옥 참여하는 첫 고위당정 간호법 의료법 대응 논의	['의원', '정수', '축소', '논의', '주목', '클릭', '이미지', '보', '있', '고위', '당정', '국민', '힘', '김기현', '대표', '오른쪽', '서울', '종로구', '총리', '공관', '당정', '협의', '발언', '연합뉴스', '신임', '윤재옥', '원내대표', '참석', '고위', '당정', '협의회', '개최', '국민', '힘', '정부', '대통령실', '오후', '삼청동', '총리', '공관', '고위', '당정', '협의회', '개최', '회의', '야당', '주도', '지난달', '국회', '본회의', '직', '회부', '오', '본회의', '표결', '예정', '간호', '사법', '제정', '의료법', '개정안', '관련', '대응', '방안', '…
https://www.joongang.co.kr/article/25153541	20230408	중앙일보	의협 등 의료연대 간호법 의료법 통과시 총파업 논의""	['대한의사협회', '간호조무사', '협회', '보건', '의료', '단체', '구성', '보건', '복지', '의료', '연대', '의료', '연대', '간호법', '제정', '안', '의료법', '개정안', '국회', '본회의', '통과', '공동', '총파업', '논의', '간호법', '제정', '안', '간호사', '처우', '개선', '의료법', '개정안', '중범죄', '의료인', '면허', '취소', '내용', '골자', '의료', '연대', '서울', '용산구', '의협', '회의실', '확대', '임원', '연석회의', '열', '결의', '의료', '연대', '이날', '채택', '결의문', '간호법', '제정', '보건', '의료', '직역', '분쟁', '끊이', '의료', '현장',…
https://www.khan.co.kr/politics/politics-general/article/202304081638001	20230408	경향신문	의협, 총파업 결의 “윤 대통령에 간호법 의사면허취소법 거부권 건의”	['대한의사협회', '의협', '보건', '의료', '단체', '간호법', '의사', '허취', '소법', '제정', '저지', '총파업', '돌입', '결의', '국회', '본회의', '간호법', '통과', '구체', '총파업', '시기', '방법', '논의', '법안', '통과', '윤석열', '대통령', '거부', '행사', '호소', '의협', '보건', '의료', '단체', '구성', '보건', '복지', '의료', '연대', '이날', '오후', '서울', '용산구', '의협', '지하', '층', '회의실', '보건', '복지', '의료', '연대', '공동', '총파업', '결의', '확대', '임원', '연석회의', '열', '총파업', '결의문', '낭독', '보건', '의료', '단체장…
https://www.joongang.co.kr/article/25153401	20230407	중앙일보	총파업 불사" vs "대통령 공약" '간호법' 상정 앞두고 전운 감도는 의료계"	['더불', '민주당', '주도', '본회의', '직', '회부', '간호법', '제정', '안', '이하', '간호법', '오', '국회', '본회의', '강행', '처리', '관측', '나오', '의료', '전운', '감돌', '간호법', '제정', '반대', '대한의사협회', '의협', '내부', '파업', '참여', '여부', '묻', '설문', '조사', '하', '동시', '오', '보건', '복지', '의료', '연대', '지도부', '만나', '구체', '파업', '방식', '논의', '입장', '박명하', '의협', '비상', '대책', '위원장', '서울시', '사회장', '중앙일보', '통화', '오늘', '전체', '의협', '회원', '대상', '총파업', '참여', '여부', '설…
[truncated: 221 more rows]
